# Supplementary material for: (S)-(+)-cis-4′-Benzyl­oxypraziquantel
Source: Acta Crystallogr Sect E Struct Rep Online. 2013 Nov 30;69(Pt 12):o1835–6. doi: 10.1107/S1600536813031735 (PMC3885080; doi:10.1107/S1600536813031735)
Supplement: Supplementary file 1 [file e-69-o1835-sup1.cif]

##############################################################################
#                                                                            #
# This CIF contains the data in a paper accepted for publication in          #
# Acta Crystallographica Section E. It conforms to the requirements of       #
# Notes for Authors for Acta Crystallographica Section E, and has been       #
# peer reviewed under the auspices of the IUCr Commission on Journals.       #
#                                                                            #
# Full details of the Crystallographic Information File format               #
# are given in the paper "The Crystallographic Information File (CIF):       #
# a New Standard Archive File for Crystallography" by S. R. Hall, F. H.      #
# Allen and I. D. Brown [Acta Cryst. (1991), A47, 655-685].                  #
#                                                                            #
# The current version of the core CIF dictionary is obtainable from          #
# ftp://ftp.iucr.org/pub/cif_core.dic.                                       #
#                                                                            #
# Software is freely available for graphical display of the structure(s)     #
# in this CIF. For information consult the CIF software page                 #
# http://www.iucr.org/resources/cif/software.                                #
#                                                                            #
# This file may be used for bona fide research purposes within the           #
# scientific community so long as proper attribution is given to the journal # 
# article from which it was obtained.                                        #
#                                                                            #
##############################################################################
data_I
_audit_creation_method     SHELXL-2013
_database_code_depnum_ccdc_archive     'CCDC 972981'
_chemical_name_systematic
;\
(<i>S</i>)-(+)-2-[<i>cis</i>-4-(Benzyloxy)cyclohexanecarbonyl]-\
1,2,3,6,7,11b-hexahydro-4<i>H</i>-pyrazino[2,1-<i>a</i>]isoquinolin-4-one
;
_chemical_name_common
;
(<i>S</i>)-(+)-<i>cis</i>-4'-Benzyloxypraziquantel
;
_chemical_formula_moiety     'C26 H30 N2 O3'
_chemical_formula_sum     'C26 H30 N2 O3'
_chemical_formula_iupac     'C26 H30 N2 O3'
_chemical_formula_weight     418.52
_chemical_melting_point_gt     405
_chemical_melting_point_lt     408
_shelx_space_group_comment
;
The symmetry employed for this shelxl refinement is uniquely defined
by the following loop, which should always be used as a source of
symmetry information in preference to the above space-group names.
They are only intended as comments.
;
_space_group_crystal_system     monoclinic
_space_group_name_H-M_alt     'P 21'
_space_group_name_Hall     'P 2yb'
loop_
    _space_group_symop_operation_xyz
    'x, y, z'
    '-x, y+1/2, -z'
_cell_length_a     15.007(2)
_cell_length_b     10.3322(8)
_cell_length_c     16.019(2)
_cell_angle_alpha     90
_cell_angle_beta     117.399(13)
_cell_angle_gamma     90
_cell_volume     2205.2(5)
_cell_formula_units_Z     4
_cell_measurement_reflns_used     1613
_cell_measurement_theta_min     3.3398
_cell_measurement_theta_max     73.2521
_cell_measurement_temperature     130(2)
_exptl_crystal_description     needle
_exptl_crystal_colour     colourless
_exptl_crystal_size_max     0.590
_exptl_crystal_size_mid     0.308
_exptl_crystal_size_min     0.129
_exptl_crystal_density_diffrn     1.261
_exptl_crystal_density_method     'not measured'
_exptl_crystal_F_000     896
_exptl_absorpt_coefficient_mu     0.656
_exptl_absorpt_correction_type     analytical
_exptl_absorpt_process_details
;
[CrysAlis PRO (Agilent, 2011), based on expressions derived by Clark &
Reid
(1995)]
;
_shelx_estimated_absorpt_T_min     0.698
_shelx_estimated_absorpt_T_max     0.920
_exptl_absorpt_correction_T_min     0.937
_exptl_absorpt_correction_T_max     0.979
_diffrn_ambient_temperature     130(2)
_diffrn_radiation_type     'Cu K\a'
_diffrn_radiation_wavelength     1.54184
_diffrn_radiation_source     'Enhance (Cu) X-ray Source'
_diffrn_radiation_monochromator     'Graphite'
_diffrn_measurement_device_type
                                   'Oxford Diffraction Xcalibur (Atlas, Gemini)'
_diffrn_measurement_method     '\w scans'
_diffrn_detector_area_resol_mean     10.4685
_diffrn_reflns_number     8420
_diffrn_reflns_av_R_equivalents     0.0567
_diffrn_reflns_theta_min     5.542
_diffrn_reflns_theta_max     68.251
_diffrn_reflns_theta_full     67.684
_diffrn_measured_fraction_theta_max     0.995
_diffrn_measured_fraction_theta_full     0.996
_diffrn_reflns_limit_h_min     -17
_diffrn_reflns_limit_h_max     18
_diffrn_reflns_limit_k_min     -12
_diffrn_reflns_limit_k_max     7
_diffrn_reflns_limit_l_min     -19
_diffrn_reflns_limit_l_max     18
_refine_special_details
;
Refinement of <i>F</i>^2^ against ALL reflections. The weighted <i>R</i>-factor
<i>wR</i> and goodness of fit <i>S</i> are based on <i>F</i>^2^, conventional
<i>R</i>-factors <i>R</i> are based on <i>F</i>, with <i>F</i> set to zero for
negative <i>F</i>^2^. The threshold expression of <i>F</i>^2^ >
2\s(<i>F</i>^2^) is used only for calculating <i>R</i>-factors(gt) <i>etc</i>.
and is not relevant to the choice of reflections for refinement.
<i>R</i>-factors based on <i>F</i>^2^ are statistically about twice as large
as those based on <i>F</i>, and <i>R</i>-factors based on ALL data will be
even larger.
;
_reflns_number_total     5852
_reflns_number_gt     3845
_reflns_threshold_expression     I>2\s(I)
_refine_ls_structure_factor_coef     Fsqd
_refine_ls_matrix_type     full
_refine_ls_R_factor_all     0.0913
_refine_ls_R_factor_gt     0.0521
_refine_ls_wR_factor_gt     0.1103
_refine_ls_wR_factor_ref     0.1373
_refine_ls_goodness_of_fit_ref     1.029
_refine_ls_restrained_S_all     1.030
_refine_ls_number_reflns     5852
_refine_ls_number_parameters     558
_refine_ls_number_restraints     4
_refine_ls_hydrogen_treatment     constr
_refine_ls_weighting_scheme     calc
_refine_ls_weighting_details
              'w=1/[\s^2^(Fo^2^)+(0.0462P)^2^+0.6847P] where P=(Fo^2^+2Fc^2^)/3'
_atom_sites_solution_hydrogens     geom
_atom_sites_solution_primary     direct
_atom_sites_solution_secondary     difmap
_refine_ls_shift/su_max     0.000
_refine_ls_shift/su_mean     0.000
_refine_diff_density_max     0.248
_refine_diff_density_min     -0.230
_refine_ls_extinction_method     'SHELXL2013 (Sheldrick, 2008)'
_refine_ls_extinction_coef     0.00115(17)
_refine_ls_extinction_expression
                                  'Fc^*^=kFc[1+0.001xFc^2^\l^3^/sin(2\q)]^-1/4^'
_refine_ls_abs_structure_details
;
Flack parameter determined using 868 quotients
[(<i>I</i>^+^)-(<i>I</i>^-^)]/[(<i>I</i>^+^)+(<i>I</i>^-^)]
(Parsons <i>et al.</i>, 2013)
;
_refine_ls_abs_structure_Flack     0.4(3)
loop_
    _atom_type_symbol
    _atom_type_description
    _atom_type_scat_dispersion_real
    _atom_type_scat_dispersion_imag
    _atom_type_scat_source
    'C' 'C' 0.0180 0.0090
                         'International Tables Vol C Tables 4.2.6.8 and 6.1.1.4'
    'H' 'H' 0.0000 0.0000
                         'International Tables Vol C Tables 4.2.6.8 and 6.1.1.4'
    'N' 'N' 0.0310 0.0180
                         'International Tables Vol C Tables 4.2.6.8 and 6.1.1.4'
    'O' 'O' 0.0490 0.0320
                         'International Tables Vol C Tables 4.2.6.8 and 6.1.1.4'
_computing_data_collection     'CrysAlis PRO (Agilent, 2011)'
_computing_cell_refinement     'CrysAlis PRO (Agilent, 2011)'
_computing_data_reduction     'CrysAlis PRO (Agilent, 2011)'
_computing_structure_solution     'SHELXS2013 (Sheldrick, 2008)'
_computing_structure_refinement     'SHELXL2013 (Sheldrick, 2008)'
_computing_molecular_graphics
;
Mercury (Macrae <i>et al.</i>, 2006) and
ORTEP-3 for Windows (Farrugia, 2012)
;
_computing_publication_material
;
WinGX (Farrugia, 2012) and publCIF (Westrip, 2010)
;
loop_
    _atom_site_type_symbol
    _atom_site_label
    _atom_site_fract_x
    _atom_site_fract_y
    _atom_site_fract_z
    _atom_site_U_iso_or_equiv
    _atom_site_adp_type
    _atom_site_calc_flag
    _atom_site_occupancy
    _atom_site_disorder_assembly
    _atom_site_disorder_group
    O O1 0.6375(3) 0.2009(4) 0.7391(3) 0.0452(10) Uani d 1 . .
    O O2 0.2778(3) 0.1973(4) 0.5624(3) 0.0489(11) Uani d 1 . .
    N N1 0.5909(3) 0.4128(4) 0.7198(3) 0.0346(11) Uani d 1 . .
    N N2 0.3976(3) 0.3440(4) 0.5860(3) 0.0350(11) Uani d 1 . .
    C C12 0.5135(3) 0.5133(5) 0.6799(3) 0.0289(12) Uani d 1 . .
    H H12 0.4792 0.5224 0.7203 0.035 Uiso calc 1 . .
    C C13 0.3000(4) 0.3110(5) 0.5562(4) 0.0341(13) Uani d 1 . .
    C C16 0.0377(4) 0.4631(6) 0.4195(4) 0.0423(15) Uani d 1 . .
    H H16C -0.0294 0.4226 0.3863 0.051 Uiso calc 1 . .
    H H16D 0.0492 0.5139 0.3729 0.051 Uiso calc 1 . .
    C C2 0.4924(4) 0.7477(5) 0.6361(3) 0.0331(13) Uani d 1 . .
    H H2 0.4226 0.7356 0.6154 0.040 Uiso calc 1 . .
    C C19 0.2203(4) 0.4976(5) 0.5981(4) 0.0351(13) Uani d 1 . .
    H H19A 0.2028 0.4424 0.6389 0.042 Uiso calc 1 . .
    H H19B 0.2880 0.5341 0.6369 0.042 Uiso calc 1 . .
    C C9 0.5738(4) 0.2851(6) 0.6990(4) 0.0349(13) Uani d 1 . .
    O O3 0.0086(3) 0.4888(4) 0.5570(3) 0.0477(11) Uani d 1 . .
    C C1 0.5582(4) 0.6432(5) 0.6747(3) 0.0286(12) Uani d 1 . .
    C C11 0.4367(4) 0.4709(5) 0.5816(4) 0.0330(12) Uani d 1 . .
    H H11A 0.3811 0.5343 0.5554 0.040 Uiso calc 1 . .
    H H11B 0.4687 0.4678 0.5396 0.040 Uiso calc 1 . .
    C C10 0.4747(4) 0.2445(5) 0.6220(4) 0.0386(14) Uani d 1 . .
    H H10A 0.4852 0.2116 0.5692 0.046 Uiso calc 1 . .
    H H10B 0.4494 0.1715 0.6452 0.046 Uiso calc 1 . .
    C C14 0.2207(4) 0.4154(5) 0.5181(4) 0.0350(13) Uani d 1 . .
    H H14 0.2362 0.4734 0.4765 0.042 Uiso calc 1 . .
    C C7 0.7334(4) 0.5547(6) 0.7575(4) 0.0434(15) Uani d 1 . .
    H H7A 0.7946 0.5911 0.8099 0.052 Uiso calc 1 . .
    H H7B 0.7533 0.5123 0.7132 0.052 Uiso calc 1 . .
    C C15 0.1172(4) 0.3573(6) 0.4602(4) 0.0396(14) Uani d 1 . .
    H H15C 0.1008 0.2991 0.5003 0.048 Uiso calc 1 . .
    H H15D 0.1172 0.3051 0.4083 0.048 Uiso calc 1 . .
    C C17 0.0396(4) 0.5545(6) 0.4957(4) 0.0409(14) Uani d 1 . .
    H H17 -0.0072 0.6283 0.4648 0.049 Uiso calc 1 . .
    C C6 0.6612(4) 0.6616(5) 0.7082(3) 0.0324(13) Uani d 1 . .
    C C22 -0.2257(4) 0.3782(7) 0.5544(4) 0.0466(16) Uani d 1 . .
    H H22 -0.2742 0.4268 0.5034 0.056 Uiso calc 1 . .
    C C18 0.1439(4) 0.6076(6) 0.5572(4) 0.0421(15) Uani d 1 . .
    H H18A 0.1432 0.6589 0.6091 0.051 Uiso calc 1 . .
    H H18B 0.1638 0.6656 0.5195 0.051 Uiso calc 1 . .
    C C8 0.6880(4) 0.4558(6) 0.7955(4) 0.0444(16) Uani d 1 . .
    H H8A 0.7338 0.3809 0.8208 0.053 Uiso calc 1 . .
    H H8B 0.6781 0.4941 0.8473 0.053 Uiso calc 1 . .
    C C5 0.6944(4) 0.7833(6) 0.6972(4) 0.0432(15) Uani d 1 . .
    H H5 0.7638 0.7960 0.7165 0.052 Uiso calc 1 . .
    C C21 -0.1238(4) 0.3933(6) 0.5797(4) 0.0406(14) Uani d 1 . .
    C C3 0.5275(4) 0.8674(5) 0.6280(3) 0.0372(14) Uani d 1 . .
    H H3 0.4820 0.9372 0.6010 0.045 Uiso calc 1 . .
    C C23 -0.2566(5) 0.2938(7) 0.6023(4) 0.0524(18) Uani d 1 . .
    H H23 -0.3262 0.2839 0.5838 0.063 Uiso calc 1 . .
    C C20 -0.0961(4) 0.4757(7) 0.5179(5) 0.0506(16) Uani d 1 . .
    H H20A -0.1224 0.4356 0.4549 0.061 Uiso calc 1 . .
    H H20B -0.1271 0.5623 0.5104 0.061 Uiso calc 1 . .
    C C26 -0.0555(4) 0.3261(6) 0.6553(4) 0.0446(15) Uani d 1 . .
    H H26 0.0142 0.3372 0.6747 0.054 Uiso calc 1 . .
    C C25 -0.0867(4) 0.2407(7) 0.7045(4) 0.0514(17) Uani d 1 . .
    H H25 -0.0380 0.1946 0.7569 0.062 Uiso calc 1 . .
    C C4 0.6288(4) 0.8862(6) 0.6590(4) 0.0433(15) Uani d 1 . .
    H H4 0.6535 0.9691 0.6542 0.052 Uiso calc 1 . .
    C C24 -0.1862(4) 0.2229(7) 0.6780(4) 0.0547(18) Uani d 1 . .
    H H24 -0.2072 0.1632 0.7106 0.066 Uiso calc 1 . .
    C C15A 0.0948(4) 0.3602(6) -0.0635(4) 0.0425(14) Uani d 1 . .
    H H15A 0.0977 0.3212 -0.1187 0.051 Uiso calc 1 . .
    H H15B 0.0790 0.2905 -0.0300 0.051 Uiso calc 1 . .
    C C16A 0.0117(4) 0.4614(6) -0.0971(4) 0.0434(15) Uani d 1 . .
    H H16A 0.0228 0.5251 -0.1375 0.052 Uiso calc 1 . .
    H H16B -0.0537 0.4187 -0.1353 0.052 Uiso calc 1 . .
    N N1A 0.5699(3) 0.4053(4) 0.2033(3) 0.0333(10) Uani d 1 . .
    O O1A 0.6124(3) 0.1921(4) 0.2158(3) 0.0442(10) Uani d 1 . .
    N N2A 0.3746(3) 0.3446(4) 0.0686(3) 0.0354(11) Uani d 1 . .
    C C13A 0.2762(4) 0.3121(6) 0.0364(4) 0.0389(14) Uani d 1 . .
    C C1A 0.5421(4) 0.6375(5) 0.1644(3) 0.0313(12) Uani d 1 . .
    O O2A 0.2541(3) 0.1984(4) 0.0393(3) 0.0564(12) Uani d 1 . .
    C C10A 0.4491(4) 0.2433(5) 0.0997(4) 0.0392(14) Uani d 1 . .
    H H10C 0.4583 0.2142 0.0453 0.047 Uiso calc 1 . .
    H H10D 0.4228 0.1688 0.1205 0.047 Uiso calc 1 . .
    C C11A 0.4143(4) 0.4725(5) 0.0676(4) 0.0350(13) Uani d 1 . .
    H H11C 0.3594 0.5369 0.0457 0.042 Uiso calc 1 . .
    H H11D 0.4437 0.4735 0.0235 0.042 Uiso calc 1 . .
    C C9A 0.5500(4) 0.2787(5) 0.1779(4) 0.0357(13) Uani d 1 . .
    C C12A 0.4943(4) 0.5080(5) 0.1658(4) 0.0316(12) Uani d 1 . .
    H H12A 0.4615 0.5162 0.2075 0.038 Uiso calc 1 . .
    C C14A 0.1972(4) 0.4180(6) 0.0019(4) 0.0387(13) Uani d 1 . .
    H H14A 0.2153 0.4826 -0.0343 0.046 Uiso calc 1 . .
    C C19A 0.1934(4) 0.4876(6) 0.0849(4) 0.0428(14) Uani d 1 . .
    H H19C 0.1809 0.4239 0.1244 0.051 Uiso calc 1 . .
    H H19D 0.2587 0.5300 0.1241 0.051 Uiso calc 1 . .
    C C6A 0.6451(4) 0.6533(6) 0.1976(4) 0.0359(13) Uani d 1 . .
    C C2A 0.4790(4) 0.7449(5) 0.1282(3) 0.0356(13) Uani d 1 . .
    H H2A 0.4087 0.7350 0.1058 0.043 Uiso calc 1 . .
    C C5A 0.6826(4) 0.7736(6) 0.1926(4) 0.0435(15) Uani d 1 . .
    H H5A 0.7528 0.7837 0.2143 0.052 Uiso calc 1 . .
    C C4A 0.6206(5) 0.8790(6) 0.1570(4) 0.0500(17) Uani d 1 . .
    H H4A 0.6478 0.9610 0.1544 0.060 Uiso calc 1 . .
    C C8A 0.6671(4) 0.4424(6) 0.2795(4) 0.0460(16) Uani d 1 . .
    H H8D 0.7109 0.3653 0.3025 0.055 Uiso calc 1 . .
    H H8C 0.6581 0.4783 0.3325 0.055 Uiso calc 1 . .
    C C7A 0.7157(4) 0.5424(6) 0.2450(4) 0.0443(15) Uani d 1 . .
    H H7C 0.7772 0.5757 0.2988 0.053 Uiso calc 1 . .
    H H7D 0.7355 0.5017 0.2001 0.053 Uiso calc 1 . .
    C C18A 0.1100(5) 0.5890(6) 0.0485(4) 0.0485(16) Uani d 1 . .
    H H18C 0.1071 0.6313 0.1026 0.058 Uiso calc 1 . .
    H H18D 0.1261 0.6563 0.0135 0.058 Uiso calc 1 . .
    C C21A -0.1020(7) 0.3739(16) 0.1231(8) 0.0531(12) Uani d 0.772(8) A 2
    C C17A 0.0086(5) 0.5313(6) -0.0152(5) 0.0531(12) Uani d 1 . .
    H H17A -0.0413 0.6033 -0.0408 0.064 Uiso calc 1 A 1
    C C3A 0.5177(4) 0.8653(6) 0.1249(3) 0.0398(14) Uani d 1 . .
    H H3A 0.4744 0.9379 0.1008 0.048 Uiso calc 1 . .
    C C26A -0.0429(5) 0.2988(7) 0.1947(5) 0.0605(19) Uani d 1 . .
    H H26A 0.0269 0.3168 0.2272 0.073 Uiso calc 1 A 1
    C C23A -0.2459(5) 0.2612(8) 0.1121(5) 0.064(2) Uani d 1 . .
    H H23A -0.3163 0.2473 0.0829 0.077 Uiso calc 1 . .
    C C24A -0.1851(5) 0.1881(8) 0.1876(5) 0.0590(19) Uani d 1 . .
    H H24A -0.2136 0.1248 0.2113 0.071 Uiso calc 1 . .
    C C25A -0.0821(5) 0.2051(7) 0.2303(5) 0.0610(19) Uani d 1 . .
    H H25A -0.0394 0.1537 0.2827 0.073 Uiso calc 1 . .
    C C22A -0.2069(5) 0.3544(8) 0.0777(5) 0.064(2) Uani d 1 . .
    H H22A -0.2511 0.4107 0.0296 0.076 Uiso calc 1 A 1
    O O3A -0.0272(4) 0.4294(5) 0.0256(4) 0.0387(13) Uani d 0.772(8) A 2
    C C20A -0.0532(7) 0.4814(9) 0.0929(7) 0.0531(12) Uani d 0.772(8) A 2
    H H20C -0.1006 0.5544 0.0654 0.064 Uiso calc 0.772(8) A 2
    H H20D 0.0075 0.5139 0.1479 0.064 Uiso calc 0.772(8) A 2
    O O3B 0.0059(15) 0.481(2) 0.0661(14) 0.0387(13) Uani d 0.228(8) A 1
    C C20B -0.106(2) 0.457(3) 0.0344(19) 0.0531(12) Uani d 0.228(8) A 1
    H H20E -0.1384 0.4129 -0.0276 0.064 Uiso calc 0.228(8) A 1
    H H20F -0.1422 0.5381 0.0309 0.064 Uiso calc 0.228(8) A 1
    C C21B -0.1030(16) 0.369(5) 0.112(3) 0.0531(12) Uani d 0.228(8) A 1
loop_
    _atom_site_aniso_label
    _atom_site_aniso_U_11
    _atom_site_aniso_U_22
    _atom_site_aniso_U_33
    _atom_site_aniso_U_12
    _atom_site_aniso_U_13
    _atom_site_aniso_U_23
    O1 0.049(2) 0.033(2) 0.063(3) 0.014(2) 0.034(2) 0.006(2)
    O2 0.043(2) 0.028(2) 0.069(3) -0.0077(19) 0.020(2) 0.003(2)
    N1 0.041(2) 0.028(3) 0.032(2) 0.007(2) 0.0143(19) -0.001(2)
    N2 0.036(2) 0.025(3) 0.046(3) -0.002(2) 0.021(2) 0.003(2)
    C12 0.032(3) 0.027(3) 0.032(3) 0.008(2) 0.018(2) 0.006(2)
    C13 0.038(3) 0.032(3) 0.034(3) -0.004(3) 0.018(2) -0.003(3)
    C16 0.038(3) 0.047(4) 0.037(3) -0.001(3) 0.014(2) 0.003(3)
    C2 0.036(3) 0.031(3) 0.033(3) -0.002(3) 0.016(2) -0.001(3)
    C19 0.035(3) 0.032(3) 0.037(3) -0.001(3) 0.016(2) 0.000(3)
    C9 0.041(3) 0.032(3) 0.045(3) 0.008(3) 0.030(3) 0.009(3)
    O3 0.0348(19) 0.057(3) 0.049(2) 0.006(2) 0.0168(18) 0.010(2)
    C1 0.038(3) 0.024(3) 0.026(3) 0.005(2) 0.018(2) 0.003(2)
    C11 0.033(3) 0.030(3) 0.039(3) 0.004(2) 0.018(2) 0.004(3)
    C10 0.048(3) 0.023(3) 0.052(4) 0.005(3) 0.030(3) 0.001(3)
    C14 0.035(3) 0.031(3) 0.040(3) -0.005(3) 0.018(2) 0.000(3)
    C7 0.036(3) 0.041(4) 0.044(3) 0.000(3) 0.011(3) -0.008(3)
    C15 0.040(3) 0.035(4) 0.041(3) -0.003(3) 0.016(3) -0.001(3)
    C17 0.042(3) 0.039(4) 0.044(3) 0.009(3) 0.022(3) 0.014(3)
    C6 0.035(3) 0.032(3) 0.029(3) -0.002(3) 0.013(2) -0.007(2)
    C22 0.036(3) 0.065(5) 0.044(3) 0.007(3) 0.022(3) -0.006(3)
    C18 0.048(3) 0.035(4) 0.042(3) -0.002(3) 0.020(3) -0.006(3)
    C8 0.039(3) 0.045(4) 0.035(3) 0.013(3) 0.005(2) 0.001(3)
    C5 0.041(3) 0.043(4) 0.048(3) -0.011(3) 0.022(3) -0.009(3)
    C21 0.034(3) 0.043(4) 0.045(3) 0.002(3) 0.018(3) -0.006(3)
    C3 0.047(3) 0.029(3) 0.032(3) -0.004(3) 0.016(2) -0.001(3)
    C23 0.047(4) 0.077(5) 0.041(3) -0.012(3) 0.027(3) -0.011(4)
    C20 0.036(3) 0.048(4) 0.065(4) 0.004(3) 0.020(3) 0.012(4)
    C26 0.038(3) 0.043(4) 0.047(3) -0.005(3) 0.015(3) -0.004(3)
    C25 0.054(4) 0.049(4) 0.041(3) -0.004(3) 0.013(3) -0.008(3)
    C4 0.052(4) 0.037(4) 0.041(3) -0.013(3) 0.022(3) -0.008(3)
    C24 0.056(4) 0.067(5) 0.051(4) -0.017(4) 0.033(3) -0.012(4)
    C15A 0.037(3) 0.040(4) 0.047(3) -0.006(3) 0.017(3) -0.002(3)
    C16A 0.041(3) 0.040(4) 0.046(3) 0.000(3) 0.018(3) 0.012(3)
    N1A 0.039(2) 0.024(3) 0.038(2) 0.004(2) 0.019(2) 0.005(2)
    O1A 0.048(2) 0.028(2) 0.065(3) 0.008(2) 0.032(2) 0.008(2)
    N2A 0.041(3) 0.021(2) 0.047(3) 0.002(2) 0.022(2) 0.003(2)
    C13A 0.042(3) 0.033(4) 0.038(3) -0.008(3) 0.016(3) -0.002(3)
    C1A 0.038(3) 0.033(3) 0.024(3) -0.003(3) 0.016(2) -0.001(2)
    O2A 0.047(2) 0.031(3) 0.085(3) -0.007(2) 0.025(2) 0.007(2)
    C10A 0.050(3) 0.021(3) 0.050(3) 0.000(3) 0.025(3) -0.001(3)
    C11A 0.044(3) 0.027(3) 0.036(3) -0.004(3) 0.020(3) 0.000(3)
    C9A 0.047(3) 0.028(3) 0.044(3) 0.003(3) 0.031(3) 0.009(3)
    C12A 0.043(3) 0.023(3) 0.036(3) 0.003(3) 0.025(2) 0.004(2)
    C14A 0.042(3) 0.030(3) 0.042(3) -0.003(3) 0.017(3) 0.001(3)
    C19A 0.050(3) 0.038(4) 0.038(3) 0.000(3) 0.019(3) 0.000(3)
    C6A 0.045(3) 0.032(3) 0.036(3) -0.006(3) 0.023(3) -0.004(3)
    C2A 0.048(3) 0.030(3) 0.032(3) -0.001(3) 0.021(3) 0.000(3)
    C5A 0.048(3) 0.047(4) 0.034(3) -0.016(3) 0.018(3) -0.005(3)
    C4A 0.070(4) 0.040(4) 0.039(3) -0.024(4) 0.024(3) -0.009(3)
    C8A 0.047(3) 0.041(4) 0.044(3) 0.006(3) 0.016(3) 0.002(3)
    C7A 0.038(3) 0.043(4) 0.052(4) -0.004(3) 0.021(3) -0.007(3)
    C18A 0.072(4) 0.035(4) 0.039(3) 0.009(3) 0.026(3) 0.003(3)
    C21A 0.063(3) 0.045(3) 0.066(3) 0.005(2) 0.042(2) -0.002(2)
    C17A 0.063(3) 0.045(3) 0.066(3) 0.005(2) 0.042(2) -0.002(2)
    C3A 0.063(4) 0.025(3) 0.034(3) -0.004(3) 0.025(3) -0.002(3)
    C26A 0.051(4) 0.050(5) 0.080(5) -0.010(3) 0.029(4) -0.021(4)
    C23A 0.049(4) 0.099(6) 0.048(4) -0.012(4) 0.025(3) -0.022(4)
    C24A 0.062(4) 0.072(5) 0.055(4) -0.027(4) 0.037(4) -0.021(4)
    C25A 0.063(4) 0.064(5) 0.052(4) 0.004(4) 0.022(3) -0.008(4)
    C22A 0.066(4) 0.075(6) 0.065(4) 0.020(4) 0.043(4) 0.006(4)
    O3A 0.051(3) 0.030(3) 0.040(3) -0.004(3) 0.025(3) -0.009(2)
    C20A 0.063(3) 0.045(3) 0.066(3) 0.005(2) 0.042(2) -0.002(2)
    O3B 0.051(3) 0.030(3) 0.040(3) -0.004(3) 0.025(3) -0.009(2)
    C20B 0.063(3) 0.045(3) 0.066(3) 0.005(2) 0.042(2) -0.002(2)
    C21B 0.063(3) 0.045(3) 0.066(3) 0.005(2) 0.042(2) -0.002(2)
_geom_special_details
;
All e.s.d.'s (except the e.s.d. in the dihedral angle between two l.s. planes)
are estimated using the full covariance matrix. The cell e.s.d.'s are taken
into account individually in the estimation of e.s.d.'s in distances, angles
and torsion angles; correlations between e.s.d.'s in cell parameters are only
used when they are defined by crystal symmetry. An approximate (isotropic)
treatment of cell e.s.d.'s is used for estimating e.s.d.'s involving l.s.
planes.
;
loop_
    _geom_bond_atom_site_label_1
    _geom_bond_atom_site_label_2
    _geom_bond_site_symmetry_2
    _geom_bond_distance
    _geom_bond_publ_flag
    O1 C9 . 1.232(6) ?
    O2 C13 . 1.238(6) ?
    N1 C9 . 1.356(7) ?
    N1 C12 . 1.467(6) ?
    N1 C8 . 1.471(6) ?
    N2 C13 . 1.358(6) ?
    N2 C11 . 1.452(7) ?
    N2 C10 . 1.455(6) ?
    C12 C1 . 1.519(7) ?
    C12 C11 . 1.526(7) ?
    C12 H12 . 1.0000 ?
    C13 C14 . 1.512(7) ?
    C16 C15 . 1.526(8) ?
    C16 C17 . 1.533(8) ?
    C16 H16C . 0.9900 ?
    C16 H16D . 0.9900 ?
    C2 C3 . 1.374(7) ?
    C2 C1 . 1.401(7) ?
    C2 H2 . 0.9500 ?
    C19 C18 . 1.531(7) ?
    C19 C14 . 1.540(7) ?
    C19 H19A . 0.9900 ?
    C19 H19B . 0.9900 ?
    C9 C10 . 1.489(7) ?
    O3 C20 . 1.405(6) ?
    O3 C17 . 1.436(6) ?
    C1 C6 . 1.396(7) ?
    C11 H11A . 0.9900 ?
    C11 H11B . 0.9900 ?
    C10 H10A . 0.9900 ?
    C10 H10B . 0.9900 ?
    C14 C15 . 1.519(7) ?
    C14 H14 . 1.0000 ?
    C7 C6 . 1.494(7) ?
    C7 C8 . 1.504(8) ?
    C7 H7A . 0.9900 ?
    C7 H7B . 0.9900 ?
    C15 H15C . 0.9900 ?
    C15 H15D . 0.9900 ?
    C17 C18 . 1.517(8) ?
    C17 H17 . 1.0000 ?
    C6 C5 . 1.392(8) ?
    C22 C23 . 1.376(8) ?
    C22 C21 . 1.398(7) ?
    C22 H22 . 0.9500 ?
    C18 H18A . 0.9900 ?
    C18 H18B . 0.9900 ?
    C8 H8A . 0.9900 ?
    C8 H8B . 0.9900 ?
    C5 C4 . 1.386(8) ?
    C5 H5 . 0.9500 ?
    C21 C26 . 1.363(8) ?
    C21 C20 . 1.502(8) ?
    C3 C4 . 1.379(7) ?
    C3 H3 . 0.9500 ?
    C23 C24 . 1.394(9) ?
    C23 H23 . 0.9500 ?
    C20 H20A . 0.9900 ?
    C20 H20B . 0.9900 ?
    C26 C25 . 1.400(8) ?
    C26 H26 . 0.9500 ?
    C25 C24 . 1.364(8) ?
    C25 H25 . 0.9500 ?
    C4 H4 . 0.9500 ?
    C24 H24 . 0.9500 ?
    C15A C16A . 1.523(7) ?
    C15A C14A . 1.528(7) ?
    C15A H15A . 0.9900 ?
    C15A H15B . 0.9900 ?
    C16A C17A . 1.517(8) ?
    C16A H16A . 0.9900 ?
    C16A H16B . 0.9900 ?
    N1A C9A . 1.362(7) ?
    N1A C8A . 1.458(7) ?
    N1A C12A . 1.465(6) ?
    O1A C9A . 1.234(6) ?
    N2A C13A . 1.364(7) ?
    N2A C10A . 1.443(7) ?
    N2A C11A . 1.452(6) ?
    C13A O2A . 1.227(6) ?
    C13A C14A . 1.518(8) ?
    C1A C6A . 1.394(7) ?
    C1A C2A . 1.400(7) ?
    C1A C12A . 1.523(7) ?
    C10A C9A . 1.499(7) ?
    C10A H10C . 0.9900 ?
    C10A H10D . 0.9900 ?
    C11A C12A . 1.521(7) ?
    C11A H11C . 0.9900 ?
    C11A H11D . 0.9900 ?
    C12A H12A . 1.0000 ?
    C14A C19A . 1.535(8) ?
    C14A H14A . 1.0000 ?
    C19A C18A . 1.527(8) ?
    C19A H19C . 0.9900 ?
    C19A H19D . 0.9900 ?
    C6A C5A . 1.382(8) ?
    C6A C7A . 1.507(8) ?
    C2A C3A . 1.385(7) ?
    C2A H2A . 0.9500 ?
    C5A C4A . 1.375(9) ?
    C5A H5A . 0.9500 ?
    C4A C3A . 1.392(8) ?
    C4A H4A . 0.9500 ?
    C8A C7A . 1.509(8) ?
    C8A H8D . 0.9900 ?
    C8A H8C . 0.9900 ?
    C7A H7C . 0.9900 ?
    C7A H7D . 0.9900 ?
    C18A C17A . 1.511(9) ?
    C18A H18C . 0.9900 ?
    C18A H18D . 0.9900 ?
    C21A C26A . 1.330(12) ?
    C21A C22A . 1.412(12) ?
    C21A C20A . 1.526(14) ?
    C17A O3B . 1.418(19) ?
    C17A O3A . 1.466(8) ?
    C17A H17A . 1.0000 ?
    C3A H3A . 0.9500 ?
    C26A C25A . 1.384(9) ?
    C26A C21B . 1.410(12) ?
    C26A H26A . 0.9500 ?
    C23A C24A . 1.360(10) ?
    C23A C22A . 1.367(10) ?
    C23A H23A . 0.9500 ?
    C24A C25A . 1.383(8) ?
    C24A H24A . 0.9500 ?
    C25A H25A . 0.9500 ?
    C22A C21B . 1.40(2) ?
    C22A H22A . 0.9500 ?
    O3A C20A . 1.411(10) ?
    C20A H20C . 0.9900 ?
    C20A H20D . 0.9900 ?
    O3B C20B . 1.54(3) ?
    C20B C21B . 1.523(12) ?
    C20B H20E . 0.9900 ?
    C20B H20F . 0.9900 ?
loop_
    _geom_angle_atom_site_label_1
    _geom_angle_atom_site_label_2
    _geom_angle_atom_site_label_3
    _geom_angle_site_symmetry_1
    _geom_angle_site_symmetry_3
    _geom_angle
    _geom_angle_publ_flag
    C9 N1 C12 . . 124.0(4) ?
    C9 N1 C8 . . 120.1(4) ?
    C12 N1 C8 . . 115.5(4) ?
    C13 N2 C11 . . 127.2(4) ?
    C13 N2 C10 . . 119.6(5) ?
    C11 N2 C10 . . 113.1(4) ?
    N1 C12 C1 . . 111.6(4) ?
    N1 C12 C11 . . 108.5(4) ?
    C1 C12 C11 . . 109.9(4) ?
    N1 C12 H12 . . 108.9 ?
    C1 C12 H12 . . 108.9 ?
    C11 C12 H12 . . 108.9 ?
    O2 C13 N2 . . 119.8(5) ?
    O2 C13 C14 . . 121.3(5) ?
    N2 C13 C14 . . 118.9(5) ?
    C15 C16 C17 . . 112.1(4) ?
    C15 C16 H16C . . 109.2 ?
    C17 C16 H16C . . 109.2 ?
    C15 C16 H16D . . 109.2 ?
    C17 C16 H16D . . 109.2 ?
    H16C C16 H16D . . 107.9 ?
    C3 C2 C1 . . 120.8(5) ?
    C3 C2 H2 . . 119.6 ?
    C1 C2 H2 . . 119.6 ?
    C18 C19 C14 . . 110.0(4) ?
    C18 C19 H19A . . 109.7 ?
    C14 C19 H19A . . 109.7 ?
    C18 C19 H19B . . 109.7 ?
    C14 C19 H19B . . 109.7 ?
    H19A C19 H19B . . 108.2 ?
    O1 C9 N1 . . 123.0(5) ?
    O1 C9 C10 . . 118.2(5) ?
    N1 C9 C10 . . 118.8(5) ?
    C20 O3 C17 . . 112.8(4) ?
    C6 C1 C2 . . 119.7(5) ?
    C6 C1 C12 . . 122.5(5) ?
    C2 C1 C12 . . 117.7(4) ?
    N2 C11 C12 . . 109.8(4) ?
    N2 C11 H11A . . 109.7 ?
    C12 C11 H11A . . 109.7 ?
    N2 C11 H11B . . 109.7 ?
    C12 C11 H11B . . 109.7 ?
    H11A C11 H11B . . 108.2 ?
    N2 C10 C9 . . 116.0(5) ?
    N2 C10 H10A . . 108.3 ?
    C9 C10 H10A . . 108.3 ?
    N2 C10 H10B . . 108.3 ?
    C9 C10 H10B . . 108.3 ?
    H10A C10 H10B . . 107.4 ?
    C13 C14 C15 . . 111.0(5) ?
    C13 C14 C19 . . 111.2(4) ?
    C15 C14 C19 . . 109.4(4) ?
    C13 C14 H14 . . 108.4 ?
    C15 C14 H14 . . 108.4 ?
    C19 C14 H14 . . 108.4 ?
    C6 C7 C8 . . 111.3(5) ?
    C6 C7 H7A . . 109.4 ?
    C8 C7 H7A . . 109.4 ?
    C6 C7 H7B . . 109.4 ?
    C8 C7 H7B . . 109.4 ?
    H7A C7 H7B . . 108.0 ?
    C14 C15 C16 . . 110.8(5) ?
    C14 C15 H15C . . 109.5 ?
    C16 C15 H15C . . 109.5 ?
    C14 C15 H15D . . 109.5 ?
    C16 C15 H15D . . 109.5 ?
    H15C C15 H15D . . 108.1 ?
    O3 C17 C18 . . 106.8(4) ?
    O3 C17 C16 . . 111.1(5) ?
    C18 C17 C16 . . 112.1(5) ?
    O3 C17 H17 . . 108.9 ?
    C18 C17 H17 . . 108.9 ?
    C16 C17 H17 . . 108.9 ?
    C5 C6 C1 . . 118.1(5) ?
    C5 C6 C7 . . 121.3(5) ?
    C1 C6 C7 . . 120.5(5) ?
    C23 C22 C21 . . 120.9(6) ?
    C23 C22 H22 . . 119.6 ?
    C21 C22 H22 . . 119.6 ?
    C17 C18 C19 . . 110.8(5) ?
    C17 C18 H18A . . 109.5 ?
    C19 C18 H18A . . 109.5 ?
    C17 C18 H18B . . 109.5 ?
    C19 C18 H18B . . 109.5 ?
    H18A C18 H18B . . 108.1 ?
    N1 C8 C7 . . 109.4(5) ?
    N1 C8 H8A . . 109.8 ?
    C7 C8 H8A . . 109.8 ?
    N1 C8 H8B . . 109.8 ?
    C7 C8 H8B . . 109.8 ?
    H8A C8 H8B . . 108.2 ?
    C4 C5 C6 . . 121.7(5) ?
    C4 C5 H5 . . 119.1 ?
    C6 C5 H5 . . 119.1 ?
    C26 C21 C22 . . 118.5(6) ?
    C26 C21 C20 . . 123.4(5) ?
    C22 C21 C20 . . 118.0(5) ?
    C2 C3 C4 . . 120.0(5) ?
    C2 C3 H3 . . 120.0 ?
    C4 C3 H3 . . 120.0 ?
    C22 C23 C24 . . 120.2(6) ?
    C22 C23 H23 . . 119.9 ?
    C24 C23 H23 . . 119.9 ?
    O3 C20 C21 . . 110.6(5) ?
    O3 C20 H20A . . 109.5 ?
    C21 C20 H20A . . 109.5 ?
    O3 C20 H20B . . 109.5 ?
    C21 C20 H20B . . 109.5 ?
    H20A C20 H20B . . 108.1 ?
    C21 C26 C25 . . 120.7(6) ?
    C21 C26 H26 . . 119.6 ?
    C25 C26 H26 . . 119.6 ?
    C24 C25 C26 . . 120.8(6) ?
    C24 C25 H25 . . 119.6 ?
    C26 C25 H25 . . 119.6 ?
    C3 C4 C5 . . 119.5(5) ?
    C3 C4 H4 . . 120.3 ?
    C5 C4 H4 . . 120.3 ?
    C25 C24 C23 . . 118.9(6) ?
    C25 C24 H24 . . 120.6 ?
    C23 C24 H24 . . 120.6 ?
    C16A C15A C14A . . 112.1(5) ?
    C16A C15A H15A . . 109.2 ?
    C14A C15A H15A . . 109.2 ?
    C16A C15A H15B . . 109.2 ?
    C14A C15A H15B . . 109.2 ?
    H15A C15A H15B . . 107.9 ?
    C17A C16A C15A . . 111.6(5) ?
    C17A C16A H16A . . 109.3 ?
    C15A C16A H16A . . 109.3 ?
    C17A C16A H16B . . 109.3 ?
    C15A C16A H16B . . 109.3 ?
    H16A C16A H16B . . 108.0 ?
    C9A N1A C8A . . 120.0(5) ?
    C9A N1A C12A . . 123.4(4) ?
    C8A N1A C12A . . 116.2(4) ?
    C13A N2A C10A . . 118.9(5) ?
    C13A N2A C11A . . 126.8(5) ?
    C10A N2A C11A . . 114.0(4) ?
    O2A C13A N2A . . 119.1(5) ?
    O2A C13A C14A . . 121.6(5) ?
    N2A C13A C14A . . 119.2(5) ?
    C6A C1A C2A . . 119.0(5) ?
    C6A C1A C12A . . 123.0(5) ?
    C2A C1A C12A . . 118.0(4) ?
    N2A C10A C9A . . 115.8(5) ?
    N2A C10A H10C . . 108.3 ?
    C9A C10A H10C . . 108.3 ?
    N2A C10A H10D . . 108.3 ?
    C9A C10A H10D . . 108.3 ?
    H10C C10A H10D . . 107.4 ?
    N2A C11A C12A . . 109.9(4) ?
    N2A C11A H11C . . 109.7 ?
    C12A C11A H11C . . 109.7 ?
    N2A C11A H11D . . 109.7 ?
    C12A C11A H11D . . 109.7 ?
    H11C C11A H11D . . 108.2 ?
    O1A C9A N1A . . 122.5(5) ?
    O1A C9A C10A . . 118.7(5) ?
    N1A C9A C10A . . 118.9(5) ?
    N1A C12A C11A . . 110.1(4) ?
    N1A C12A C1A . . 111.2(4) ?
    C11A C12A C1A . . 110.4(4) ?
    N1A C12A H12A . . 108.4 ?
    C11A C12A H12A . . 108.4 ?
    C1A C12A H12A . . 108.4 ?
    C13A C14A C15A . . 109.8(5) ?
    C13A C14A C19A . . 110.9(5) ?
    C15A C14A C19A . . 110.5(5) ?
    C13A C14A H14A . . 108.5 ?
    C15A C14A H14A . . 108.5 ?
    C19A C14A H14A . . 108.5 ?
    C18A C19A C14A . . 110.0(4) ?
    C18A C19A H19C . . 109.7 ?
    C14A C19A H19C . . 109.7 ?
    C18A C19A H19D . . 109.7 ?
    C14A C19A H19D . . 109.7 ?
    H19C C19A H19D . . 108.2 ?
    C5A C6A C1A . . 119.6(6) ?
    C5A C6A C7A . . 120.1(5) ?
    C1A C6A C7A . . 120.2(5) ?
    C3A C2A C1A . . 120.8(5) ?
    C3A C2A H2A . . 119.6 ?
    C1A C2A H2A . . 119.6 ?
    C4A C5A C6A . . 121.3(6) ?
    C4A C5A H5A . . 119.3 ?
    C6A C5A H5A . . 119.3 ?
    C5A C4A C3A . . 119.8(6) ?
    C5A C4A H4A . . 120.1 ?
    C3A C4A H4A . . 120.1 ?
    N1A C8A C7A . . 109.8(5) ?
    N1A C8A H8D . . 109.7 ?
    C7A C8A H8D . . 109.7 ?
    N1A C8A H8C . . 109.7 ?
    C7A C8A H8C . . 109.7 ?
    H8D C8A H8C . . 108.2 ?
    C6A C7A C8A . . 111.0(5) ?
    C6A C7A H7C . . 109.4 ?
    C8A C7A H7C . . 109.4 ?
    C6A C7A H7D . . 109.4 ?
    C8A C7A H7D . . 109.4 ?
    H7C C7A H7D . . 108.0 ?
    C17A C18A C19A . . 112.4(5) ?
    C17A C18A H18C . . 109.1 ?
    C19A C18A H18C . . 109.1 ?
    C17A C18A H18D . . 109.1 ?
    C19A C18A H18D . . 109.1 ?
    H18C C18A H18D . . 107.9 ?
    C26A C21A C22A . . 120.2(10) ?
    C26A C21A C20A . . 118.1(9) ?
    C22A C21A C20A . . 121.7(8) ?
    O3B C17A C18A . . 88.3(9) ?
    O3A C17A C18A . . 116.4(5) ?
    O3B C17A C16A . . 130.2(10) ?
    O3A C17A C16A . . 101.9(5) ?
    C18A C17A C16A . . 110.4(5) ?
    O3B C17A H17A . . 108.4 ?
    C18A C17A H17A . . 108.4 ?
    C16A C17A H17A . . 108.4 ?
    C2A C3A C4A . . 119.4(6) ?
    C2A C3A H3A . . 120.3 ?
    C4A C3A H3A . . 120.3 ?
    C21A C26A C25A . . 121.5(8) ?
    C25A C26A C21B . . 122.4(13) ?
    C25A C26A H26A . . 118.8 ?
    C21B C26A H26A . . 118.8 ?
    C24A C23A C22A . . 120.9(6) ?
    C24A C23A H23A . . 119.6 ?
    C22A C23A H23A . . 119.6 ?
    C23A C24A C25A . . 120.5(7) ?
    C23A C24A H24A . . 119.7 ?
    C25A C24A H24A . . 119.7 ?
    C24A C25A C26A . . 118.4(7) ?
    C24A C25A H25A . . 120.8 ?
    C26A C25A H25A . . 120.8 ?
    C23A C22A C21B . . 121.4(11) ?
    C23A C22A C21A . . 118.4(7) ?
    C23A C22A H22A . . 119.3 ?
    C21B C22A H22A . . 119.3 ?
    C20A O3A C17A . . 110.8(6) ?
    O3A C20A C21A . . 107.9(9) ?
    O3A C20A H20C . . 110.1 ?
    C21A C20A H20C . . 110.1 ?
    O3A C20A H20D . . 110.1 ?
    C21A C20A H20D . . 110.1 ?
    H20C C20A H20D . . 108.4 ?
    C17A O3B C20B . . 104.2(15) ?
    O3B C20B C21B . . 102(2) ?
    O3B C20B H20E . . 111.3 ?
    C21B C20B H20E . . 111.3 ?
    O3B C20B H20F . . 111.3 ?
    C21B C20B H20F . . 111.3 ?
    H20E C20B H20F . . 109.2 ?
    C22A C21B C26A . . 115.4(16) ?
    C22A C21B C20B . . 97.6(14) ?
    C26A C21B C20B . . 147(2) ?
loop_
    _geom_torsion_atom_site_label_1
    _geom_torsion_atom_site_label_2
    _geom_torsion_atom_site_label_3
    _geom_torsion_atom_site_label_4
    _geom_torsion_site_symmetry_1
    _geom_torsion_site_symmetry_2
    _geom_torsion_site_symmetry_3
    _geom_torsion_site_symmetry_4
    _geom_torsion
    _geom_torsion_publ_flag
    C9 N1 C12 C1 . . . . -151.7(5) ?
    C8 N1 C12 C1 . . . . 36.5(6) ?
    C9 N1 C12 C11 . . . . -30.5(7) ?
    C8 N1 C12 C11 . . . . 157.7(4) ?
    C11 N2 C13 O2 . . . . 178.1(5) ?
    C10 N2 C13 O2 . . . . 2.0(8) ?
    C11 N2 C13 C14 . . . . -3.3(8) ?
    C10 N2 C13 C14 . . . . -179.4(5) ?
    C12 N1 C9 O1 . . . . -173.6(5) ?
    C8 N1 C9 O1 . . . . -2.2(9) ?
    C12 N1 C9 C10 . . . . 8.5(8) ?
    C8 N1 C9 C10 . . . . 179.9(5) ?
    C3 C2 C1 C6 . . . . 2.1(8) ?
    C3 C2 C1 C12 . . . . -179.0(5) ?
    N1 C12 C1 C6 . . . . -2.5(7) ?
    C11 C12 C1 C6 . . . . -122.8(5) ?
    N1 C12 C1 C2 . . . . 178.7(4) ?
    C11 C12 C1 C2 . . . . 58.4(6) ?
    C13 N2 C11 C12 . . . . 123.1(5) ?
    C10 N2 C11 C12 . . . . -60.6(6) ?
    N1 C12 C11 N2 . . . . 55.0(5) ?
    C1 C12 C11 N2 . . . . 177.3(4) ?
    C13 N2 C10 C9 . . . . -146.1(5) ?
    C11 N2 C10 C9 . . . . 37.3(7) ?
    O1 C9 C10 N2 . . . . 171.7(5) ?
    N1 C9 C10 N2 . . . . -10.4(7) ?
    O2 C13 C14 C15 . . . . -20.1(7) ?
    N2 C13 C14 C15 . . . . 161.4(5) ?
    O2 C13 C14 C19 . . . . 101.9(6) ?
    N2 C13 C14 C19 . . . . -76.7(6) ?
    C18 C19 C14 C13 . . . . 176.5(4) ?
    C18 C19 C14 C15 . . . . -60.6(6) ?
    C13 C14 C15 C16 . . . . -178.4(4) ?
    C19 C14 C15 C16 . . . . 58.6(6) ?
    C17 C16 C15 C14 . . . . -54.5(6) ?
    C20 O3 C17 C18 . . . . 158.3(5) ?
    C20 O3 C17 C16 . . . . -79.2(6) ?
    C15 C16 C17 O3 . . . . -67.5(6) ?
    C15 C16 C17 C18 . . . . 51.9(7) ?
    C2 C1 C6 C5 . . . . -3.4(8) ?
    C12 C1 C6 C5 . . . . 177.8(5) ?
    C2 C1 C6 C7 . . . . 174.3(5) ?
    C12 C1 C6 C7 . . . . -4.5(8) ?
    C8 C7 C6 C5 . . . . 156.6(5) ?
    C8 C7 C6 C1 . . . . -21.0(7) ?
    O3 C17 C18 C19 . . . . 68.3(6) ?
    C16 C17 C18 C19 . . . . -53.6(6) ?
    C14 C19 C18 C17 . . . . 58.2(6) ?
    C9 N1 C8 C7 . . . . 124.8(5) ?
    C12 N1 C8 C7 . . . . -63.1(6) ?
    C6 C7 C8 N1 . . . . 52.4(6) ?
    C1 C6 C5 C4 . . . . 3.5(8) ?
    C7 C6 C5 C4 . . . . -174.2(5) ?
    C23 C22 C21 C26 . . . . -2.3(9) ?
    C23 C22 C21 C20 . . . . 173.4(6) ?
    C1 C2 C3 C4 . . . . -0.8(8) ?
    C21 C22 C23 C24 . . . . 0.7(10) ?
    C17 O3 C20 C21 . . . . 173.5(5) ?
    C26 C21 C20 O3 . . . . -9.0(9) ?
    C22 C21 C20 O3 . . . . 175.5(5) ?
    C22 C21 C26 C25 . . . . 2.0(9) ?
    C20 C21 C26 C25 . . . . -173.4(6) ?
    C21 C26 C25 C24 . . . . 0.0(9) ?
    C2 C3 C4 C5 . . . . 0.8(8) ?
    C6 C5 C4 C3 . . . . -2.2(9) ?
    C26 C25 C24 C23 . . . . -1.6(10) ?
    C22 C23 C24 C25 . . . . 1.3(10) ?
    C14A C15A C16A C17A . . . . -54.9(7) ?
    C10A N2A C13A O2A . . . . 3.7(8) ?
    C11A N2A C13A O2A . . . . 177.6(5) ?
    C10A N2A C13A C14A . . . . -179.0(5) ?
    C11A N2A C13A C14A . . . . -5.1(8) ?
    C13A N2A C10A C9A . . . . -147.8(5) ?
    C11A N2A C10A C9A . . . . 37.5(7) ?
    C13A N2A C11A C12A . . . . 126.6(5) ?
    C10A N2A C11A C12A . . . . -59.2(6) ?
    C8A N1A C9A O1A . . . . -1.6(8) ?
    C12A N1A C9A O1A . . . . -173.9(5) ?
    C8A N1A C9A C10A . . . . 179.6(5) ?
    C12A N1A C9A C10A . . . . 7.3(8) ?
    N2A C10A C9A O1A . . . . 170.6(5) ?
    N2A C10A C9A N1A . . . . -10.6(8) ?
    C9A N1A C12A C11A . . . . -28.3(7) ?
    C8A N1A C12A C11A . . . . 159.1(5) ?
    C9A N1A C12A C1A . . . . -151.0(5) ?
    C8A N1A C12A C1A . . . . 36.4(6) ?
    N2A C11A C12A N1A . . . . 52.6(5) ?
    N2A C11A C12A C1A . . . . 175.8(4) ?
    C6A C1A C12A N1A . . . . -1.7(7) ?
    C2A C1A C12A N1A . . . . 178.5(4) ?
    C6A C1A C12A C11A . . . . -124.2(5) ?
    C2A C1A C12A C11A . . . . 56.0(6) ?
    O2A C13A C14A C15A . . . . -24.5(8) ?
    N2A C13A C14A C15A . . . . 158.3(5) ?
    O2A C13A C14A C19A . . . . 97.9(7) ?
    N2A C13A C14A C19A . . . . -79.2(7) ?
    C16A C15A C14A C13A . . . . 177.6(5) ?
    C16A C15A C14A C19A . . . . 55.0(7) ?
    C13A C14A C19A C18A . . . . -177.2(5) ?
    C15A C14A C19A C18A . . . . -55.2(7) ?
    C2A C1A C6A C5A . . . . -1.2(8) ?
    C12A C1A C6A C5A . . . . 179.0(5) ?
    C2A C1A C6A C7A . . . . 174.3(5) ?
    C12A C1A C6A C7A . . . . -5.5(8) ?
    C6A C1A C2A C3A . . . . 0.3(8) ?
    C12A C1A C2A C3A . . . . -179.9(5) ?
    C1A C6A C5A C4A . . . . 1.1(9) ?
    C7A C6A C5A C4A . . . . -174.4(5) ?
    C6A C5A C4A C3A . . . . -0.2(9) ?
    C9A N1A C8A C7A . . . . 124.0(5) ?
    C12A N1A C8A C7A . . . . -63.2(6) ?
    C5A C6A C7A C8A . . . . 155.6(5) ?
    C1A C6A C7A C8A . . . . -19.8(7) ?
    N1A C8A C7A C6A . . . . 51.7(6) ?
    C14A C19A C18A C17A . . . . 57.1(7) ?
    C19A C18A C17A O3B . . . . 76.0(9) ?
    C19A C18A C17A O3A . . . . 58.9(7) ?
    C19A C18A C17A C16A . . . . -56.7(7) ?
    C15A C16A C17A O3B . . . . -51.0(13) ?
    C15A C16A C17A O3A . . . . -69.6(6) ?
    C15A C16A C17A C18A . . . . 54.8(7) ?
    C1A C2A C3A C4A . . . . 0.6(8) ?
    C5A C4A C3A C2A . . . . -0.7(8) ?
    C22A C21A C26A C25A . . . . -3.8(19) ?
    C20A C21A C26A C25A . . . . 175.5(9) ?
    C22A C21A C26A C21B . . . . 96(15) ?
    C20A C21A C26A C21B . . . . -85(14) ?
    C22A C23A C24A C25A . . . . -1.1(11) ?
    C23A C24A C25A C26A . . . . 0.6(10) ?
    C21A C26A C25A C24A . . . . 1.9(13) ?
    C21B C26A C25A C24A . . . . -6(3) ?
    C24A C23A C22A C21B . . . . 7(3) ?
    C24A C23A C22A C21A . . . . -0.6(13) ?
    C26A C21A C22A C23A . . . . 3.1(19) ?
    C20A C21A C22A C23A . . . . -176.2(10) ?
    C26A C21A C22A C21B . . . . -113(17) ?
    C20A C21A C22A C21B . . . . 68(15) ?
    O3B C17A O3A C20A . . . . 37.7(15) ?
    C18A C17A O3A C20A . . . . 70.7(8) ?
    C16A C17A O3A C20A . . . . -169.1(6) ?
    C17A O3A C20A C21A . . . . 172.9(6) ?
    C26A C21A C20A O3A . . . . 88.9(14) ?
    C22A C21A C20A O3A . . . . -91.8(14) ?
    O3A C17A O3B C20B . . . . -50.1(17) ?
    C18A C17A O3B C20B . . . . 159.1(16) ?
    C16A C17A O3B C20B . . . . -85.4(18) ?
    C17A O3B C20B C21B . . . . 164(3) ?
    C23A C22A C21B C26A . . . . -12(6) ?
    C21A C22A C21B C26A . . . . 56(12) ?
    C23A C22A C21B C20B . . . . 166.3(18) ?
    C21A C22A C21B C20B . . . . -126(19) ?
    C21A C26A C21B C22A . . . . -73(12) ?
    C25A C26A C21B C22A . . . . 11(6) ?
    C21A C26A C21B C20B . . . .  11E1(2)
                                        ?
    C25A C26A C21B C20B . . . . -165(7) ?
    O3B C20B C21B C22A . . . . 179(3) ?
    O3B C20B C21B C26A . . . . -4(10) ?
loop_
    _geom_hbond_atom_site_label_D
    _geom_hbond_atom_site_label_H
    _geom_hbond_atom_site_label_A
    _geom_hbond_site_symmetry_A
    _geom_hbond_distance_DH
    _geom_hbond_distance_HA
    _geom_hbond_distance_DA
    _geom_hbond_angle_DHA
    C20 H20B O2 2_556 0.99 2.45 3.332(7) 148.5
    C20A H20C O2A 2 0.99 2.60 3.567(10) 164.5
    C20B H20F O2A 2 0.99 2.26 3.19(3) 156.3
_shelx_hkl_checksum     69126
_shelx_hkl_file
;
  -5   7   6-708.540 443.117   4
  -5   7   7 507.995 652.960   4
  -4   7   6 6.82781 304.371   4
  -4   7   7 1015.55 419.931   4
  -4   7   8 135.736 810.726   4
  -3   7   6 5803.43 593.582   4
  -3   7   7 1554.30 411.216   4
  -3   7   8 11969.9 1083.84   4
  -2   7 -13-82.6344 243.181   8
  -2   7   6 6520.82 594.696   4
  -2   7   7 3649.21 535.284   4
  -1   7   6 25489.0 984.945   4
  -1   7   7 8793.15 707.318   4
   0   7 -13 109.065 166.238   8
   0   7   6 2892.46 474.359   4
   0   7   7 2538.20 420.234   4
   1   7 -13 790.338 309.417   8
  12   7  -7 3359.45 516.586   9
  13   7  -9 1524.51 391.578   9
  13   7  -8 2617.60 434.012   9
  13   7  -7 101.468 284.662   9
  14   7 -12 1430.35 205.868   9
  14   7 -11 673.416 208.225   9
  14   7 -10 752.993 189.848   9
  14   7  -9 313.690 239.998   9
  14   7  -8 290.964 137.248   9
  -6   6   9 186.484 292.075   4
  -5   6   8 4489.75 647.932   4
  -5   6   9 204.087 448.787   4
  -4   6   7 3493.92 484.799   4
  -4   6   8 612.960 377.820   4
  -4   6   9 723.295 609.331   4
  -3   6   5-609.913 382.985   4
  -3   6   6 86.4640 339.110   4
  -3   6   7 2328.60 330.513   4
  -3   6   8 11068.4 773.808   4
  -3   6   9 6443.10 683.601   4
  -2   6 -14 112.133 264.761   8
  -2   6   3 1182.00 264.896   4
  -2   6   4 11565.1 658.862   4
  -2   6   5 1324.09 396.257   4
  -2   6   6 410.686 318.381   4
  -2   6   7 221.695 433.628   4
  -2   6   8 10727.5 754.035   4
  -2   6   9 9113.10 734.304   4
  -1   6   3 522.803 289.382   4
  -1   6   4 2615.68 444.803   4
  -1   6   5 185.515 366.988   4
  -1   6   6 2923.89 425.592   4
  -1   6   7 2628.36 452.558   4
  -1   6   8 5197.56 695.685   4
  -1   6   9 5072.51 590.031   4
   0   6 -15 357.964 225.497   8
   0   6   3 682.923 179.263   4
   0   6   4 3242.90 404.287   4
   0   6   5 1786.05 438.949   4
   0   6   6 5686.27 605.250   4
   0   6   7 562.935 460.063   4
   0   6   8 31894.8 1298.54   4
   1   6 -15 22.9871 335.087   8
   1   6 -14-15.4376 364.058   8
   1   6   3 1107.28 316.566   4
   1   6   4 19047.3 851.883   4
   1   6   5 2105.42 463.304   4
   1   6   6 4995.30 554.227   4
   1   6   7 5138.24 639.099   4
   1   6   8 8795.89 771.263   4
   2   6 -16 239.590 208.080   8
   2   6 -15 973.552 372.994   8
   2   6 -14 3670.93 510.065   8
   2   6   3 2691.40 369.213   4
   2   6   4 13351.7 735.685   4
   2   6   5 1580.59 310.561   4
   2   6   6 14479.1 812.620   4
   2   6   7 5226.17 544.273   4
   3   6 -16 5745.83 454.674   8
   3   6 -15 885.382 353.985   8
   3   6 -14 3793.89 552.718   8
   3   6 -13 3347.29 404.475   8
   3   6   3 1073.32 204.415   4
   3   6   4 10930.3 642.711   4
   3   6   5 2290.89 427.306   4
   3   6   6 4862.29 579.238   4
   4   6 -16 8250.90 526.793   8
   4   6 -15-262.816 439.473   8
   4   6 -14 2418.93 462.297   8
   4   6 -13 399.460 326.599   8
   4   6 -12 2702.03 453.786   8
   4   6   3 3402.77 566.855   4
   4   6   4 487.809 306.812   4
   4   6   5 821.891 285.142   4
   5   6 -16 3648.10 403.400   8
   5   6 -15 883.233 265.815   8
   5   6 -14 2002.24 476.234   8
   5   6   4 7787.74 635.108   4
  10   6  -3 17474.2 918.898   9
  11   6  -4 5987.06 682.685   9
  11   6  -3 3015.27 371.867   9
  11   6  -2 12751.7 749.473   9
  12   6  -5 1443.37 511.287   9
  12   6  -4 540.801 331.311   9
  12   6  -3 1176.80 277.086   9
  12   6  -2 2403.28 489.328   9
  12   6  -1 3429.98 460.731   9
  13   6  -7 613.711 337.269   9
  13   6  -6 277.051 444.288   9
  13   6  -5 740.073 441.385   9
  13   6  -4 1229.19 374.299   9
  13   6  -3 795.947 366.918   9
  13   6  -2 339.984 150.270   9
  14   6  -9 749.642 385.649   9
  14   6  -8 1059.80 243.022   9
  14   6  -7 11.1866 345.919   9
  14   6  -6 97.3185 264.207   9
  14   6  -5 1304.24 275.319   9
  14   6  -4 885.376 294.016   9
  14   6  -3 1356.81 194.446   9
  14   6  -2 2200.78 374.442   9
  15   6 -13-234.651 90.7093   9
  15   6 -12 1316.58 175.891   9
  15   6 -11 55.1331 237.072   9
  15   6 -10 1976.38 369.806   9
  15   6  -9 10.0517 355.613   9
  15   6  -8 1947.41 340.927   9
  15   6  -7 379.249 217.836   9
  15   6  -6 675.536 235.710   9
  15   6  -5-277.784 127.113   9
  15   6  -4 378.883 191.827   9
  16   6 -10 895.728 232.028   9
  16   6  -9 574.419 198.823   9
  16   6  -8 97.6534 87.4864   9
  -6   5  10 9802.35 851.664   4
  -5   5   9 705.230 291.115   4
  -5   5  10 3115.20 582.575   4
  -4   5   8 37981.7 1341.74   4
  -4   5   9-246.565 312.368   4
  -4   5  10 8221.36 770.564   4
  -3   5   7 7584.23 695.533   4
  -3   5   8-282.920 539.142   4
  -3   5   9 645.350 299.212   4
  -3   5  10 5787.07 824.320   4
  -2   5 -15 2037.17 292.457   8
  -2   5   5 7388.17 576.926   4
  -2   5   6 16937.2 828.073   4
  -2   5   7 9733.87 750.855   4
  -2   5   8 7378.50 687.676   4
  -2   5   9 2427.26 326.767   4
  -2   5  10 5690.79 551.201   4
  -1   5 -15 702.512 368.449   8
  -1   5   2 10574.1 511.420   4
  -1   5   3 691.661 368.617   4
  -1   5   4 7458.08 526.365   4
  -1   5   5 2264.54 451.047   4
  -1   5   6 41746.0 1208.61   4
  -1   5   7 577.749 461.437   4
  -1   5   8 1366.85 446.261   4
  -1   5   9 11703.8 900.131   4
  -1   5  10 4696.68 496.070   4
   0   5 -16 342.500 268.147   8
   0   5 -15 573.220 383.640   8
   0   5   1 1937.84 329.302   4
   0   5   2 10062.6 517.140   4
   0   5   3 4043.64 427.726   4
   0   5   4 1829.25 355.553   4
   0   5   5 1082.43 352.483   4
   0   5   6 25675.4 996.490   4
   0   5   7 1850.69 498.914   4
   0   5   8 5372.00 674.058   4
   0   5   9 334.724 404.350   4
   1   5 -16 210.467 241.489   8
   1   5 -15 64.8586 391.180   8
   1   5   1 674.179 214.423   4
   1   5   2 62914.8 1113.02   4
   1   5   3 2944.10 359.673   4
   1   5   4 9510.10 597.641   4
   1   5   5 3490.24 447.635   4
   1   5   6 2935.07 483.614   4
   1   5   7 544.299 558.676   4
   1   5   8 13170.9 856.267   4
   1   5   9 11774.7 866.472   4
   2   5 -17 1434.25 249.643   8
   2   5 -16 293.956 342.416   8
   2   5 -15 630.367 507.650   8
   2   5   0 39398.8 719.972   4
   2   5   1 5257.92 408.397   4
   2   5   2 13137.8 569.054   4
   2   5   3 250.558 337.808   4
   2   5   4 33292.1 1040.78   4
   2   5   5 7510.24 648.645   4
   2   5   6 19074.7 917.231   4
   2   5   7 7763.29 683.385   4
   2   5   8 5810.69 742.273   4
   3   5 -17 524.605 284.138   8
   3   5 -16 2059.00 482.684   8
   3   5 -15 1724.98 464.902   8
   3   5 -14 5117.61 668.500   8
   3   5   0 78681.3 1082.88   4
   3   5   1 644.518 282.689   4
   3   5   2 5115.68 420.519   4
   3   5   3 12060.9 670.129   4
   3   5   4 35246.4 1131.60   4
   3   5   5 4083.93 576.973   4
   3   5   6 4059.25 599.585   4
   3   5   7 794.161 274.555   4
   4   5 -17 870.304 321.527   8
   4   5 -16 5967.94 609.804   8
   4   5 -15 2499.13 682.826   8
   4   5 -14 4568.19 555.341   8
   4   5 -13 1069.41 466.617   8
   4   5   0 10649.9 551.124   4
   4   5   1 334.827 238.264   4
   4   5   2 31369.2 909.227   4
   4   5   3 18.3760 303.077   4
   4   5   4 2994.93 450.003   4
   4   5   5 4833.38 536.189   4
   4   5   6 1222.00 277.797   4
   4   5   7 10207.7 870.361   4
   5   5 -17 600.796 366.080   8
   5   5 -16 2022.22 432.798   8
   5   5 -15 81.6585 461.849   8
   5   5 -14 2535.76 482.465   8
   5   5 -13 841.655 335.151   8
   5   5 -12 1188.66 405.846   8
   5   5 -11 1299.25 424.844   8
   5   5   0 5067.99 372.117   4
   5   5   1 1342.24 244.108   4
   5   5   2 2990.21 333.957   4
   5   5   3 2311.73 498.395   4
   5   5   4 6946.43 632.769   4
   5   5   5 1101.64 379.210   4
   5   5   6 5810.95 595.972   4
   6   5 -17 246.355 235.877   8
   6   5 -16 1108.24 448.394   8
   6   5 -15-140.773 288.132   8
   6   5 -14 99.0173 92.4332   8
   6   5 -13-48.6610 277.848   8
   6   5 -12 2123.37 435.134   8
   6   5   0 6738.87 523.800   4
   6   5   1 893.057 315.186   4
   6   5   2 1149.83 291.293   4
   6   5   3 3636.49 557.086   4
   6   5   4 1511.17 353.564   4
   6   5   5 46.3040 373.009   4
   7   5 -17 234.011 139.078   8
   7   5 -16-177.851 297.791   8
   7   5 -15 908.964 464.678   8
   7   5 -14 577.706 358.039   8
   7   5 -13-119.605 110.275   8
   7   5   1 1805.45 321.579   4
   7   5   2 8142.72 646.547   4
   7   5   3 925.060 402.855   4
   8   5 -17 277.415 144.910   8
   8   5 -16 599.402 326.661   8
   8   5 -15-10.5530 211.569   8
   8   5 -14 2500.03 483.725   8
   8   5   2 16276.8 842.668   4
   9   5 -16 1914.02 377.143   8
   9   5 -15-41.9632 368.584   8
   9   5  -2 17391.8 905.986   9
   9   5  -1 5571.33 527.080   9
   9   5   0 9091.98 756.948   9
   9   5   1 12660.2 781.690   9
   9   5   2 2837.41 401.608   9
  10   5  -2 19185.2 983.965   9
  10   5  -1 4549.79 599.071   9
  10   5   0 4723.24 474.396   9
  10   5   1 3999.37 504.184   9
  10   5   2 1963.35 365.829   9
  10   5   3-84.4091 303.635   9
  11   5  -3 8725.15 696.923   9
  11   5  -2 22474.1 1085.58   9
  11   5  -1 10.3729 433.186   9
  11   5   0 1917.75 385.484   9
  11   5   1-106.994 229.987   9
  11   5   2 831.886 268.586   9
  11   5   3 532.560 260.754   9
  12   5  -4 11424.7 827.060   9
  12   5  -3 2972.46 421.652   9
  12   5  -2 797.051 344.183   9
  12   5  -1 3087.63 431.847   9
  12   5   0 274.509 333.341   9
  12   5   1 220.638 255.511   9
  12   5   2 4.61230 324.539   9
  12   5   3 381.144 171.284   9
  13   5  -6 11739.3 797.139   9
  13   5  -5-147.150 242.106   9
  13   5  -4 1959.52 348.770   9
  13   5  -3 379.470 281.538   9
  13   5  -2-326.371 392.408   9
  13   5  -1 1451.99 348.811   9
  13   5   0 3102.56 474.823   9
  13   5   1 1136.09 221.497   9
  13   5   2 495.353 211.480   9
  14   5  -7 31.5522 401.244   9
  14   5  -6 3369.57 674.084   9
  14   5  -5 309.724 231.832   9
  14   5  -4 318.172 430.829   9
  14   5  -3 343.169 413.492   9
  14   5  -2 680.338 237.179   9
  14   5  -1 1592.40 283.466   9
  14   5   0 1335.98 336.143   9
  14   5   1 1766.25 209.629   9
  15   5  -9 95.7839 470.167   9
  15   5  -8 1748.49 538.571   9
  15   5  -7 425.536 346.005   9
  15   5  -6 7.92950 398.232   9
  15   5  -5 1073.08 495.254   9
  15   5  -4-113.923 359.991   9
  15   5  -3-43.5269 217.352   9
  15   5  -2-23.7579 259.442   9
  15   5  -1 875.363 222.762   9
  16   5 -13 441.061 157.927   9
  16   5 -12 845.122 298.932   9
  16   5 -11 573.654 327.356   9
  16   5 -10 1519.09 434.856   9
  16   5  -9 1318.50 369.053   9
  16   5  -8 1541.33 394.425   9
  16   5  -7 112.976 330.024   9
  16   5  -6 916.252 341.798   9
  16   5  -5 180.949 233.955   9
  16   5  -4 195.058 135.318   9
  17   5  -9-442.278 227.249   9
  17   5  -8 852.267 134.337   9
  -6   4  11 263.810 536.598   4
  -5   4  10 4376.85 756.665   4
  -5   4  11 90.2050 657.375   4
  -4   4   9 5935.52 553.629   4
  -4   4  10 4995.96 864.463   4
  -4   4  11 1145.52 551.716   4
  -3   4 -15 71.9242 213.147   8
  -3   4   8 8059.22 705.834   4
  -3   4   9 3148.61 556.747   4
  -3   4  10 2482.36 659.698   4
  -3   4  11 2403.68 693.043   4
  -2   4   6 42522.7 1177.05   4
  -2   4   7 2552.86 521.065   4
  -2   4   8 7013.32 672.502   4
  -2   4   9 2386.51 455.096   4
  -2   4  10 2138.13 399.104   4
  -2   4  11 1628.64 660.346   4
  -1   4 -16 1234.08 285.237   8
  -1   4   4 14868.1 689.600   4
  -1   4   5 77.1933 351.011   4
  -1   4   6 8837.48 637.914   4
  -1   4   7 3123.51 533.840   4
  -1   4   8 858.553 358.844   4
  -1   4   9 800.673 298.084   4
  -1   4  10 114.599 453.190   4
  -1   4  11 1578.36 529.080   4
   0   4 -16 1285.08 454.117   8
   0   4  -1 999.291 125.661   4
   0   4   0 129083. 1037.66   4
   0   4   1 1417.79 282.734   4
   0   4   2 9726.56 458.104   4
   0   4   3 1502.32 357.465   4
   0   4   4 16880.4 710.629   4
   0   4   5 1522.14 432.894   4
   0   4   6 6879.94 561.897   4
   0   4   7 1347.47 445.771   4
   0   4   8 348.498 425.513   4
   0   4   9 1036.19 592.341   4
   0   4  10 12036.0 834.653   4
   1   4 -17 127.565 327.228   8
   1   4 -16 1051.82 504.939   8
   1   4  -1 14.7905 84.8834   4
   1   4   0 11270.1 354.102   4
   1   4   1 5768.03 350.737   4
   1   4   2 33360.3 784.503   4
   1   4   3 1969.99 391.304   4
   1   4   4 16546.0 700.248   4
   1   4   5-72.1918 309.656   4
   1   4   6 1622.89 412.919   4
   1   4   7 7051.42 618.303   4
   1   4   8-108.340 358.872   4
   1   4   9 1453.67 401.978   4
   1   4  10 2318.35 480.301   4
   2   4 -17-178.206 388.579   8
   2   4 -16 895.720 534.970   8
   2   4 -15 1477.53 609.537   8
   2   4  -1 1396.69 168.297   4
   2   4   0 14627.9 439.345   4
   2   4   1 5891.03 402.483   4
   2   4   2 59896.1 1097.53   4
   2   4   3 689.121 345.866   4
   2   4   4 13661.0 731.256   4
   2   4   5 565.364 427.298   4
   2   4   6 29121.7 1088.94   4
   2   4   7 106.535 420.069   4
   2   4   8 92.7761 299.148   4
   2   4   9 5998.66 719.899   4
   3   4 -18 677.297 204.279   8
   3   4 -17-374.520 372.447   8
   3   4 -16 1835.06 614.224   8
   3   4 -15 1064.93 561.091   8
   3   4  -1 1814.29 270.257   4
   3   4   0 5400.88 373.170   4
   3   4   1 5544.64 441.169   4
   3   4   2 658.864 366.128   4
   3   4   3 14352.7 687.127   4
   3   4   4 35850.7 1080.64   4
   3   4   5 3984.08 511.688   4
   3   4   6 994.445 392.708   4
   3   4   7 6031.10 649.400   4
   3   4   8 7491.74 679.157   4
   4   4 -18 458.811 303.325   8
   4   4 -17 1180.55 489.393   8
   4   4 -16 473.313 521.277   8
   4   4 -15-140.852 530.115   8
   4   4 -14 1291.51 611.125   8
   4   4  -2 167232. 1289.38   4
   4   4  -1 3460.37 364.399   4
   4   4   0 193078. 1839.18   4
   4   4   1 1115.11 393.749   4
   4   4   2 134547. 1850.59   4
   4   4   3 7747.60 588.116   4
   4   4   4 14642.7 751.526   4
   4   4   5 2565.43 469.763   4
   4   4   6 3675.25 595.994   4
   4   4   7 328.240 240.851   4
   5   4 -18 984.693 316.333   8
   5   4 -17 34.4385 360.866   8
   5   4 -16 140.629 560.885   8
   5   4 -15 1444.61 420.977   8
   5   4 -14 5933.58 699.007   8
   5   4 -13 1253.70 548.217   8
   5   4 -12 4485.08 516.269   8
   5   4 -11 164.659 237.518   8
   5   4  -2 85165.9 1133.87   4
   5   4  -1 2183.34 364.279   4
   5   4   0 54884.3 1106.81   4
   5   4   1 17973.1 743.434   4
   5   4   2 26310.2 972.863   4
   5   4   3 693.966 386.717   4
   5   4   4 10381.1 703.792   4
   5   4   5 178.463 439.975   4
   5   4   6 3761.68 632.280   4
   6   4 -18 1032.41 278.969   8
   6   4 -17 222.282 423.425   8
   6   4 -16 51.5137 488.888   8
   6   4 -15 38.7011 177.110   8
   6   4 -14 986.487 458.061   8
   6   4 -13 1655.63 589.830   8
   6   4 -12 1222.70 234.569   8
   6   4 -11 720.475 250.549   8
   6   4 -10 16044.5 849.925   8
   6   4  -2 47407.7 1000.82   4
   6   4  -1 598.603 303.714   4
   6   4   0 10846.3 575.375   4
   6   4   1-19.8978 366.463   4
   6   4   2 6988.49 572.204   4
   6   4   3 1430.36 431.568   4
   6   4   4 1300.90 257.224   4
   6   4   5 695.255 187.612   4
   7   4 -18 1112.00 277.477   8
   7   4 -17 344.710 398.614   8
   7   4 -16 1235.60 568.801   8
   7   4 -15 13.2621 472.625   8
   7   4 -14 2459.05 581.985   8
   7   4 -13 2530.73 694.956   8
   7   4 -12 1062.15 274.291   8
   7   4 -11-379.460 423.117   8
   7   4 -10 6637.29 608.849   8
   7   4  -2 36859.0 974.209   4
   7   4  -1 9410.62 574.773   4
   7   4   0 2799.44 401.606   4
   7   4   1 3041.11 392.621   4
   7   4   2 610.246 187.753   4
   7   4   3 909.172 451.758   9
   7   4   3 462.366 495.298   4
   7   4   4-260.721 304.710   4
   7   4   4-461.372 382.635   9
   7   4   5 632.600 408.068   9
   7   4   6 2483.52 570.889   9
   7   4   7 874.350 519.379   9
   8   4 -18 1925.25 345.788   8
   8   4 -17 1261.88 483.197   8
   8   4 -16 196.536 439.149   8
   8   4 -15 1306.14 467.022   8
   8   4 -14 879.223 430.823   8
   8   4 -13 1547.90 432.500   8
   8   4 -12 1486.85 468.292   8
   8   4 -11-207.380 203.593   8
   8   4  -2 31460.3 970.981   4
   8   4  -1 1710.00 409.976   4
   8   4   0 1995.92 451.077   4
   8   4   1 653.767 311.323   9
   8   4   1 177.204 319.043   4
   8   4   2 8698.72 653.580   9
   8   4   2 7584.49 788.213   4
   8   4   3 208.604 392.646   4
   8   4   3-261.180 255.802   9
   8   4   4 1749.81 497.716   9
   8   4   5 383.083 382.928   9
   8   4   6 760.220 460.302   9
   8   4   7 3.59299 276.237   9
   8   4   8 1271.21 408.180   9
   9   4 -18 696.270 302.882   8
   9   4 -17 39.7799 223.882   8
   9   4 -16 2379.81 472.708   8
   9   4 -15 496.206 267.927   8
   9   4 -14 926.776 327.458   8
   9   4 -13 332.642 455.308   8
   9   4 -12 3231.45 386.477   8
   9   4  -2 5452.45 531.716   4
   9   4  -1 1881.96 388.284   4
   9   4  -1 1277.70 475.025   9
   9   4   0 5101.41 643.981   4
   9   4   0 5554.99 535.889   9
   9   4   1 1663.60 450.586   4
   9   4   1 2455.89 425.494   9
   9   4   2 261.178 399.505   9
   9   4   3 3782.73 447.521   9
   9   4   4 1517.87 430.625   9
   9   4   5 390.600 262.781   9
   9   4   6 82.3631 138.371   9
   9   4   7-104.860 273.174   9
  10   4 -18 1382.69 307.133   8
  10   4 -17 423.486 139.553   8
  10   4 -16 191.389 297.896   8
  10   4 -15 92.2956 254.682   8
  10   4 -14 1828.10 397.780   8
  10   4 -13-38.7430 495.726   8
  10   4 -12 427.835 245.082   8
  10   4  -2 3565.51 438.404   9
  10   4  -1 5790.31 649.921   4
  10   4  -1 6727.25 579.351   9
  10   4   0 1846.55 346.392   4
  10   4   0 1288.00 304.359   9
  10   4   1 1508.47 324.026   9
  10   4   2 951.582 276.979   9
  10   4   3 3383.16 449.911   9
  10   4   4 1152.00 410.031   9
  10   4   5 385.678 293.588   9
  10   4   6-76.8193 186.296   9
  10   4   7 1701.24 324.584   9
  11   4 -17 467.922 228.684   8
  11   4 -16 2155.81 389.590   8
  11   4 -15 168.652 129.450   8
  11   4 -14 2500.75 353.086   8
  11   4  -3 1985.60 450.791   9
  11   4  -2 11873.3 797.901   9
  11   4  -1 3277.30 507.529   9
  11   4   0 1189.37 404.092   9
  11   4   1 6325.95 713.390   9
  11   4   2 1139.40 348.823   9
  11   4   3-347.778 199.872   9
  11   4   4 942.614 370.242   9
  11   4   5 74.6247 163.931   9
  11   4   6 764.136 245.668   9
  12   4  -4 8463.81 706.184   9
  12   4  -3 1735.38 479.869   9
  12   4  -2 2655.03 494.654   9
  12   4  -1-119.940 296.250   9
  12   4   0 6896.36 638.011   9
  12   4   1 281.125 393.640   9
  12   4   2 489.024 601.415   9
  12   4   3 1119.52 439.666   9
  12   4   4 1295.11 329.676   9
  12   4   5-852.440 299.093   9
  13   4  -5 218.425 310.628   9
  13   4  -4 2399.55 405.710   9
  13   4  -3 980.804 290.115   9
  13   4  -2 1059.13 362.864   9
  13   4  -1 1051.26 430.590   9
  13   4   0-117.293 375.325   9
  13   4   1-261.901 363.689   9
  13   4   2 306.230 261.403   9
  13   4   3 3384.62 324.586   9
  13   4   4 568.236 275.207   9
  14   4  -6 416.324 440.524   9
  14   4  -5 253.011 132.509   9
  14   4  -4 1249.47 452.243   9
  14   4  -3 1866.08 702.730   9
  14   4  -2 48.8686 455.318   9
  14   4  -1 549.905 485.995   9
  14   4   0 26.8062 452.480   9
  14   4   1 1180.84 454.255   9
  14   4   2 935.464 222.828   9
  15   4  -8 2083.46 636.078   9
  15   4  -7 1004.23 535.601   9
  15   4  -6 638.620 538.507   9
  15   4  -5 1080.21 553.462   9
  15   4  -4 620.012 573.486   9
  15   4  -3 105.509 361.488   9
  15   4  -2 1495.61 530.847   9
  15   4  -1 1467.32 412.324   9
  15   4   0 439.018 245.339   9
  16   4 -11 98.9889 306.559   9
  16   4 -10 671.609 463.079   9
  16   4  -9 506.871 450.224   9
  16   4  -8 838.430 403.883   9
  16   4  -7 458.469 314.082   9
  16   4  -6 235.595 469.127   9
  16   4  -5 308.783 392.624   9
  16   4  -4 991.088 361.477   9
  16   4  -3 381.186 245.207   9
  16   4  -2-175.216 258.623   9
  17   4 -13 420.155 226.629   9
  17   4 -12 625.660 258.904   9
  17   4 -11-1.04347 288.701   9
  17   4 -10 363.587 321.921   9
  17   4  -9-65.1489 222.506   9
  17   4  -8 876.871 332.098   9
  17   4  -7 286.219 187.702   9
  17   4  -6 131.404 315.014   9
  17   4  -5 255.631 279.999   9
  17   4  -4 132.669 122.329   9
  -7   3  12 24617.1 1241.49   4
  -6   3  11 312.610 504.182   4
  -6   3  12 12517.8 984.934   4
  -5   3  10 6554.85 739.868   4
  -5   3  11 3522.33 734.032   4
  -5   3  12 13743.7 1113.46   4
  -4   3   9 4252.55 643.730   4
  -4   3  10 16093.3 975.167   4
  -4   3  11 1280.96 667.206   4
  -4   3  12 3595.04 784.308   4
  -3   3   8 81076.4 1715.80   4
  -3   3   9 1347.24 559.264   4
  -3   3  10 2106.35 583.542   4
  -3   3  11 1053.67 638.317   4
  -3   3  12 10330.1 879.901   4
  -2   3 -16 923.686 298.061   8
  -2   3   7 7577.84 656.370   4
  -2   3   8 11549.7 755.500   4
  -2   3   9 4580.76 622.840   4
  -2   3  10 5112.18 654.402   4
  -2   3  11 735.181 551.981   4
  -2   3  12 8016.10 776.946   4
  -1   3 -16 842.743 369.720   8
  -1   3   5 1486.11 460.765   4
  -1   3   6 42982.2 1119.23   4
  -1   3   7 10406.3 675.610   4
  -1   3   8 1760.00 552.984   4
  -1   3   9-170.988 339.905   4
  -1   3  10 6538.95 735.065   4
  -1   3  11 5081.88 754.790   4
   0   3 -17 463.784 309.705   8
   0   3 -16 5829.67 615.444   8
   0   3   2 93891.4 1101.87   4
   0   3   3 759.956 348.925   4
   0   3   4 17002.4 674.693   4
   0   3   5 206.623 344.776   4
   0   3   6 2592.12 455.140   4
   0   3   7 766.469 434.370   4
   0   3   8 1190.71 369.090   4
   0   3   9 1143.04 400.436   4
   0   3  10 2797.10 576.833   4
   0   3  11 327.598 446.388   4
   1   3 -17 2621.50 417.004   8
   1   3 -16 580.851 442.400   8
   1   3  -1 1105.37 100.291   4
   1   3   0 8306.30 292.320   4
   1   3   1 316.269 247.423   4
   1   3   2 15451.3 556.042   4
   1   3   3 7168.47 497.281   4
   1   3   4 17016.3 733.364   4
   1   3   5 3239.50 482.507   4
   1   3   6 8268.39 621.430   4
   1   3   7 1056.70 446.371   4
   1   3   8 35952.7 1276.42   4
   1   3   9 1236.45 501.046   4
   1   3  10 28.9441 453.169   4
   2   3 -18 60.8460 305.996   8
   2   3 -17 699.336 495.498   8
   2   3 -16 362.640 577.224   8
   2   3  -2 20146.4 208.028   4
   2   3  -1 1013.27 158.581   4
   2   3   0 7893.25 327.345   4
   2   3   1 1618.44 305.633   4
   2   3   2 24592.0 711.435   4
   2   3   3 4474.65 521.043   4
   2   3   4 41695.2 1041.97   4
   2   3   5 307.384 349.234   4
   2   3   6 6632.24 593.540   4
   2   3   7 4543.55 566.444   4
   2   3   8 2911.66 570.496   4
   2   3   9 2407.86 605.757   4
   2   3  10 16828.9 1068.56   4
   3   3 -18 1043.60 247.140   8
   3   3 -17 11.2979 439.442   8
   3   3 -16 4684.95 713.786   8
   3   3 -15 3194.25 718.300   8
   3   3  -3 597.095 125.373   2
   3   3  -2 8607.89 275.383   4
   3   3  -1 1356.42 235.434   4
   3   3   0 17839.5 517.823   4
   3   3   1 579.416 330.861   4
   3   3   2 154631. 1755.39   4
   3   3   3 5370.04 517.646   4
   3   3   4 4888.23 496.376   4
   3   3   5 10346.1 706.041   4
   3   3   6 12290.2 757.651   4
   3   3   7 1532.52 346.373   4
   3   3   8 4276.98 606.453   4
   3   3   9 1706.56 645.574   4
   3   3   9 1529.24 272.572   9
   3   3  10 4159.32 434.521   9
   4   3 -18 191.008 275.813   8
   4   3 -17-80.9681 476.559   8
   4   3 -16 2833.53 726.794   8
   4   3 -15 826.543 553.026   8
   4   3 -14 6023.31 789.243   8
   4   3  -4 20798.2 421.610   2
   4   3  -2 25278.1 560.827   4
   4   3  -1 3113.62 350.067   4
   4   3   0 86548.0 1201.86   4
   4   3   1 40224.9 955.598   4
   4   3   2 29617.4 883.726   4
   4   3   3 831.185 396.101   4
   4   3   4 2087.07 438.085   4
   4   3   5 610.570 324.414   4
   4   3   6 5600.09 610.139   4
   4   3   7 5048.18 760.389   4
   4   3   8 6688.39 674.653   9
   4   3   8 6814.43 659.848   4
   4   3   9 4521.78 450.192   9
   4   3  10 357.858 250.245   9
   4   3  11 803.263 355.830   9
   5   3 -18 3506.42 467.235   8
   5   3 -17 1287.53 564.487   8
   5   3 -16 679.814 730.119   8
   5   3 -15 744.269 442.185   8
   5   3 -14 504.082 407.526   8
   5   3 -13 500.208 583.162   8
   5   3 -12 11908.4 938.912   8
   5   3  -5 16358.5 474.632   2
   5   3  -4 73765.3 967.010   2
   5   3  -3 3053.50 301.857   4
   5   3  -2 43801.4 840.671   4
   5   3  -1 16937.0 646.422   4
   5   3   0 122941. 1617.93   4
   5   3   1 10215.0 613.660   4
   5   3   2 901.551 378.485   4
   5   3   3 3051.03 546.584   4
   5   3   4 5176.09 607.206   4
   5   3   5 182.955 401.031   4
   5   3   6 6951.74 782.849   4
   5   3   6 6029.28 498.812   9
   5   3   7 9008.30 845.722   4
   5   3   7 8532.94 679.654   9
   5   3   8 9059.33 726.657   9
   5   3   9 242.698 510.940   9
   5   3  10 1925.47 420.927   9
   5   3  11 1729.18 261.787   9
   6   3 -19 696.938 193.901   8
   6   3 -18 1059.03 472.912   8
   6   3 -17 261.781 517.400   8
   6   3 -16 5047.89 892.708   8
   6   3 -15 613.268 559.675   8
   6   3 -14 2426.89 645.015   8
   6   3 -13 2460.13 619.104   8
   6   3 -12 9798.37 771.804   8
   6   3 -11-100.967 111.253   8
   6   3  -5 2615.89 354.781   2
   6   3  -3 4955.57 434.707   4
   6   3  -2 9643.53 578.894   4
   6   3  -1 3784.06 390.999   4
   6   3   0 40713.4 1066.40   4
   6   3   1 15560.7 737.603   4
   6   3   2 18956.3 868.547   4
   6   3   3 1994.58 517.796   4
   6   3   4 1001.71 490.435   4
   6   3   5 9795.65 865.998   4
   6   3   5 9289.60 749.792   9
   6   3   6 4095.01 552.297   9
   6   3   6 5461.12 634.100   4
   6   3   7 3299.22 497.152   9
   6   3   8 934.352 524.520   9
   6   3   9 5094.05 509.835   9
   6   3  10 1916.40 364.630   9
   6   3  11 637.401 294.483   9
   7   3 -19 393.948 227.568   8
   7   3 -18-3.90432 390.440   8
   7   3 -17 163.747 572.299   8
   7   3 -16 10773.5 926.486   8
   7   3 -15 694.622 390.474   8
   7   3 -14 12222.0 940.098   8
   7   3 -13-350.739 290.542   8
   7   3 -12 20880.6 1114.31   8
   7   3 -11 981.903 314.999   8
   7   3  -5-221.622 306.698   2
   7   3  -3 296.097 238.973   4
   7   3  -2 6726.50 537.916   4
   7   3  -1 2652.42 453.030   4
   7   3   0 18883.7 795.137   4
   7   3   1 462.370 387.992   4
   7   3   2 2087.96 540.931   4
   7   3   3 6485.29 667.545   4
   7   3   4 19654.4 1069.11   4
   7   3   4 19157.5 919.292   9
   7   3   5 788.910 314.297   9
   7   3   5 678.795 388.933   4
   7   3   6 2082.40 382.253   9
   7   3   7 10034.2 753.888   9
   7   3   8 3449.35 409.090   9
   7   3   9 1212.06 408.292   9
   7   3  10 985.892 219.039   9
   8   3 -19 237.668 256.702   8
   8   3 -18 1149.11 402.426   8
   8   3 -17 548.067 420.223   8
   8   3 -16 8093.56 841.168   8
   8   3 -15 175.286 487.204   8
   8   3 -14 2778.72 540.817   8
   8   3 -13-613.159 576.418   8
   8   3 -12 3000.80 483.484   8
   8   3 -11 125.410 339.675   8
   8   3 -10 2518.89 408.041   8
   8   3  -5 196.916 122.409   2
   8   3  -3 3841.06 424.720   4
   8   3  -2 54.1426 279.754   4
   8   3  -1 1571.54 304.877   4
   8   3   0 7587.35 611.421   4
   8   3   1 5682.80 555.223   4
   8   3   2 6776.15 638.936   9
   8   3   2 7586.77 624.827   4
   8   3   3 924.756 235.060   9
   8   3   3 790.024 323.047   4
   8   3   4 9338.41 669.941   9
   8   3   4 7719.86 781.985   4
   8   3   5 8813.37 686.941   9
   8   3   6 5243.49 658.731   9
   8   3   7 2510.52 472.905   9
   8   3   8 3246.67 684.430   9
   8   3   9 221.612 139.641   9
   8   3  10 198.293 155.317   9
   9   3 -19 597.649 278.377   8
   9   3 -18 1406.24 391.262   8
   9   3 -17-567.003 488.355   8
   9   3 -16 2194.05 607.521   8
   9   3 -15 124.660 382.702   8
   9   3 -14-25.1077 110.386   8
   9   3 -13 64.6760 443.115   8
   9   3 -12 142.865 514.449   8
   9   3 -11 509.598 433.281   8
   9   3 -10 2663.05 453.647   8
   9   3  -5 11380.3 589.280   2
   9   3  -2 23651.2 1017.64   4
   9   3  -1 972.004 482.443   4
   9   3   0 3552.53 420.303   9
   9   3   0 2844.01 501.489   4
   9   3   1 5952.81 592.878   4
   9   3   1 5560.97 566.419   9
   9   3   2 6787.66 629.782   9
   9   3   2 5177.15 744.192   4
   9   3   3 36397.6 1443.01   9
   9   3   4 17809.7 1018.70   9
   9   3   5 5324.67 744.254   9
   9   3   6 895.609 238.905   9
   9   3   7 748.225 248.878   9
   9   3   8 1515.93 480.324   9
   9   3   9 442.639 177.188   9
  10   3 -19 253.179 142.151   8
  10   3 -18 439.703 359.885   8
  10   3 -17-214.869 369.181   8
  10   3 -16 2061.74 555.824   8
  10   3 -15-1.93091 436.529   8
  10   3 -14 1323.27 590.195   8
  10   3 -13 315.742 452.626   8
  10   3 -12 760.384 196.112   8
  10   3 -11 592.732 437.298   8
  10   3 -10 3513.22 448.663   8
  10   3  -5 414.476 194.489   2
  10   3  -2 12184.8 715.896   4
  10   3  -2 11712.7 803.370   9
  10   3  -1-75.0593 294.161   9
  10   3  -1 132.797 267.465   4
  10   3   0 35827.7 1443.12   9
  10   3   0 33756.9 1306.30   4
  10   3   1 5982.94 730.021   4
  10   3   1 5684.45 649.513   9
  10   3   2 21072.4 1082.26   9
  10   3   3 918.144 267.421   9
  10   3   4 3100.11 477.505   9
  10   3   5 1999.10 417.326   9
  10   3   6 182.796 466.769   9
  10   3   7 471.848 262.022   9
  10   3   8-239.782 142.811   9
  11   3 -18 481.574 267.940   8
  11   3 -17 540.533 426.684   8
  11   3 -16 1737.45 528.540   8
  11   3 -15 782.974 490.951   8
  11   3 -14 2276.88 635.367   8
  11   3 -13-381.034 414.514   8
  11   3 -12 14241.3 885.515   8
  11   3 -11-376.314 468.853   8
  11   3 -10 1005.39 285.158   8
  11   3  -5 1506.99 309.164   2
  11   3  -4 5889.25 689.914   2
  11   3  -2 2627.41 611.665   9
  11   3  -1 5016.99 620.063   9
  11   3   0 9041.00 794.793   9
  11   3   1 3880.06 507.269   9
  11   3   2 7730.33 702.928   9
  11   3   3 7404.23 654.595   9
  11   3   4 529.362 301.104   9
  11   3   5 636.255 407.429   9
  11   3   6 324.841 381.125   9
  11   3   7 838.403 157.599   9
  12   3 -18 3277.57 287.772   8
  12   3 -17 409.691 292.973   8
  12   3 -16 1823.07 371.681   8
  12   3 -15-173.768 365.233   8
  12   3 -14 2111.28 548.791   8
  12   3 -13-279.983 253.158   8
  12   3 -12 6118.92 609.400   8
  12   3 -11 991.431 306.820   8
  12   3  -3 6430.76 639.997   9
  12   3  -2 10197.4 857.250   9
  12   3  -1 7763.69 768.595   9
  12   3   0 5954.39 640.081   9
  12   3   1 766.363 231.449   9
  12   3   2 249.642 416.795   9
  12   3   3 401.856 413.738   9
  12   3   4 366.510 478.119   9
  12   3   5 478.261 355.399   9
  12   3   6 1188.17 301.887   9
  13   3 -17-234.396 201.084   8
  13   3 -16 2161.87 363.401   8
  13   3 -15-54.2833 431.492   8
  13   3 -14 2173.21 428.092   8
  13   3 -13 5973.22 591.350   8
  13   3 -12 3893.72 461.660   8
  13   3  -5 3612.15 547.747   9
  13   3  -4 11776.8 926.390   9
  13   3  -3 2102.84 504.291   9
  13   3  -2 1900.46 607.083   9
  13   3  -1 5510.67 599.992   9
  13   3   0 868.974 406.813   9
  13   3   1 1843.43 632.670   9
  13   3   2 29.6131 451.796   9
  13   3   3 441.236 317.459   9
  13   3   4 1009.59 314.971   9
  13   3   5 710.260 172.090   9
  14   3 -16 2822.93 387.910   8
  14   3 -15 983.896 169.002   8
  14   3 -14 13146.8 745.536   8
  14   3  -6 6006.00 719.120   9
  14   3  -5 6323.12 778.911   9
  14   3  -4 839.799 509.832   9
  14   3  -3 1247.53 489.485   9
  14   3  -2 2360.65 645.388   9
  14   3  -1 580.341 695.360   9
  14   3   0 546.910 551.283   9
  14   3   1 730.529 489.852   9
  14   3   2 411.199 435.393   9
  14   3   3 1032.61 171.990   9
  15   3  -8 3102.79 685.545   9
  15   3  -7 1338.84 588.345   9
  15   3  -6 2314.46 827.555   9
  15   3  -5 1423.02 554.083   9
  15   3  -4 504.158 478.962   9
  15   3  -3-315.510 521.050   9
  15   3  -2 421.177 535.822   9
  15   3  -1 317.731 287.384   9
  15   3   0 381.673 313.958   9
  15   3   1 787.927 408.187   9
  15   3   2-157.438 56.5121   9
  16   3 -10 813.196 578.999   9
  16   3  -9 353.827 460.128   9
  16   3  -8 356.621 548.160   9
  16   3  -7 1547.58 490.973   9
  16   3  -6 515.655 462.242   9
  16   3  -5-465.456 473.055   9
  16   3  -4 75.5175 426.701   9
  16   3  -3 561.262 466.210   9
  16   3  -2 197.743 382.019   9
  16   3  -1-578.295 335.991   9
  16   3   0 284.270 157.221   9
  17   3 -14 737.002 291.150   9
  17   3 -13 429.369 272.565   9
  17   3 -12 167.763 313.350   9
  17   3 -11 232.951 300.444   9
  17   3 -10 649.087 399.730   9
  17   3  -9-259.647 359.702   9
  17   3  -8 2780.94 542.515   9
  17   3  -7 385.533 378.739   9
  17   3  -6 1201.81 378.605   9
  17   3  -5 775.634 358.518   9
  17   3  -4 176.124 258.049   9
  17   3  -3 77.8555 43.0756   9
  18   3 -10 288.347 112.193   9
  18   3  -9-125.942 163.509   9
  18   3  -8-122.065 92.5827   9
  18   3  -7 375.651 238.883   9
  -7   2  12 9656.20 915.170   4
  -7   2  13 842.878 558.664   4
  -6   2  12 576.599 716.651   4
  -6   2  13 877.436 550.114   4
  -5   2  11 472.994 383.105   4
  -5   2  12 10518.5 917.885   4
  -5   2  13 68.2707 667.268   4
  -4   2  10 53652.7 1514.43   4
  -4   2  11 169.814 367.614   4
  -4   2  12 25932.5 1235.36   4
  -4   2  13 2481.83 679.482   4
  -3   2 -15 1428.66 334.019   8
  -3   2   8 113289. 1866.40   4
  -3   2   9 8269.74 729.842   4
  -3   2  10 24001.6 1061.05   4
  -3   2  11 3374.52 595.070   4
  -3   2  12 15821.6 1075.04   4
  -2   2 -16 983.257 301.423   8
  -2   2   7 4441.06 559.912   4
  -2   2   8 31156.9 1082.83   4
  -2   2   9 4040.08 501.574   4
  -2   2  10 1989.61 495.472   4
  -2   2  11 1422.68 478.738   4
  -2   2  12 312.168 240.394   4
  -1   2 -16 626.875 405.472   8
  -1   2   5 637.494 415.114   4
  -1   2   6 5640.25 531.158   4
  -1   2   7 2388.40 517.873   4
  -1   2   8 13208.4 739.214   4
  -1   2   9 2142.28 549.781   4
  -1   2  10 243.439 421.266   4
  -1   2  11 371.607 564.456   9
  -1   2  11 533.981 530.271   4
  -1   2  12 4062.58 545.806   4
  -1   2  12 5541.41 512.081   9
  -1   2  13 2961.46 581.730   9
  -1   2  14 697.419 437.378   9
   0   2 -17 35.6697 264.340   8
   0   2 -16 999.701 468.924   8
   0   2   2 299184. 1729.48   4
   0   2   3 8029.46 458.964   4
   0   2   4 90884.3 1259.85   4
   0   2   5 1840.02 436.218   4
   0   2   6 5669.79 560.835   4
   0   2   7 1231.12 481.289   4
   0   2   8 1973.54 522.792   4
   0   2   9 91.1620 473.644   4
   0   2  10 1212.11 455.559   4
   0   2  11 2619.46 581.032   9
   0   2  11 1803.73 495.980   4
   0   2  12 14713.3 952.403   9
   0   2  13 591.937 441.023   9
   0   2  14 3670.63 568.050   9
   1   2 -17 481.846 340.346   8
   1   2 -16 1192.91 596.174   8
   1   2  -1 4309.02 119.710   4
   1   2   0 197454. 1019.94   4
   1   2   1 710.233 223.711   4
   1   2   2 51719.3 815.667   4
   1   2   3 7826.97 486.276   4
   1   2   4 71685.4 1201.80   4
   1   2   5 713.129 419.834   4
   1   2   6 14823.7 756.099   4
   1   2   7 1538.34 483.802   4
   1   2   8 49531.4 1385.27   4
   1   2   9 12611.9 851.012   4
   1   2  10 2193.43 620.044   4
   1   2  10 2551.12 731.040   9
   1   2  11 4691.64 836.445   4
   1   2  11 5704.61 781.364   9
   1   2  12 3444.41 571.370   9
   1   2  13 2511.54 491.978   9
   1   2  14 1812.42 361.721   9
   2   2 -18 937.442 333.940   8
   2   2 -17 606.770 368.699   8
   2   2 -16 564.409 617.343   8
   2   2  -4 217713. 974.151   2
   2   2  -3 232.305 85.2041   2
   2   2  -1 4274.38 210.266   4
   2   2   0 64418.3 732.198   4
   2   2   1 1473.58 285.981   4
   2   2   2 94925.0 1184.93   4
   2   2   3 2408.98 433.117   4
   2   2   4 35213.4 968.608   4
   2   2   5 7644.69 613.812   4
   2   2   6 7335.24 661.178   4
   2   2   7 30402.7 1133.19   4
   2   2   8 34524.8 1251.02   4
   2   2   9 193.660 347.470   9
   2   2   9 453.076 481.679   4
   2   2  10 2641.07 627.398   4
   2   2  10 2555.24 482.686   9
   2   2  11-178.173 420.593   9
   2   2  12 5796.66 551.189   9
   2   2  13 4731.76 524.492   9
   2   2  14 729.659 362.520   9
   3   2 -18 993.549 379.536   8
   3   2 -17 612.756 590.166   8
   3   2 -16 3255.87 704.272   8
   3   2 -15 1004.84 618.657   8
   3   2  -6 110373. 1047.57   2
   3   2  -5 2708.88 218.128   2
   3   2  -4 43968.2 552.036   2
   3   2  -3 443.042 156.468   2
   3   2  -2 37220.5 529.052   4
   3   2  -1 2571.75 138.719   3
   3   2  -1 2445.49 263.848   4
   3   2   0 12287.7 434.634   4
   3   2   1 1847.75 354.976   4
   3   2   2 28752.4 796.942   4
   3   2   3 19764.3 796.214   4
   3   2   4 19696.8 799.087   4
   3   2   5 2313.11 486.234   4
   3   2   6 34734.7 1162.38   4
   3   2   7 1810.00 538.128   4
   3   2   8 2557.62 540.053   4
   3   2   9 2071.16 589.340   4
   3   2   9 1146.93 224.747   9
   3   2  10 671.300 501.697   9
   3   2  11 155.045 128.121   9
   3   2  12 3010.00 465.152   9
   3   2  13 971.810 285.104   9
   3   2  14 2351.70 323.153   9
   4   2 -19 151.921 152.236   8
   4   2 -18 1215.62 420.217   8
   4   2 -17-65.8023 599.334   8
   4   2 -16 1056.79 710.231   8
   4   2 -15 196.920 452.455   8
   4   2 -14 11390.7 883.400   8
   4   2  -7 7628.32 401.481   2
   4   2  -6 8980.38 356.241   2
   4   2  -5 1038.30 211.861   2
   4   2  -4 4862.46 299.304   2
   4   2  -2 45738.8 738.278   4
   4   2  -1 2106.81 305.012   4
   4   2   0 23061.7 661.334   4
   4   2   1 616.014 400.311   4
   4   2   2 5716.33 580.126   4
   4   2   3 8507.93 611.460   4
   4   2   4 119053. 1897.35   4
   4   2   5 7902.75 665.749   4
   4   2   6 1752.15 470.754   4
   4   2   7 1410.09 522.327   4
   4   2   8 9576.82 812.076   4
   4   2   8 8579.61 635.372   9
   4   2   9 5543.91 810.075   4
   4   2   9 5487.75 558.034   9
   4   2  10 1979.25 385.037   9
   4   2  11 682.931 239.649   9
   4   2  12 5413.93 652.891   9
   4   2  13 3555.88 509.206   9
   4   2  14 703.749 164.890   9
   5   2 -19-23.9635 311.006   8
   5   2 -18 443.092 401.905   8
   5   2 -17 868.289 584.506   8
   5   2 -16 4472.29 853.451   8
   5   2 -15 2526.45 780.764   8
   5   2 -14 13382.4 991.181   8
   5   2 -13 932.860 466.096   8
   5   2 -12 8098.43 750.412   8
   5   2  -8 11886.4 503.053   2
   5   2  -7 11469.7 462.086   2
   5   2  -6 80374.6 1069.77   2
   5   2  -5 3781.66 336.115   2
   5   2  -4 38123.7 774.065   2
   5   2  -3 1901.92 308.007   4
   5   2  -2 66044.2 1037.65   4
   5   2  -2 65364.4 752.849   3
   5   2  -1 400.697 361.587   4
   5   2   0 60657.9 1144.34   4
   5   2   1 4668.53 496.734   4
   5   2   2 98660.7 1641.43   4
   5   2   3 40604.4 1166.43   4
   5   2   4 223.300 398.007   4
   5   2   5 1988.74 527.442   4
   5   2   6 826.467 614.429   4
   5   2   7 9962.04 830.385   4
   5   2   7 9299.93 694.766   9
   5   2   8 8577.99 683.302   9
   5   2   8 8319.46 883.361   4
   5   2   9 2418.57 354.456   9
   5   2  10 3617.62 471.596   9
   5   2  11 5261.11 598.974   9
   5   2  12 2645.27 434.862   9
   5   2  13 108.082 242.209   9
   6   2 -19 1257.60 349.629   8
   6   2 -18 4911.90 590.653   8
   6   2 -17 393.504 490.796   8
   6   2 -16 5276.91 734.238   8
   6   2 -15 3660.72 772.055   8
   6   2 -14 12425.2 879.673   8
   6   2 -13 1784.88 523.114   8
   6   2 -12 1151.63 505.650   8
   6   2 -11 1762.20 443.377   8
   6   2  -8 8500.35 496.095   2
   6   2  -7 3744.54 393.578   2
   6   2  -6 2999.96 402.075   2
   6   2  -5 1955.50 345.279   2
   6   2  -3 229.947 339.333   4
   6   2  -2 32528.2 657.173   3
   6   2  -2 33409.2 892.393   4
   6   2  -1 16039.5 549.166   3
   6   2  -1 17287.4 735.174   4
   6   2   0 34741.3 978.324   4
   6   2   1 15681.7 793.743   4
   6   2   2 4549.30 542.294   4
   6   2   3 10226.1 709.707   4
   6   2   4 7180.03 698.094   4
   6   2   5 912.251 536.285   4
   6   2   6 541.120 254.634   9
   6   2   6 870.441 390.112   4
   6   2   7 6498.24 831.673   4
   6   2   7 6150.39 681.611   9
   6   2   8 9912.40 773.302   9
   6   2   9 7555.53 631.364   9
   6   2  10 2593.11 373.990   9
   6   2  11-86.1052 348.855   9
   6   2  12 468.823 137.321   9
   7   2 -19 315.286 271.432   8
   7   2 -18 3872.60 588.819   8
   7   2 -17 716.788 602.595   8
   7   2 -16 7463.77 875.737   8
   7   2 -15 1163.92 537.848   8
   7   2 -14 2947.24 670.308   8
   7   2 -13 272.475 644.290   8
   7   2 -12 9028.63 758.595   8
   7   2 -11 2121.34 541.921   8
   7   2  -8 21105.1 717.012   2
   7   2  -7 649.797 311.730   2
   7   2  -6 3055.17 424.990   2
   7   2  -5 406.148 381.532   2
   7   2  -3 1039.45 328.260   4
   7   2  -2 13375.2 645.320   4
   7   2  -2 14331.2 537.372   3
   7   2  -1 1920.27 394.701   3
   7   2  -1 2476.60 432.182   4
   7   2   0 8297.82 635.885   4
   7   2   1 3051.95 505.769   4
   7   2   2 32094.9 1175.10   4
   7   2   3 2056.61 598.769   4
   7   2   4 13192.1 868.044   4
   7   2   4 15921.3 845.785   9
   7   2   5 9112.12 743.054   4
   7   2   5 10341.0 765.463   9
   7   2   6 25666.5 1164.23   4
   7   2   6 25260.4 1249.18   9
   7   2   7 7283.94 626.599   9
   7   2   8 2678.87 576.633   9
   7   2   9 5040.57 504.958   9
   7   2  10 3537.94 515.723   9
   7   2  11 257.906 272.269   9
   7   2  12 636.964 323.291   9
   8   2 -19 554.267 264.887   8
   8   2 -18 3334.14 539.698   8
   8   2 -17 446.806 490.438   8
   8   2 -16 1809.03 593.390   8
   8   2 -15 209.913 590.892   8
   8   2 -14 25276.9 1211.80   8
   8   2 -13 647.880 519.951   8
   8   2 -12 970.850 466.105   8
   8   2 -11 1444.63 392.360   8
   8   2  -8 11999.3 598.124   2
   8   2  -7-3.20524 174.535   2
   8   2  -6 11471.7 595.603   2
   8   2  -5 57.6898 206.915   2
   8   2  -3 1023.57 376.681   4
   8   2  -2 25694.7 774.364   3
   8   2  -2 24223.9 951.767   4
   8   2  -1 144.981 244.691   3
   8   2  -1 241.035 380.901   4
   8   2   0 839.741 270.429   3
   8   2   0 946.374 390.998   4
   8   2   1 12840.9 815.662   4
   8   2   2 228.200 527.575   4
   8   2   3 342.833 407.407   4
   8   2   3-65.9776 264.371   9
   8   2   4 24633.6 1195.61   4
   8   2   4 23469.2 1087.29   9
   8   2   5 13783.7 890.280   9
   8   2   6 16060.3 1074.56   9
   8   2   7 4516.33 498.268   9
   8   2   8 7817.23 647.360   9
   8   2   9 2383.98 518.673   9
   8   2  10 252.237 187.235   9
   8   2  11 493.103 131.034   9
   9   2 -19 377.544 293.872   8
   9   2 -18 1350.31 429.755   8
   9   2 -17 205.921 577.821   8
   9   2 -16 9630.40 845.334   8
   9   2 -15 213.983 557.257   8
   9   2 -14 4297.69 669.127   8
   9   2 -13 2086.02 474.705   8
   9   2 -12 11932.9 776.928   8
   9   2 -11-485.343 255.194   8
   9   2 -10-337.481 159.190   8
   9   2  -8 3082.75 375.515   2
   9   2  -7 644.329 239.112   2
   9   2  -6 9922.48 613.830   2
   9   2  -5 825.498 382.545   2
   9   2  -2 763.427 296.613   4
   9   2  -1 6563.90 600.231   4
   9   2   0 10678.5 771.680   4
   9   2   1 7646.47 763.934   4
   9   2   1 7864.94 641.163   9
   9   2   2 31499.5 1310.74   4
   9   2   2 31080.3 1261.23   9
   9   2   3 30303.7 1380.88   4
   9   2   3 32965.4 1391.89   9
   9   2   4 11147.7 871.774   9
   9   2   5 14737.4 1043.86   9
   9   2   6 3115.69 637.802   9
   9   2   7 516.154 415.958   9
   9   2   8 440.456 422.297   9
   9   2   9 2736.45 540.804   9
   9   2  10 416.506 223.464   9
  10   2 -19 142.040 291.691   8
  10   2 -18 3502.66 596.018   8
  10   2 -17 531.498 515.957   8
  10   2 -16 745.697 527.781   8
  10   2 -15-303.672 514.012   8
  10   2 -14 18303.0 1118.80   8
  10   2 -13-13.0023 548.975   8
  10   2 -12 286.588 261.151   8
  10   2 -11 1197.95 554.171   8
  10   2 -10 1811.08 456.396   8
  10   2  -9 228.683 100.129   8
  10   2  -8 1334.28 394.827   2
  10   2  -7 1120.19 349.040   2
  10   2  -6 25256.6 971.823   2
  10   2  -5 4330.53 547.082   2
  10   2  -2 11627.9 795.327   4
  10   2  -2 11982.9 766.950   9
  10   2  -1 3189.85 486.115   9
  10   2  -1 2889.84 356.455   4
  10   2   0 22239.3 1110.51   9
  10   2   0 21749.7 1148.02   4
  10   2   1 14801.8 1014.20   4
  10   2   1 14213.8 950.376   9
  10   2   2 4212.07 616.601   9
  10   2   3-96.5451 462.099   9
  10   2   4 2308.52 565.968   9
  10   2   5 2483.01 449.436   9
  10   2   6 2622.41 667.695   9
  10   2   7 2120.93 619.597   9
  10   2   8 899.793 390.220   9
  10   2   9 54.0408 111.454   9
  11   2 -19 57.4697 255.759   8
  11   2 -18 5288.51 509.904   8
  11   2 -17-193.934 356.171   8
  11   2 -16 422.060 546.943   8
  11   2 -15 361.034 286.260   8
  11   2 -14 1130.52 533.584   8
  11   2 -13-764.300 429.572   8
  11   2 -12 1289.87 395.656   8
  11   2 -11 874.074 398.948   8
  11   2 -10 1148.57 389.491   8
  11   2  -9 1631.12 320.567   8
  11   2  -8 2976.54 418.453   8
  11   2  -7 1245.32 284.739   2
  11   2  -7 1639.61 300.223   8
  11   2  -6 4679.19 696.424   2
  11   2  -5 353.860 333.862   2
  11   2  -4 3469.38 473.663   2
  11   2  -2 2468.90 571.072   9
  11   2  -1 9571.23 813.853   4
  11   2  -1 10221.3 826.929   9
  11   2   0 8539.49 787.585   9
  11   2   1 2241.01 546.155   9
  11   2   2 9708.84 855.790   9
  11   2   3 1855.20 558.111   9
  11   2   4 375.392 301.306   9
  11   2   5 1100.36 504.095   9
  11   2   6 507.374 437.385   9
  11   2   7 1970.40 407.245   9
  11   2   8 613.762 230.123   9
  12   2 -18 6477.31 545.037   8
  12   2 -17 474.996 397.293   8
  12   2 -16 390.635 478.601   8
  12   2 -15 1750.14 568.284   8
  12   2 -14 1995.71 527.285   8
  12   2 -13 925.515 429.207   8
  12   2 -12 532.041 517.927   8
  12   2 -11 2348.19 339.671   8
  12   2 -10 7781.43 654.955   8
  12   2  -9 1851.83 358.761   8
  12   2  -8 9190.15 720.493   8
  12   2  -7 36.7706 391.606   8
  12   2  -7-1.94644 265.691   2
  12   2  -6 504.688 295.050   2
  12   2  -5 2549.60 535.990   2
  12   2  -4 1965.69 383.628   2
  12   2  -3 297.108 375.858   9
  12   2  -2 2334.53 388.433   9
  12   2  -1 3305.09 573.824   9
  12   2   0 1128.74 400.738   9
  12   2   1 7153.84 735.099   9
  12   2   2 2486.61 509.343   9
  12   2   3 1890.67 481.714   9
  12   2   4 1461.64 628.706   9
  12   2   5-28.0202 286.728   9
  12   2   6 440.957 285.791   9
  12   2   7 143.574 187.673   9
  13   2 -18 2581.35 364.779   8
  13   2 -17 360.901 320.208   8
  13   2 -16 3821.55 398.391   8
  13   2 -15 1380.43 426.398   8
  13   2 -14 2396.34 591.837   8
  13   2 -13 689.416 339.998   8
  13   2 -12 5628.48 569.413   8
  13   2 -11 668.291 248.420   8
  13   2 -10 9910.83 733.760   8
  13   2  -9 1046.11 263.863   8
  13   2  -8 4908.49 493.385   8
  13   2  -5 3333.15 762.244   9
  13   2  -4 452.906 556.335   9
  13   2  -3 4392.87 663.088   9
  13   2  -2-256.662 444.330   9
  13   2  -1 2072.23 478.144   9
  13   2   0 1175.24 526.559   9
  13   2   1 4211.18 592.099   9
  13   2   2 342.602 601.456   9
  13   2   3 1231.43 576.097   9
  13   2   4 572.310 323.762   9
  13   2   5-250.867 310.771   9
  14   2 -17 461.667 134.730   8
  14   2 -16 323.367 247.322   8
  14   2 -15 239.079 319.129   8
  14   2 -14 7357.97 645.951   8
  14   2 -13 122.289 318.289   8
  14   2 -12 119.786 225.608   8
  14   2 -11 586.212 258.632   8
  14   2 -10 1244.31 237.029   8
  14   2  -9 2490.74 422.754   8
  14   2  -6 1604.88 749.043   9
  14   2  -5 1012.72 734.308   9
  14   2  -4 4797.72 666.613   9
  14   2  -3 4911.75 861.392   9
  14   2  -2 1269.41 484.462   9
  14   2  -1 631.150 482.678   9
  14   2   0 1631.45 687.782   9
  14   2   1 2562.78 581.509   9
  14   2   2 523.564 373.522   9
  14   2   3 851.359 361.235   9
  14   2   4-5.78953 129.818   9
  15   2 -16 1808.40 286.390   8
  15   2 -15 625.805 189.674   8
  15   2 -14 1640.10 444.632   8
  15   2 -13 1431.81 436.971   8
  15   2 -12 6602.96 578.745   8
  15   2 -11-72.0492 351.335   8
  15   2 -10 673.948 430.308   8
  15   2  -8 3555.43 709.148   9
  15   2  -7 99.1395 512.101   9
  15   2  -6 177.711 456.558   9
  15   2  -5 3957.55 646.955   9
  15   2  -4 4759.30 788.071   9
  15   2  -3 2394.06 630.021   9
  15   2  -2 3741.46 700.411   9
  15   2  -1-298.995 437.093   9
  15   2   0-12.6796 405.439   9
  15   2   1 1406.86 423.900   9
  15   2   2 138.454 266.829   9
  16   2 -14 542.548 257.356   8
  16   2 -10 582.757 397.567   9
  16   2  -9 1866.66 530.777   9
  16   2  -8 863.538 449.595   9
  16   2  -7-128.037 555.384   9
  16   2  -6-348.465 382.861   9
  16   2  -5 1038.56 550.063   9
  16   2  -4 1467.05 507.598   9
  16   2  -3 3408.76 563.731   9
  16   2  -2 120.088 290.778   9
  16   2  -1 724.468 275.112   9
  16   2   0 830.730 334.847   9
  17   2 -14 737.448 206.115   9
  17   2 -13 803.276 300.416   9
  17   2 -12 1199.85 388.073   9
  17   2 -11 444.557 430.113   9
  17   2 -10 1449.31 548.351   9
  17   2  -9 92.1760 398.890   9
  17   2  -8 1408.33 511.631   9
  17   2  -7 1921.89 471.276   9
  17   2  -6-683.894 445.980   9
  17   2  -5 1249.46 377.028   9
  17   2  -4 556.700 330.515   9
  17   2  -3 182.010 213.319   9
  17   2  -2 477.253 131.380   9
  18   2 -11 334.202 185.147   9
  18   2 -10 527.696 292.906   9
  18   2  -9 634.018 269.006   9
  18   2  -8 1256.62 228.886   9
  18   2  -7 585.534 168.518   9
  18   2  -6 563.566 214.948   9
  -8   1  13 851.341 284.114   4
  -7   1  12 17589.0 996.104   4
  -7   1  13-37.9351 402.849   4
  -6   1  11 3151.24 618.605   4
  -6   1  12 36251.2 1372.88   4
  -6   1  13 2135.57 726.714   4
  -5   1  11 457.782 497.058   4
  -5   1  12 805.121 692.633   4
  -5   1  13 2002.61 642.772   4
  -4   1  10 2370.56 570.535   4
  -4   1  11-199.924 504.059   4
  -4   1  12 16645.0 1041.48   4
  -4   1  13 3158.09 626.466   4
  -3   1 -15 2714.27 392.765   8
  -3   1   8 14531.4 755.351   4
  -3   1   9 1812.59 478.719   4
  -3   1  10 44902.8 1325.56   4
  -3   1  11 2646.46 546.542   4
  -3   1  12 36759.2 1310.50   9
  -3   1  12 37271.8 1339.56   4
  -3   1  13 4213.22 615.553   9
  -3   1  13 4091.54 567.497   4
  -2   1 -16 459.937 206.937   8
  -2   1   7 2086.60 459.757   4
  -2   1   8 87820.5 1579.47   4
  -2   1   9 1655.09 508.018   4
  -2   1  10 20911.0 920.875   4
  -2   1  11 4147.20 643.240   4
  -2   1  12 5266.62 654.315   4
  -2   1  12 4924.95 597.174   9
  -2   1  13 60.9392 278.903   9
  -2   1  14 1298.26 511.749   9
  -1   1 -16 230.179 398.835   8
  -1   1   5 827.784 345.422   4
  -1   1   6 55752.1 1084.25   4
  -1   1   7 12002.1 660.330   4
  -1   1   8 50150.3 1236.53   4
  -1   1   9 4200.79 563.518   4
  -1   1  10 20628.9 970.468   4
  -1   1  11 4231.13 572.084   9
  -1   1  11 5223.12 668.879   4
  -1   1  12 4474.49 658.889   4
  -1   1  12 4677.17 545.165   9
  -1   1  13-75.3331 259.450   9
  -1   1  14 1518.93 317.928   9
   0   1 -17-220.115 328.492   8
   0   1 -16-421.354 329.487   8
   0   1   2 275903. 1443.98   4
   0   1   3 3874.53 342.894   4
   0   1   4 141019. 1418.72   4
   0   1   5 2760.98 404.124   4
   0   1   6 114217. 1587.39   4
   0   1   7 2578.32 461.153   4
   0   1   8 19237.1 854.456   4
   0   1   9 501.214 445.260   4
   0   1  10 11581.3 753.669   4
   0   1  11 5664.26 583.782   9
   0   1  11 5337.69 678.214   4
   0   1  12 436.825 452.673   9
   0   1  13 113.740 315.033   9
   0   1  14 1096.38 426.890   9
   0   1  15 271.520 477.342   9
   1   1 -17-87.7285 383.702   8
   1   1 -16 25.9941 486.904   8
   1   1  -3 10415.5 261.104   2
   1   1  -2 194231. 682.064   2
   1   1  -1 1272.53 72.2183   4
   1   1   0 5296.35 168.158   4
   1   1   1 3906.51 240.188   4
   1   1   2 266335. 1594.48   4
   1   1   3 5687.53 385.971   4
   1   1   4 67536.8 1082.02   4
   1   1   5 8641.94 558.189   4
   1   1   6 6564.14 556.232   4
   1   1   7 7670.90 638.333   4
   1   1   8 4306.40 552.330   4
   1   1   9 1793.30 490.533   4
   1   1  10 4415.68 491.561   9
   1   1  10 4049.08 546.726   4
   1   1  11 1171.66 542.036   9
   1   1  11 185.368 374.787   4
   1   1  12 150.263 346.207   9
   1   1  13 1317.28 399.949   9
   1   1  14 205.151 350.798   9
   1   1  15 1116.58 419.402   9
   2   1 -18 1207.29 376.495   8
   2   1 -17 80.5912 277.517   8
   2   1 -16 3281.07 672.447   8
   2   1 -15 2012.88 697.334   8
   2   1  -5 2922.69 274.809   2
   2   1  -4 620799. 2137.30   2
   2   1  -3 97.4661 158.031   2
   2   1  -1 1557.15 156.143   4
   2   1  -1 1569.62 113.109   3
   2   1   0 237678. 1270.81   4
   2   1   1 2327.22 293.081   4
   2   1   2 78864.7 1020.19   4
   2   1   3 6749.82 460.533   4
   2   1   4 18942.4 707.504   4
   2   1   5 2175.86 459.028   4
   2   1   6 47195.2 1200.03   4
   2   1   7 2466.96 539.122   4
   2   1   8 1187.74 544.432   4
   2   1   9 4090.82 576.537   4
   2   1   9 3082.96 439.852   9
   2   1  10 196.240 354.646   4
   2   1  10 613.090 264.099   9
   2   1  11 2797.57 413.940   9
   2   1  12 3516.36 600.281   9
   2   1  13 1089.69 354.876   9
   2   1  14 263.453 385.779   9
   2   1  15 263.517 295.603   9
   3   1 -18 154.528 370.010   8
   3   1 -17 159.997 465.606   8
   3   1 -16 1099.40 649.683   8
   3   1 -15 790.888 537.039   8
   3   1  -7 6615.32 429.626   2
   3   1  -6 51724.3 860.094   2
   3   1  -5 2321.42 265.413   2
   3   1  -4 525113. 2194.21   2
   3   1  -3 165.802 226.447   2
   3   1  -2 150437. 1099.73   4
   3   1  -1 1317.39 266.997   4
   3   1   0 75880.5 933.213   4
   3   1   1 4012.10 370.600   4
   3   1   2 65799.8 1070.39   4
   3   1   3 4045.55 464.407   4
   3   1   4 16402.9 737.369   4
   3   1   5 17520.1 826.276   4
   3   1   6 35542.4 1123.48   4
   3   1   7 1015.16 494.341   4
   3   1   8 6612.89 650.475   4
   3   1   9-453.195 462.837   9
   3   1   9 304.516 493.058   4
   3   1  10 4450.46 537.716   9
   3   1  10 4181.16 615.626   4
   3   1  11 1909.23 338.901   9
   3   1  12 495.351 210.418   9
   3   1  13 936.506 448.812   9
   3   1  14 2119.15 447.888   9
   4   1 -19 287.912 209.933   8
   4   1 -18 2824.85 499.174   8
   4   1 -17 1008.86 524.340   8
   4   1 -16 10329.9 1004.19   8
   4   1 -15 6345.92 904.341   8
   4   1 -14 3131.17 735.640   8
   4   1  -8 245230. 2210.44   2
   4   1  -7 1772.09 321.126   2
   4   1  -6 28152.1 680.653   2
   4   1  -5 782.719 286.464   2
   4   1  -4 58815.1 879.050   2
   4   1  -2 34758.1 692.949   4
   4   1  -2 34509.7 574.290   3
   4   1  -1 2763.48 347.003   4
   4   1   0 62464.2 996.409   4
   4   1   1 8174.11 517.056   4
   4   1   2 3138.18 492.228   4
   4   1   3 19854.7 813.435   4
   4   1   4 71138.3 1452.24   4
   4   1   5 10102.2 719.377   4
   4   1   6 11942.1 790.459   4
   4   1   7 2353.99 538.078   4
   4   1   8 2033.27 320.681   4
   4   1   8 2843.63 477.263   9
   4   1   9 686.204 219.915   4
   4   1   9 671.337 434.140   9
   4   1  10 2805.37 437.978   9
   4   1  11 1001.85 370.632   9
   4   1  12 111.090 267.494   9
   4   1  13 157.398 380.847   9
   4   1  14 366.168 315.390   9
   5   1 -19 329.422 277.793   8
   5   1 -18 528.834 416.464   8
   5   1 -17 5056.52 784.648   8
   5   1 -16 2844.10 879.148   8
   5   1 -15 724.254 736.285   8
   5   1 -14 8935.97 976.918   8
   5   1 -13 2345.52 662.435   8
   5   1 -12 1106.48 445.340   8
   5   1  -9 8177.81 506.559   2
   5   1  -8 59591.1 1164.92   2
   5   1  -7 2050.36 352.393   2
   5   1  -6 124152. 1475.63   2
   5   1  -5 1528.34 364.678   2
   5   1  -4 91627.5 1223.39   2
   5   1  -2 8635.03 504.179   4
   5   1  -2 8950.83 411.637   3
   5   1  -1 8713.32 548.730   4
   5   1   0 12930.9 639.158   4
   5   1   1 34956.0 984.351   4
   5   1   2 121970. 1788.61   4
   5   1   3 25785.9 986.480   4
   5   1   4 11768.2 754.452   4
   5   1   5 270.176 382.074   4
   5   1   6 479.849 396.282   4
   5   1   7 1716.59 444.072   9
   5   1   7 2412.03 571.008   4
   5   1   8 2963.74 525.213   9
   5   1   8 3086.46 574.858   4
   5   1   9 7914.51 744.153   9
   5   1  10 5601.85 648.646   9
   5   1  11 1482.44 520.982   9
   5   1  12 1991.43 579.720   9
   5   1  13 1195.32 406.528   9
   5   1  14 1350.77 191.666   9
   6   1 -19 749.671 382.095   8
   6   1 -18 1270.34 624.556   8
   6   1 -17 3182.18 741.824   8
   6   1 -16 2014.13 818.348   8
   6   1 -15 1842.90 770.938   8
   6   1 -14 1411.04 654.063   8
   6   1 -13 2669.07 611.453   8
   6   1 -12 35988.6 1360.65   8
   6   1 -10 43757.5 1142.86   2
   6   1  -9 1242.43 261.222   2
   6   1  -8 17054.2 659.072   2
   6   1  -7 703.474 394.623   2
   6   1  -6 16514.5 673.002   2
   6   1  -5 404.463 356.844   2
   6   1  -4 28110.2 830.976   2
   6   1  -3 3987.29 381.243   3
   6   1  -2 136689. 1710.01   4
   6   1  -2 136804. 1458.52   3
   6   1  -1 23572.8 854.615   4
   6   1   0 127377. 1763.49   4
   6   1   1 1679.66 476.833   4
   6   1   2 41777.0 1199.14   4
   6   1   3 9853.54 712.988   4
   6   1   4 1344.41 565.776   4
   6   1   5 556.571 519.720   4
   6   1   6 1704.22 620.261   4
   6   1   6 1558.05 359.065   9
   6   1   7 2654.76 645.216   9
   6   1   7 3490.97 591.208   4
   6   1   8 8764.13 704.666   9
   6   1   9 4237.22 576.670   9
   6   1  10 1966.66 515.668   9
   6   1  11 2981.77 690.438   9
   6   1  12 2136.34 476.728   9
   6   1  13 1790.85 265.231   9
   7   1 -19 408.710 373.953   8
   7   1 -18 3042.62 584.032   8
   7   1 -17 233.925 667.646   8
   7   1 -16 4594.13 738.154   8
   7   1 -15-73.4352 421.841   8
   7   1 -14 4761.36 718.049   8
   7   1 -13 146.698 286.606   8
   7   1 -12 17763.3 989.403   8
   7   1 -11 1617.93 306.830   8
   7   1 -10 8684.24 553.365   2
   7   1  -9 1266.36 313.500   2
   7   1  -8 21556.7 780.182   2
   7   1  -7 919.436 279.831   2
   7   1  -6 15456.9 681.270   2
   7   1  -5 91.5270 333.927   2
   7   1  -3 1676.57 379.088   3
   7   1  -2 37921.4 1040.62   4
   7   1  -2 39330.2 936.991   3
   7   1  -1 9189.74 614.467   4
   7   1  -1 9011.79 611.092   3
   7   1   0 1122.41 406.840   4
   7   1   1 18130.5 852.408   4
   7   1   2 8949.63 687.049   4
   7   1   3 5917.90 650.405   4
   7   1   4 112.921 209.121   9
   7   1   4 490.554 474.338   4
   7   1   5 1299.56 254.373   9
   7   1   5 1069.01 481.901   4
   7   1   6 1197.80 410.043   9
   7   1   6 978.830 468.821   4
   7   1   7 9077.02 767.028   9
   7   1   8 1880.56 344.930   9
   7   1   9 3826.75 669.146   9
   7   1  10 2050.78 614.476   9
   7   1  11 1089.21 403.330   9
   7   1  12 1861.45 306.219   9
   8   1 -19 222.266 422.077   8
   8   1 -18 610.619 533.110   8
   8   1 -17 956.281 444.822   8
   8   1 -16 1826.98 668.191   8
   8   1 -15 425.997 578.095   8
   8   1 -14 11213.2 872.717   8
   8   1 -13-74.1828 417.477   8
   8   1 -12 2245.38 457.853   8
   8   1 -11 1466.90 348.858   8
   8   1 -10 21621.0 923.027   2
   8   1  -9 294.739 369.210   2
   8   1  -8 19719.1 786.673   2
   8   1  -7 911.813 404.494   2
   8   1  -6 36764.0 1072.06   2
   8   1  -5 1739.46 458.520   2
   8   1  -3 2061.40 345.133   3
   8   1  -2 17001.9 840.657   4
   8   1  -2 16406.3 671.488   3
   8   1  -1 1369.49 335.408   3
   8   1  -1 1173.35 507.188   4
   8   1   0 727.814 466.184   4
   8   1   1 6631.93 656.478   4
   8   1   2 1664.12 428.292   4
   8   1   3 6083.94 741.606   4
   8   1   3 6629.92 620.939   9
   8   1   4 2515.37 530.871   4
   8   1   4 2137.16 499.147   9
   8   1   5 5086.47 534.839   4
   8   1   5 4613.23 552.709   9
   8   1   6 2859.63 702.361   9
   8   1   7 12126.8 877.328   9
   8   1   8 3947.60 743.642   9
   8   1   9 3478.61 659.803   9
   8   1  10 484.096 401.814   9
   8   1  11 852.333 223.664   9
   9   1 -19 214.585 342.670   8
   9   1 -18 1390.10 471.851   8
   9   1 -17-99.5899 488.809   8
   9   1 -16 1812.30 650.485   8
   9   1 -15 494.351 574.305   8
   9   1 -14 2606.57 545.673   8
   9   1 -13-134.827 543.411   8
   9   1 -12 4314.60 456.920   8
   9   1 -11-904.163 335.787   8
   9   1 -10 1577.81 326.320   2
   9   1 -10 960.105 224.819   8
   9   1  -9 1441.35 509.520   2
   9   1  -8 7137.01 591.179   2
   9   1  -7 1096.73 426.529   2
   9   1  -6 48754.4 1321.52   2
   9   1  -5 692.116 288.336   2
   9   1  -3 1719.80 324.434   3
   9   1  -2 11470.2 596.403   3
   9   1  -2 10641.7 689.139   4
   9   1  -1 5162.08 624.584   4
   9   1  -1 4228.98 510.414   3
   9   1   0 1522.16 513.799   4
   9   1   0 1357.05 502.690   3
   9   1   1 5900.43 679.761   4
   9   1   1 6061.20 643.063   3
   9   1   1 6208.58 580.895   9
   9   1   2 6158.06 572.641   9
   9   1   2 6450.57 763.443   4
   9   1   3 21138.4 1145.97   9
   9   1   3 21183.7 1131.78   4
   9   1   4 654.352 414.321   9
   9   1   5 5844.17 696.139   9
   9   1   6 2073.48 598.090   9
   9   1   7 2112.40 511.333   9
   9   1   8 377.433 517.116   9
   9   1   9-1.63648 351.354   9
   9   1  10-100.392 248.886   9
  10   1 -19 59.0699 346.275   8
  10   1 -18 1771.99 507.808   8
  10   1 -17 864.452 581.906   8
  10   1 -16 2081.58 693.880   8
  10   1 -15 719.397 508.431   8
  10   1 -14 5137.50 807.036   8
  10   1 -13 414.621 566.394   8
  10   1 -12 17804.4 1018.55   8
  10   1 -11 1027.35 454.576   8
  10   1 -10 5427.34 521.271   8
  10   1 -10 5745.42 563.827   2
  10   1  -9-231.195 320.841   8
  10   1  -9 786.000 215.483   2
  10   1  -8 4457.11 543.342   2
  10   1  -7 1418.85 431.645   2
  10   1  -6 3036.94 535.713   2
  10   1  -5-101.156 206.519   2
  10   1  -4 9968.04 735.313   2
  10   1  -2 7613.14 652.169   3
  10   1  -2 7033.32 638.952   9
  10   1  -1 1542.78 398.152   9
  10   1  -1 866.884 476.093   4
  10   1  -1 683.290 573.581   3
  10   1   0 2294.25 551.499   9
  10   1   0 3469.99 546.001   3
  10   1   0 3855.44 668.005   4
  10   1   1 11409.4 969.641   4
  10   1   1 12015.0 836.336   3
  10   1   1 12549.7 898.353   9
  10   1   2 11990.8 873.991   9
  10   1   2 13190.7 993.646   4
  10   1   3 3949.37 612.682   9
  10   1   4 3233.63 591.140   9
  10   1   5 3563.83 688.172   9
  10   1   6 2416.74 609.956   9
  10   1   7 583.517 484.157   9
  10   1   8 551.510 328.662   9
  10   1   9 1388.99 408.390   9
  11   1 -19 45.7324 248.333   8
  11   1 -18 968.162 506.855   8
  11   1 -17 1122.87 612.549   8
  11   1 -16 2940.56 733.270   8
  11   1 -15 170.507 409.615   8
  11   1 -14 3952.67 602.142   8
  11   1 -13 1040.98 535.338   8
  11   1 -12 1208.68 389.689   8
  11   1 -11 1427.54 593.033   8
  11   1 -10 1495.74 492.219   8
  11   1  -9 170.416 304.064   8
  11   1  -9-473.249 226.568   2
  11   1  -8 300.961 377.784   2
  11   1  -8 367.566 166.386   8
  11   1  -7 1385.92 287.047   8
  11   1  -7 696.639 203.262   2
  11   1  -6 2592.21 500.200   2
  11   1  -6 2538.30 411.703   8
  11   1  -5-48.3919 457.418   2
  11   1  -5 264.563 353.664   8
  11   1  -4 920.337 257.204   8
  11   1  -4 1564.15 290.622   2
  11   1  -3 731.080 395.657   8
  11   1  -3 158.701 406.489   9
  11   1  -2 1603.16 585.641   9
  11   1  -1 5915.33 742.904   9
  11   1   0 11493.5 791.933   4
  11   1   0 11939.1 936.062   9
  11   1   1 5446.53 696.688   9
  11   1   2 1149.14 327.597   9
  11   1   3 386.532 440.746   9
  11   1   4 229.214 528.408   9
  11   1   5 762.774 398.303   9
  11   1   6 281.861 425.778   9
  11   1   7 573.668 388.456   9
  11   1   8 387.659 363.542   9
  12   1 -19 659.930 284.697   8
  12   1 -18 3219.25 526.397   8
  12   1 -17 134.658 422.399   8
  12   1 -16 180.940 516.009   8
  12   1 -15-254.204 564.846   8
  12   1 -14 2210.92 674.768   8
  12   1 -13 530.832 480.695   8
  12   1 -12 4735.39 654.252   8
  12   1 -11 3889.37 486.591   8
  12   1 -10 7687.06 694.009   8
  12   1  -9 1209.23 417.633   8
  12   1  -9-25.4277 103.345   2
  12   1  -8 3314.85 583.425   8
  12   1  -8 4366.29 525.421   2
  12   1  -7 428.048 298.629   2
  12   1  -7 134.335 389.845   8
  12   1  -6-20.7853 437.927   2
  12   1  -6 894.855 462.374   8
  12   1  -5 474.368 485.694   2
  12   1  -5 503.284 370.628   8
  12   1  -4 2203.55 643.269   9
  12   1  -4 2575.56 357.128   8
  12   1  -4 998.753 259.686   2
  12   1  -3 4977.00 573.816   2
  12   1  -3 4813.46 770.482   9
  12   1  -2 2090.85 792.378   9
  12   1  -1 4963.80 714.512   9
  12   1   0-59.1054 548.725   9
  12   1   1 585.248 492.046   9
  12   1   2 839.493 373.738   9
  12   1   3 511.219 243.446   9
  12   1   4 585.575 672.528   9
  12   1   5 2285.07 565.377   9
  12   1   6-78.4383 350.245   9
  12   1   7-376.055 254.719   9
  13   1 -18 722.997 316.597   8
  13   1 -17 598.532 374.448   8
  13   1 -16 5274.68 715.151   8
  13   1 -15-160.191 495.886   8
  13   1 -14 345.564 419.494   8
  13   1 -13 128.321 366.947   8
  13   1 -12 6418.67 805.466   8
  13   1 -11 2874.80 559.984   8
  13   1 -10 3763.95 560.461   8
  13   1  -9 1378.67 587.005   8
  13   1  -8 5351.99 695.871   8
  13   1  -7 383.792 404.592   8
  13   1  -6 1062.10 396.839   8
  13   1  -5 10539.9 702.082   8
  13   1  -5 9329.67 836.146   9
  13   1  -4 12483.7 1080.02   9
  13   1  -3 2952.55 691.638   9
  13   1  -2 473.902 550.053   9
  13   1  -1 4460.59 798.904   9
  13   1   0 496.272 662.796   9
  13   1   1-75.9934 505.161   9
  13   1   2 182.762 468.728   9
  13   1   3 5003.81 729.517   9
  13   1   4 1095.85 337.176   9
  13   1   5 942.551 344.925   9
  13   1   6-23.4393 74.8327   9
  14   1 -18-63.7023 146.906   8
  14   1 -17-180.059 265.027   8
  14   1 -16 1611.28 458.422   8
  14   1 -15 36.2146 416.445   8
  14   1 -14 1388.38 540.889   8
  14   1 -13 55.1987 418.076   8
  14   1 -12 9140.26 778.415   8
  14   1 -11 447.924 325.288   8
  14   1 -10 1296.12 513.085   8
  14   1  -9 460.250 233.995   8
  14   1  -8 2934.84 569.625   8
  14   1  -7 643.746 544.063   8
  14   1  -6 11624.4 903.119   8
  14   1  -6 12382.7 937.796   9
  14   1  -5 424.978 667.820   9
  14   1  -4 3528.40 694.978   9
  14   1  -3 8096.62 893.748   9
  14   1  -2 5139.77 916.367   9
  14   1  -1 1918.11 609.700   9
  14   1   0 1791.13 651.059   9
  14   1   1 1061.22 534.569   9
  14   1   2 312.333 436.996   9
  14   1   3 1759.09 465.397   9
  14   1   4 742.658 348.613   9
  15   1 -17 87.3052 202.103   8
  15   1 -16 782.102 279.768   8
  15   1 -15 517.968 358.573   8
  15   1 -14 2555.73 492.489   8
  15   1 -13 1523.18 437.372   8
  15   1 -12 1239.39 518.687   8
  15   1 -11 747.475 411.079   8
  15   1 -10 3272.21 482.173   8
  15   1  -9 345.268 219.618   8
  15   1  -8 880.786 390.853   8
  15   1  -8 972.019 464.052   9
  15   1  -7 2710.51 699.474   9
  15   1  -6 572.007 397.481   9
  15   1  -5 547.284 548.475   9
  15   1  -4 2794.84 741.833   9
  15   1  -3 584.796 466.266   9
  15   1  -2 444.370 531.928   9
  15   1  -1 998.343 349.672   9
  15   1   0 158.250 466.134   9
  15   1   1-31.7389 351.823   9
  15   1   2-163.491 281.093   9
  15   1   3 257.165 192.918   9
  16   1 -16 25.1505 132.650   8
  16   1 -15 271.628 288.699   8
  16   1 -14 516.547 450.514   8
  16   1 -13 274.869 299.573   8
  16   1 -12-398.538 321.922   8
  16   1 -11 10.2877 284.099   8
  16   1 -11-80.2896 326.952   9
  16   1 -10 8031.17 724.517   9
  16   1 -10 8580.76 757.110   8
  16   1  -9 3618.84 624.622   9
  16   1  -8 1783.76 475.085   9
  16   1  -7 237.137 472.283   9
  16   1  -6 644.191 445.084   9
  16   1  -5 962.792 489.217   9
  16   1  -4 598.532 529.644   9
  16   1  -3 94.5452 303.984   9
  16   1  -2 59.0450 435.219   9
  16   1  -1-110.391 281.265   9
  16   1   0 478.243 282.030   9
  16   1   1 770.865 233.552   9
  17   1 -14-19.0168 49.0139   9
  17   1 -14 1814.55 293.274   8
  17   1 -13 432.042 165.094   9
  17   1 -13 63.4428 229.459   8
  17   1 -12 2504.66 493.245   9
  17   1 -11 4526.91 432.285   9
  17   1 -10 1346.48 265.276   9
  17   1  -9 92.7221 419.994   9
  17   1  -8 1899.37 457.331   9
  17   1  -7 1604.62 465.834   9
  17   1  -6 1530.20 397.905   9
  17   1  -5 1339.27 371.151   9
  17   1  -4 198.876 309.471   9
  17   1  -3 199.546 263.470   9
  17   1  -2 637.466 156.006   9
  18   1 -11 923.590 139.432   9
  18   1 -10 1773.19 370.700   9
  18   1  -9 369.657 181.799   9
  18   1  -8-32.6240 113.595   9
  18   1  -7 242.587 267.629   9
  18   1  -6 254.114 172.033   9
  18   1  -5-31.5849 119.490   9
 -10   0  10 459.459 460.351  11
 -10   0  11 661.699 252.343  11
 -10   0  12 4263.18 644.440  11
 -10   0  13 1071.39 398.367  11
  -9   0  11 2211.82 547.218  11
  -9   0  12 6390.64 688.157  11
  -8   0  12 19018.7 897.290  11
  -7   0  12 15890.3 851.974   4
  -6   0  11 1974.47 607.216   4
  -6   0  12 5010.68 631.731   4
  -5   0  10 27727.5 986.540   4
  -5   0  11 5218.52 626.039   4
  -5   0  12 12703.2 826.628   4
  -4   0 -14-28.9691 304.364   8
  -4   0   9 7876.05 595.494   4
  -4   0  10 2646.75 533.557   4
  -4   0  11 1284.99 539.178   4
  -4   0  12 2639.07 484.697   4
  -4   0  12 3333.03 402.564   9
  -3   0   8 33926.0 917.991   4
  -3   0   9 633.480 407.243   4
  -3   0  10 9291.20 624.874   4
  -3   0  11 683.611 528.898   4
  -3   0  12 962.129 452.165   9
  -3   0  12 1169.54 349.871   4
  -3   0  13 5351.96 770.505   9
  -2   0 -15 2653.38 510.092   8
  -2   0   6 55651.0 969.945   4
  -2   0   7 4681.72 424.411   4
  -2   0   8 10186.8 608.482   4
  -2   0   9 1588.32 460.661   4
  -2   0  10 2124.07 454.745   4
  -2   0  11-216.865 290.843   9
  -2   0  11-167.184 372.073   4
  -2   0  12 350.849 158.161   9
  -2   0  12 331.286 524.573   4
  -2   0  13 58.1016 235.671   9
  -2   0  14 391.182 175.433   9
  -1   0 -16-31.3645 333.036   8
  -1   0 -15 795.063 450.087   8
  -1   0   4 936492. 3043.57   4
  -1   0   5 12.6579 289.649   4
  -1   0   6 18908.8 632.825   4
  -1   0   7 2605.58 368.001   4
  -1   0   8 15606.7 690.329   4
  -1   0   9 27108.1 922.602   4
  -1   0  10-178.794 311.451   4
  -1   0  11 77.8841 373.958   9
  -1   0  11 321.146 209.461   4
  -1   0  12 431.785 302.492   9
  -1   0  13-87.3460 465.148   9
  -1   0  14 186.134 418.875   9
  -1   0  15 330.819 310.292   9
   0   0 -17-100.598 95.9140   8
   0   0 -16 1524.80 402.017   8
   0   0 -15-159.191 558.178   8
   0   0   2 8450.76 247.035   4
   0   0   3 3841.10 273.506   4
   0   0   4 89.7736 251.757   4
   0   0   5 3081.93 357.132   4
   0   0   6 16157.6 617.139   4
   0   0   7 2618.71 407.079   4
   0   0   8 58488.7 1320.44   4
   0   0   9 1221.03 365.728   4
   0   0  10 4899.24 512.610   4
   0   0  11 40.9522 384.147   4
   0   0  11 560.214 220.347   9
   0   0  12-227.086 404.957   9
   0   0  13 1485.79 422.979   9
   0   0  14 1505.45 426.310   9
   0   0  15-271.883 362.790   9
   1   0 -17 274.816 321.211   8
   1   0 -16 631.812 465.771   8
   1   0 -15 525.596 584.248   8
   1   0  -4 971791. 3151.13   2
   1   0  -3 6905.25 290.276   2
   1   0  -2 312019. 1223.24   2
   1   0  -1 132.925 74.1908   2
   1   0   1 359.778 133.743   4
   1   0   2 826319. 2524.72   4
   1   0   3 378.407 251.251   4
   1   0   4 56533.3 937.277   4
   1   0   5 17887.6 649.420   4
   1   0   6 441.887 358.536   4
   1   0   7 5951.71 537.553   4
   1   0   8 1436.28 413.396   4
   1   0   9 2813.11 486.697   4
   1   0  10 49.1619 425.688   9
   1   0  10 1102.40 458.016   4
   1   0  11 557.007 383.429   9
   1   0  11 263.311 352.081   4
   1   0  12 4751.35 610.382   9
   1   0  13 402.821 392.725   9
   1   0  14 630.517 434.018   9
   1   0  15 343.190 310.831   9
   2   0 -18 254.756 94.5789   8
   2   0 -17-583.471 377.842   8
   2   0 -16 1092.91 478.905   8
   2   0 -15-148.914 566.180   8
   2   0  -6 58547.8 1043.56   2
   2   0  -5 11013.7 497.838   2
   2   0  -4 999999. 3148.49   2
   2   0  -3 428.638 222.259   2
   2   0  -2 56383.2 624.621   2
   2   0  -1 483.168 139.669   4
   2   0  -1 534.150 144.889   3
   2   0   0 109290. 858.581   4
   2   0   1 7559.35 328.296   4
   2   0   2 22316.4 557.456   4
   2   0   3 2279.90 329.838   4
   2   0   4 27687.7 773.464   4
   2   0   5 310.671 356.519   4
   2   0   6 11062.6 671.557   4
   2   0   7 7505.24 641.034   4
   2   0   8 845.805 478.517   4
   2   0   9 1246.39 449.373   4
   2   0   9 434.626 282.759   9
   2   0  10 1127.86 355.185   4
   2   0  10 1675.73 487.573   9
   2   0  11-100.083 353.964   9
   2   0  12 82.8650 288.989   9
   2   0  13 1516.87 337.712   9
   2   0  14 2338.62 559.339   9
   2   0  15 2536.07 484.642   9
   3   0 -18 529.177 372.877   8
   3   0 -17-171.346 427.433   8
   3   0 -16 5513.86 631.153   8
   3   0 -15-135.553 526.402   8
   3   0 -14 298.071 546.776   8
   3   0  -7 276.682 379.423   2
   3   0  -6 237544. 1994.60   2
   3   0  -5 8743.59 467.484   2
   3   0  -4 688217. 2797.31   2
   3   0  -3 8825.23 401.136   2
   3   0  -2 277858. 1512.94   3
   3   0  -1 1003.70 301.157   4
   3   0   0 12193.9 431.728   4
   3   0   1 3197.35 353.031   4
   3   0   2 9026.27 483.826   4
   3   0   3 443.993 333.229   4
   3   0   4 2870.86 442.152   4
   3   0   5 26.8609 370.294   4
   3   0   6 14563.5 765.560   4
   3   0   7 765.156 416.614   4
   3   0   8-145.456 396.454   4
   3   0   9 385.955 355.550   4
   3   0   9-138.538 268.452   9
   3   0  10 5038.30 539.967   9
   3   0  10 4447.13 747.573   4
   3   0  11 196.515 353.738   9
   3   0  12 316.364 165.979   9
   3   0  13 2812.87 711.356   9
   3   0  14 5094.96 565.952   9
   3   0  15 494.868 276.908   9
   4   0 -18 730.956 453.068   8
   4   0 -17 935.475 535.739   8
   4   0 -16 1226.01 621.907   8
   4   0 -15 555.973 532.183   8
   4   0 -14 26918.3 1308.40   8
   4   0 -13 1425.04 531.790   8
   4   0  -9 8335.00 560.778   2
   4   0  -8 93983.8 1512.32   2
   4   0  -7 9373.15 566.015   2
   4   0  -6 85414.3 1260.57   2
   4   0  -5 1884.72 379.123   2
   4   0  -4 304840. 2060.68   2
   4   0  -3 217.581 324.019   2
   4   0  -2 7285.79 387.188   3
   4   0  -2 6949.64 413.451   4
   4   0  -1 353.835 318.357   4
   4   0   0 102767. 1244.67   4
   4   0   1 366.669 327.295   4
   4   0   2 121609. 1549.89   4
   4   0   3 1855.63 449.986   4
   4   0   4 7304.58 589.409   4
   4   0   5 17987.6 825.933   4
   4   0   6 409.986 437.528   4
   4   0   7 574.995 410.635   4
   4   0   8 937.094 398.932   4
   4   0   8 550.894 351.503   9
   4   0   9 2992.81 697.395   4
   4   0   9 2179.56 364.045   9
   4   0  10 969.454 343.819   9
   4   0  11-138.176 305.655   9
   4   0  12 910.465 346.151   9
   4   0  13 148.561 479.987   9
   4   0  14 442.554 409.368   9
   5   0 -19 30.1730 242.306   8
   5   0 -18-232.773 423.587   8
   5   0 -17 1272.53 433.455   8
   5   0 -16 1718.25 678.108   8
   5   0 -15 1552.65 614.976   8
   5   0 -14 2135.59 773.052   8
   5   0 -13 946.621 564.230   8
   5   0 -12 13565.3 964.968   8
   5   0 -10 28211.2 979.641   2
   5   0  -9 2163.95 448.070   2
   5   0  -8 6964.65 538.878   2
   5   0  -7 1742.19 432.442   2
   5   0  -6 5895.66 521.193   2
   5   0  -5 27.6990 349.755   2
   5   0  -4 35299.1 848.305   2
   5   0  -3 545.182 327.659   3
   5   0  -2 1276.39 350.422   3
   5   0  -2 1344.26 403.191   4
   5   0  -1 6701.34 522.523   4
   5   0   0-36.2689 383.073   4
   5   0   1 18759.5 742.778   4
   5   0   2 22318.8 846.776   4
   5   0   3 4947.69 581.199   4
   5   0   4 132.031 416.336   4
   5   0   5 2023.77 414.674   4
   5   0   6 1682.79 368.985   4
   5   0   7 1447.86 327.902   9
   5   0   7 1325.17 541.190   4
   5   0   8 1425.56 316.105   9
   5   0   8 1905.27 647.984   4
   5   0   9 153.980 225.898   9
   5   0  10 2844.09 459.376   9
   5   0  11 543.635 300.516   9
   5   0  12 6737.87 836.161   9
   5   0  13 34.2203 273.239   9
   5   0  14 367.909 139.199   9
   6   0 -19 1570.83 395.124   8
   6   0 -18 663.613 417.870   8
   6   0 -17 1946.31 660.269   8
   6   0 -16 3873.96 816.326   8
   6   0 -15 1672.24 557.393   8
   6   0 -14 293.618 564.960   8
   6   0 -13 1674.73 594.150   8
   6   0 -12 5369.98 598.629   8
   6   0 -11 1736.65 301.126   2
   6   0 -10 7936.12 586.572   2
   6   0  -9 10953.6 688.318   2
   6   0  -8 112.016 286.903   2
   6   0  -7 226.484 266.724   2
   6   0  -6 9119.39 601.159   2
   6   0  -5 1118.87 452.168   2
   6   0  -4 21506.0 766.990   2
   6   0  -3-73.7560 378.766   3
   6   0  -2 60011.8 1201.73   4
   6   0  -2 59760.8 1085.42   3
   6   0  -1 285.500 455.882   4
   6   0   0 8139.90 599.710   4
   6   0   1 59.6283 385.147   4
   6   0   2 793.823 401.979   4
   6   0   3-201.405 362.993   4
   6   0   4 2088.81 475.704   4
   6   0   5-511.920 433.622   4
   6   0   6 19817.7 1008.55   4
   6   0   6 20603.4 1009.20   9
   6   0   7 2699.40 575.791   4
   6   0   7 4289.66 600.302   9
   6   0   8 200.202 247.775   9
   6   0   9 389.674 398.835   9
   6   0  10 1312.84 555.417   9
   6   0  11 30631.2 1451.13   9
   6   0  12 2447.26 503.900   9
   6   0  13 455.846 312.918   9
   7   0 -19 246.811 275.976   8
   7   0 -18 623.759 462.590   8
   7   0 -17-234.060 545.697   8
   7   0 -16-156.082 579.809   8
   7   0 -15 321.867 682.448   8
   7   0 -14 786.718 588.071   8
   7   0 -13 806.085 441.551   8
   7   0 -12 15335.3 998.902   8
   7   0 -11 78.9854 376.243   8
   7   0 -11 409.018 328.799   2
   7   0 -10 30364.5 1070.67   2
   7   0  -9 2281.50 400.672   2
   7   0  -8 95781.6 1680.73   2
   7   0  -7 14.0678 311.799   2
   7   0  -6 48175.4 1154.60   2
   7   0  -5 2933.36 488.900   2
   7   0  -4 21807.7 802.594   2
   7   0  -3 7424.19 570.186   3
   7   0  -2 16907.2 774.018   4
   7   0  -2 16027.4 735.678   3
   7   0  -1 7774.39 632.818   4
   7   0  -1 8384.95 570.980   3
   7   0   0 638.551 482.350   4
   7   0   1 439.130 456.471   4
   7   0   2 13415.5 783.266   4
   7   0   3 311.968 290.473   4
   7   0   4 2198.03 594.535   4
   7   0   5 25178.8 1119.83   9
   7   0   5 27120.4 1277.46   4
   7   0   6 2029.62 592.651   4
   7   0   6 2247.64 455.858   9
   7   0   7 15111.4 977.229   9
   7   0   8 339.795 289.115   9
   7   0   9 7276.76 799.779   9
   7   0  10 4514.51 788.262   9
   7   0  11 42.4714 382.161   9
   7   0  12 952.927 370.536   9
   8   0 -19 1414.87 362.641   8
   8   0 -18 6223.55 617.696   8
   8   0 -17 217.401 550.479   8
   8   0 -16 1843.68 685.327   8
   8   0 -15 511.275 674.696   8
   8   0 -14 12231.4 1095.41   8
   8   0 -13 453.314 581.584   8
   8   0 -12 19048.8 1105.44   8
   8   0 -12 17844.6 929.743   2
   8   0 -11 1536.96 429.455   8
   8   0 -11 1494.83 338.185   2
   8   0 -10 96648.5 1877.27   2
   8   0  -9-186.387 226.525   2
   8   0  -8 43236.4 1235.41   2
   8   0  -7 191.737 365.631   2
   8   0  -6 420.703 369.657   2
   8   0  -5 2007.11 543.650   2
   8   0  -4 8752.45 678.074   2
   8   0  -3 1700.29 430.571   3
   8   0  -2 99720.9 1825.60   4
   8   0  -2 100524. 1667.97   3
   8   0  -1 680.447 360.108   3
   8   0  -1 792.726 455.280   4
   8   0   0 10343.7 748.720   4
   8   0   1 229.013 514.313   4
   8   0   2 5322.27 627.464   4
   8   0   3 195.322 248.284   9
   8   0   3 153.024 456.963   4
   8   0   4 6820.75 764.880   9
   8   0   4 7064.19 720.700   4
   8   0   5 3146.10 552.296   9
   8   0   5 2102.72 543.987   4
   8   0   6 13096.9 920.582   9
   8   0   7 1981.09 449.997   9
   8   0   8 472.029 464.613   9
   8   0   9 527.311 533.076   9
   8   0  10 1424.44 512.978   9
   8   0  11 219.422 280.330   9
   9   0 -19 92.9024 353.319   8
   9   0 -18 374.001 575.170   8
   9   0 -17 1077.55 600.886   8
   9   0 -16 330.717 729.249   8
   9   0 -15-122.894 651.742   8
   9   0 -14 12370.9 986.270   8
   9   0 -13 1108.31 415.226   8
   9   0 -12 5128.69 734.341   8
   9   0 -12 5078.79 747.186   2
   9   0 -11 2575.51 474.291   8
   9   0 -11 2120.93 651.777   2
   9   0 -10 18612.1 896.495   2
   9   0 -10 17128.0 950.886   8
   9   0  -9 609.668 342.336   2
   9   0  -8 7662.60 651.031   2
   9   0  -7-120.631 318.866   2
   9   0  -6 15491.8 867.506   2
   9   0  -5-23.9175 404.019   2
   9   0  -4-31.5552 386.891   2
   9   0  -3-15.0809 364.770   3
   9   0  -2 5504.32 584.611   3
   9   0  -1 280.219 268.612   3
   9   0  -1 376.951 320.229   4
   9   0   0 2865.45 580.266   4
   9   0   0 2347.10 490.556   3
   9   0   1 100.003 129.971   9
   9   0   1 168.655 607.111   4
   9   0   1-61.4107 262.262   3
   9   0   2 10387.8 852.358   4
   9   0   2 10243.6 732.014   9
   9   0   3 3649.25 699.217   9
   9   0   3 3222.86 740.794   4
   9   0   4 4471.78 640.149   9
   9   0   5 5793.00 884.277   9
   9   0   6 2028.07 542.588   9
   9   0   7 4643.16 709.290   9
   9   0   8 2272.44 674.425   9
   9   0   9 685.257 421.230   9
   9   0  10-52.1998 235.812   9
   9   0  11 3496.73 310.697   9
  10   0 -19 176.199 394.133   8
  10   0 -18 204.072 529.755   8
  10   0 -17 108.315 479.390   8
  10   0 -16 646.629 727.411   8
  10   0 -15 470.856 475.578   8
  10   0 -14 15355.7 1092.12   8
  10   0 -13 384.447 384.216   8
  10   0 -12 3376.11 537.283   8
  10   0 -11 1222.70 572.595   8
  10   0 -11 1275.69 452.119   2
  10   0 -10 41.2732 301.200   8
  10   0 -10 12.2693 339.530   2
  10   0  -9 289.966 231.649   8
  10   0  -9 92.1974 424.459   2
  10   0  -8 1506.35 471.975   2
  10   0  -7 229.854 387.309   2
  10   0  -6 9374.89 744.759   2
  10   0  -5 117.656 352.421   2
  10   0  -4 6462.94 615.986   2
  10   0  -3 685.872 357.309   3
  10   0  -2 1371.17 424.768   3
  10   0  -1 19.5803 330.324   9
  10   0  -1-165.704 363.039   3
  10   0   0 6971.35 585.107   9
  10   0   0 8015.43 672.627   4
  10   0   0 7139.38 697.136   3
  10   0   1 550.052 392.110   9
  10   0   1 849.424 509.633   4
  10   0   1 873.740 458.672   3
  10   0   2 6602.60 886.960   4
  10   0   2 6079.12 831.053   9
  10   0   2 3758.88 701.353   3
  10   0   3 417.571 355.741   9
  10   0   4 6396.64 878.707   9
  10   0   5 789.520 554.768   9
  10   0   6 256.410 504.251   9
  10   0   7 366.605 543.894   9
  10   0   8 681.201 469.693   9
  10   0   9 397.998 321.327   9
  11   0 -19-668.413 347.869   8
  11   0 -18-26.6532 501.131   8
  11   0 -17-43.1611 553.052   8
  11   0 -16 953.325 651.278   8
  11   0 -15-436.198 562.231   8
  11   0 -14 19716.3 1203.93   8
  11   0 -13 11.3375 417.303   8
  11   0 -12 2406.90 590.245   8
  11   0 -11 708.918 328.977   2
  11   0 -11 130.909 451.898   8
  11   0 -10 9297.41 679.931   8
  11   0 -10 8008.04 693.805   2
  11   0  -9 655.998 300.329   8
  11   0  -9 748.402 455.316   2
  11   0  -8 874.000 596.617   2
  11   0  -8 840.706 224.553   8
  11   0  -7 721.962 377.403   8
  11   0  -7 328.505 154.677   2
  11   0  -6 664.379 364.922   2
  11   0  -6 578.901 318.210   8
  11   0  -5 1113.70 548.411   2
  11   0  -5 1208.89 289.781   8
  11   0  -4-52.5183 364.350   8
  11   0  -4 224.282 333.566   2
  11   0  -3 132.030 298.093   2
  11   0  -3-84.5164 219.079   9
  11   0  -2 1826.20 493.345   9
  11   0  -2 1068.06 316.938   3
  11   0  -1 4346.89 645.363   9
  11   0  -1 5432.10 829.770   3
  11   0   0 199.927 397.163   3
  11   0   0 2126.68 518.557   9
  11   0   1 15136.2 1010.37   9
  11   0   2-376.907 509.739   9
  11   0   3 1363.28 689.514   9
  11   0   4 1908.90 801.714   9
  11   0   5 32.5653 567.928   9
  11   0   6-318.287 530.310   9
  11   0   7 1545.94 461.289   9
  11   0   8 221.053 269.756   9
  12   0 -19 460.371 359.407   8
  12   0 -18 336.376 394.654   8
  12   0 -17 233.677 534.740   8
  12   0 -16 35.6614 478.630   8
  12   0 -15 192.871 666.526   8
  12   0 -14 295.647 589.954   8
  12   0 -13 4436.55 710.503   8
  12   0 -12 32705.7 1428.86   8
  12   0 -11-893.524 472.543   8
  12   0 -10 88.3938 551.473   8
  12   0  -9-162.130 512.481   2
  12   0  -9 205.458 337.334   8
  12   0  -8 391.386 205.126   8
  12   0  -8-390.867 155.950   2
  12   0  -7-41.5328 436.928   8
  12   0  -7-237.583 527.537   2
  12   0  -6 19.3167 350.804   2
  12   0  -6 230.394 179.756   8
  12   0  -5 1633.89 450.468   2
  12   0  -5-231.242 114.399   8
  12   0  -4 1841.86 614.458   8
  12   0  -4 1593.57 570.994   9
  12   0  -4 1606.22 570.379   2
  12   0  -3 4335.86 648.699   9
  12   0  -3 4997.05 843.093   2
  12   0  -2 7996.26 783.834   9
  12   0  -1 1591.18 614.617   9
  12   0   0 593.996 620.930   9
  12   0   1 894.809 408.370   9
  12   0   2 423.758 637.571   9
  12   0   3 509.501 568.126   9
  12   0   4 355.102 544.605   9
  12   0   5 3310.54 697.335   9
  12   0   6-101.861 314.784   9
  12   0   7 663.566 266.579   9
  13   0 -19 196.767 192.242   8
  13   0 -18 1358.79 387.869   8
  13   0 -17 61.2593 425.719   8
  13   0 -16-13.8150 525.601   8
  13   0 -15-528.556 642.169   8
  13   0 -14-178.609 443.859   8
  13   0 -13 2851.50 598.542   8
  13   0 -12 9624.67 853.488   8
  13   0 -11 1136.83 379.270   8
  13   0 -10 6037.87 651.074   8
  13   0  -9 126.791 421.943   8
  13   0  -8 308.824 465.248   8
  13   0  -7 1189.27 407.922   8
  13   0  -6 678.974 460.940   8
  13   0  -5 625.956 450.070   9
  13   0  -5 1236.56 508.398   8
  13   0  -4 10439.2 940.689   9
  13   0  -3 5385.42 721.854   9
  13   0  -2-402.343 574.550   9
  13   0  -1 78.0358 455.884   9
  13   0   0 2263.01 732.990   9
  13   0   1 552.881 656.342   9
  13   0   2-542.399 569.624   9
  13   0   3 247.951 262.589   9
  13   0   4 205.911 530.910   9
  13   0   5-49.3864 393.967   9
  13   0   6-148.144 201.414   9
  14   0 -18 1074.70 298.800   8
  14   0 -17 46.6929 362.582   8
  14   0 -16 1418.97 564.025   8
  14   0 -15-39.9433 559.491   8
  14   0 -14-337.286 496.923   8
  14   0 -13 10.0274 567.503   8
  14   0 -12 1759.47 639.163   8
  14   0 -11 3433.81 696.761   8
  14   0 -10 8800.90 877.058   8
  14   0  -9-407.354 413.257   8
  14   0  -8 6080.76 565.425   8
  14   0  -7-93.3621 521.592   9
  14   0  -7 388.602 335.949   8
  14   0  -6 1221.09 583.493   8
  14   0  -6 843.717 564.585   9
  14   0  -5 2429.19 443.683   9
  14   0  -4 2435.69 611.746   9
  14   0  -3 421.379 569.014   9
  14   0  -2 680.238 589.175   9
  14   0  -1 6383.29 858.019   9
  14   0   0-38.7953 593.278   9
  14   0   1 13.2968 436.813   9
  14   0   2 286.751 391.804   9
  14   0   3 2053.73 508.211   9
  14   0   4 2.20382 309.963   9
  15   0 -17 399.294 346.987   8
  15   0 -16 3272.94 434.478   8
  15   0 -15-11.9480 387.260   8
  15   0 -14 473.315 395.073   8
  15   0 -13 362.080 462.118   8
  15   0 -12 401.118 542.847   8
  15   0 -11 2498.01 594.179   8
  15   0 -10 904.467 464.913   8
  15   0  -9 325.844 429.468   8
  15   0  -9 918.127 546.849   9
  15   0  -8 6318.21 772.218   9
  15   0  -8 6024.38 607.866   8
  15   0  -7 2338.39 534.999   9
  15   0  -6 4469.82 659.120   9
  15   0  -5 1161.70 622.395   9
  15   0  -4 102.338 431.066   9
  15   0  -3 2074.94 445.322   9
  15   0  -2 1605.75 608.889   9
  15   0  -1-279.339 434.192   9
  15   0   0 249.563 420.338   9
  15   0   1 520.603 424.108   9
  15   0   2 1091.88 225.183   9
  15   0   3 4703.56 374.616   9
  16   0 -16 90.2489 130.827   8
  16   0 -15 89.7379 367.663   8
  16   0 -14-306.616 127.993   9
  16   0 -14 2633.50 477.589   8
  16   0 -13-441.177 279.506   9
  16   0 -13-600.880 439.834   8
  16   0 -12 1347.93 327.418   9
  16   0 -12 1989.12 450.794   8
  16   0 -11 4006.44 528.635   9
  16   0 -11 4295.16 608.645   8
  16   0 -10 216.360 330.489   9
  16   0 -10 308.217 263.693   8
  16   0  -9 4489.95 631.772   9
  16   0  -9 4490.86 584.890   8
  16   0  -8 4193.45 632.758   9
  16   0  -7 3628.96 668.599   9
  16   0  -6 4047.86 518.244   9
  16   0  -5-85.1191 491.816   9
  16   0  -4 724.248 428.453   9
  16   0  -3 84.6248 299.820   9
  16   0  -2-485.072 262.437   9
  16   0  -1-401.650 191.294   9
  16   0   0-263.816 307.447   9
  16   0   1 1425.21 329.492   9
  17   0 -15-8.81352 181.458   8
  17   0 -14 357.395 229.419   8
  17   0 -13 1148.22 347.356   8
  17   0 -12 12894.4 705.232   8
  17   0 -12 325.614 114.733   9
  17   0 -11 90.8265 303.336   9
  17   0 -10 591.400 348.990   9
  17   0  -9 86.9813 454.633   9
  17   0  -8 1001.72 420.194   9
  17   0  -7 363.403 236.815   9
  17   0  -6-64.0465 229.557   9
  17   0  -5-1.28358 142.898   9
  17   0  -4-404.388 262.174   9
  17   0  -3-8.73452 181.844   9
  17   0  -2 161.879 214.079   9
  18   0 -10-8.67744 144.640   9
  18   0  -9 191.977 274.910   9
  18   0  -8-444.866 144.832   9
  18   0  -7 255.530 123.236   9
  18   0  -6 275.531 176.089   9
 -13  -1  -6 746.985 273.880   5
 -12  -1  -7 359.380 170.856   5
 -11  -1  -8-290.383 219.731   5
 -11  -1  11 1686.86 371.204  11
 -11  -1  12 1639.99 368.805  11
 -11  -1  13 1413.03 387.487  11
 -11  -1  14 4615.13 508.406  11
 -11  -1  15 1385.87 362.546  11
 -10  -1   9 464.669 157.841  11
 -10  -1  10 6587.47 644.807  11
 -10  -1  11 190.529 178.377  11
 -10  -1  12 18799.3 1009.89  11
 -10  -1  13 916.686 322.135  11
 -10  -1  14 5551.71 526.295  11
 -10  -1  15 193.257 139.985  11
 -10  -1  16 1565.52 316.135  11
  -9  -1  10 340.990 355.243  11
  -9  -1  11-478.795 200.919  11
  -9  -1  12 3705.55 458.273  11
  -9  -1  13-76.7783 249.469  11
  -9  -1  14 2921.42 461.867  11
  -9  -1  15 1245.48 362.337  11
  -8  -1  11 1367.40 555.499  11
  -8  -1  12 2690.48 510.424  11
  -8  -1  13 1181.13 431.513  11
  -8  -1  14 12647.9 813.696  11
  -8  -1  15 836.213 300.676  11
  -7  -1  12 19374.5 996.708  11
  -7  -1  13 196.446 307.356  11
  -7  -1  14 5498.38 508.218  11
  -7  -1  15 310.509 347.058  11
  -6  -1  12 37211.0 1313.40  11
  -6  -1  13 1414.05 261.286  11
  -6  -1  14 2116.63 336.481  11
  -6  -1  15 2016.47 378.992  11
  -5  -1  10 28603.7 889.916   4
  -5  -1  12 938.332 379.279  11
  -5  -1  13 2157.61 376.191  11
  -5  -1  14 11348.7 854.021  11
  -5  -1  15 517.109 423.588  11
  -4  -1   9 249.304 270.116   4
  -4  -1  10 2472.36 418.767   4
  -4  -1  12 16073.8 935.324  11
  -4  -1  13 3461.82 457.531  11
  -4  -1  14 2641.58 374.692  11
  -4  -1  15 6936.98 560.924  11
  -3  -1   7 5571.31 375.464   4
  -3  -1   8 15051.3 616.056   4
  -3  -1   9 1923.15 402.515   4
  -3  -1  10 44525.0 1115.13   4
  -3  -1  11 2863.81 456.723   9
  -3  -1  12 38846.4 1348.95  11
  -3  -1  12 39573.3 1466.13   9
  -3  -1  13 4008.55 638.754   9
  -3  -1  13 4280.85 460.144  11
  -3  -1  14 14357.3 897.677  11
  -3  -1  15 644.958 183.590  11
  -2  -1 -14 278.081 347.206   8
  -2  -1  -1 2044.62 177.621   1
  -2  -1   6 77812.4 1032.96   4
  -2  -1   7 2536.66 339.146   4
  -2  -1   8 87818.3 1329.31   4
  -2  -1   9 1461.08 296.538   4
  -2  -1  10 19259.5 787.960   4
  -2  -1  11 4632.45 497.608   9
  -2  -1  12 4355.49 542.110   9
  -2  -1  12 4543.51 655.564  11
  -2  -1  13-65.5576 270.136   9
  -2  -1  13-250.642 278.427  11
  -2  -1  14-458.602 406.250  11
  -2  -1  14 445.961 260.379   9
  -2  -1  15 2848.08 352.836  11
  -1  -1 -15 448.574 254.187   8
  -1  -1 -14 317.091 536.872   8
  -1  -1   0 5127.16 192.476   1
  -1  -1   3 9713.40 255.391   4
  -1  -1   4 275435. 1456.47   4
  -1  -1   5 788.458 227.372   4
  -1  -1   6 54802.5 908.548   4
  -1  -1   7 10674.4 504.248   4
  -1  -1   8 47785.7 1046.59   4
  -1  -1   9 4566.21 419.271   4
  -1  -1  10 20152.3 790.598   4
  -1  -1  11 5018.67 541.016   9
  -1  -1  12 5353.93 581.137   9
  -1  -1  13-210.731 140.847  11
  -1  -1  13-194.341 300.877   9
  -1  -1  14 1142.36 489.378  11
  -1  -1  14 1018.80 268.136   9
  -1  -1  15 90.2322 430.710   9
   0  -1 -16-620.061 317.090   8
   0  -1 -15-21.6723 109.760   8
   0  -1 -14 2215.79 539.115   8
   0  -1  -1 2760.92 164.757   2
   0  -1   1 2526.84 168.303   1
   0  -1   2 278428. 1002.74   4
   0  -1   3 4043.41 238.783   4
   0  -1   4 138800. 1153.29   4
   0  -1   5 3063.79 306.325   4
   0  -1   6 104713. 1336.35   4
   0  -1   7 3286.93 373.833   4
   0  -1   8 19781.8 762.944   4
   0  -1   9 828.090 413.478   4
   0  -1  10 10334.2 685.671   9
   0  -1  10 11663.9 658.838   4
   0  -1  11 5268.12 575.541   9
   0  -1  12-596.283 216.871   9
   0  -1  13-295.564 360.738   9
   0  -1  14 1273.38 373.917  11
   0  -1  14 2075.67 578.285   9
   0  -1  15-172.235 486.676   9
   1  -1 -16 336.400 271.574   8
   1  -1 -15 5.21876 472.022   8
   1  -1 -14 1623.15 605.813   8
   1  -1  -4 275381. 1909.15   2
   1  -1  -3 10320.0 406.289   2
   1  -1  -2 193574. 1171.25   2
   1  -1  -1 1178.70 140.804   2
   1  -1   1 3730.40 188.948   4
   1  -1   1 3650.79 168.860   1
   1  -1   2 256694. 1309.91   4
   1  -1   3 5064.89 295.623   4
   1  -1   4 67487.2 930.726   4
   1  -1   5 8744.29 454.789   4
   1  -1   6 6687.26 440.293   4
   1  -1   7 8245.00 556.091   4
   1  -1   8 4627.31 491.573   4
   1  -1   9 2718.08 324.826   4
   1  -1  10 4945.24 561.375   9
   1  -1  11 1775.37 467.259   9
   1  -1  12-495.929 246.322   9
   1  -1  13 1597.27 517.209   9
   1  -1  14 844.999 239.346  11
   1  -1  14 201.786 239.471   9
   1  -1  15 1089.14 525.007   9
   2  -1 -17 245.425 212.423   8
   2  -1 -16 3327.68 494.123   8
   2  -1 -15 1526.53 581.630   8
   2  -1 -14 127.639 539.215   8
   2  -1  -6 85353.6 1341.62   2
   2  -1  -5 3428.95 448.187   2
   2  -1  -4 632284. 2830.49   2
   2  -1  -3 120.797 266.172   2
   2  -1  -2 103474. 949.374   2
   2  -1  -1 1674.65 219.473   2
   2  -1  -1 1478.37 212.515   3
   2  -1   0 241922. 1328.62   4
   2  -1   1 2025.02 244.270   4
   2  -1   1 2121.21 139.395   1
   2  -1   2 78794.1 925.392   4
   2  -1   3 6092.19 373.763   4
   2  -1   4 19214.0 606.157   4
   2  -1   5 1714.35 360.588   4
   2  -1   6 45616.5 1064.23   4
   2  -1   7 2293.04 353.066   4
   2  -1   8 1111.94 317.830   4
   2  -1   9 3934.30 536.527   4
   2  -1   9 4248.26 587.769   9
   2  -1  10 331.376 328.919   9
   2  -1  11 2624.43 385.032   9
   2  -1  12 3742.37 621.720   9
   2  -1  13 703.945 426.762   9
   2  -1  14 345.966 506.891   9
   2  -1  14 558.367 358.692  11
   2  -1  15-89.1648 254.803   9
   3  -1 -18-317.211 207.054   8
   3  -1 -17 125.073 434.653   8
   3  -1 -16 777.553 649.217   8
   3  -1 -15 919.042 609.658   8
   3  -1 -14 13090.5 1046.97   8
   3  -1 -13 3861.68 680.932   8
   3  -1 -12 35712.6 1308.76   8
   3  -1  -8 14288.7 803.203   2
   3  -1  -7 5937.18 578.469   2
   3  -1  -6 50788.2 1066.02   2
   3  -1  -5 2328.69 436.473   2
   3  -1  -4 546215. 2736.88   2
   3  -1  -3 283.008 309.530   2
   3  -1  -2 158379. 1313.62   2
   3  -1  -2 154361. 1322.08   3
   3  -1  -1 943.886 300.976   3
   3  -1   0 80241.4 963.170   4
   3  -1   1 4218.29 355.247   4
   3  -1   1 3867.77 140.176   1
   3  -1   2 64575.1 993.246   4
   3  -1   3 3444.74 375.104   4
   3  -1   4 16643.4 672.490   4
   3  -1   5 17627.5 710.975   4
   3  -1   6 34186.8 1033.58   4
   3  -1   7 1278.16 427.499   4
   3  -1   8 6173.35 563.603   9
   3  -1   8 6520.00 670.169   4
   3  -1   9 130.584 342.589   9
   3  -1   9-97.1911 82.5157   4
   3  -1  10 3758.80 541.743   9
   3  -1  11 1687.46 393.764   9
   3  -1  12 551.013 329.440   9
   3  -1  13 1304.07 588.579   9
   3  -1  14 2406.67 367.491  11
   3  -1  14 2787.79 592.293   9
   3  -1  15 2288.74 372.203   9
   4  -1 -18 2873.03 384.284   8
   4  -1 -17 1125.68 435.595   8
   4  -1 -16 9068.90 823.601   8
   4  -1 -15 5635.30 666.488   8
   4  -1 -14 2907.21 723.082   8
   4  -1 -13 3243.66 674.626   8
   4  -1 -12 16195.2 1007.56   8
   4  -1  -9 240.887 442.234   2
   4  -1  -8 245957. 2608.64   2
   4  -1  -7 1167.14 420.022   2
   4  -1  -6 28599.7 858.560   2
   4  -1  -5 684.779 402.127   2
   4  -1  -4 60432.4 1052.86   2
   4  -1  -3 7185.92 464.922   2
   4  -1  -2 36284.3 773.238   3
   4  -1  -1 2487.15 397.014   3
   4  -1  -1 2871.46 373.583   4
   4  -1   0 63846.9 1019.67   4
   4  -1   1 8648.35 512.390   4
   4  -1   2 2882.50 405.882   4
   4  -1   3 18133.3 728.158   4
   4  -1   4 71867.6 1382.30   4
   4  -1   5 9909.27 650.186   4
   4  -1   6 12340.8 709.091   4
   4  -1   7 2204.97 471.899   4
   4  -1   8 1933.10 413.144   9
   4  -1   8 2462.51 499.846   4
   4  -1   9 260.930 364.645   9
   4  -1   9-688.914 444.942   4
   4  -1  10 2843.08 575.510   9
   4  -1  11 1701.50 455.855   9
   4  -1  12 533.796 314.456   9
   4  -1  13-151.678 461.219   9
   4  -1  14 582.176 352.061   9
   5  -1 -18 509.853 329.672   8
   5  -1 -17 4791.67 628.896   8
   5  -1 -16 2430.55 688.923   8
   5  -1 -15 782.592 603.509   8
   5  -1 -14 9252.23 916.043   8
   5  -1 -13 2396.27 712.591   8
   5  -1 -12 825.665 470.771   8
   5  -1 -10 27751.0 1077.92   2
   5  -1  -9 8377.92 647.661   2
   5  -1  -8 59475.0 1363.16   2
   5  -1  -7 2099.85 440.999   2
   5  -1  -6 127375. 1719.27   2
   5  -1  -5 1678.46 458.062   2
   5  -1  -4 93118.7 1377.54   2
   5  -1  -3 924.631 421.504   3
   5  -1  -3 624.566 412.623   2
   5  -1  -2 9346.71 561.961   3
   5  -1  -1 9271.46 575.819   4
   5  -1  -1 8651.11 551.910   3
   5  -1   0 13632.7 626.978   4
   5  -1   1 34915.3 958.755   4
   5  -1   2 122377. 1716.88   4
   5  -1   3 26710.3 921.954   4
   5  -1   4 11870.5 684.719   4
   5  -1   5 1139.41 353.940   4
   5  -1   6 329.479 367.803   4
   5  -1   7 3185.18 595.606   9
   5  -1   7 2228.35 497.382   4
   5  -1   8 2903.63 596.067   9
   5  -1   8 4392.85 465.530   4
   5  -1   9 9044.22 763.028   9
   5  -1  10 4766.77 783.722   9
   5  -1  11 1163.19 682.471   9
   5  -1  12 3811.09 691.182   9
   5  -1  13 2050.94 473.071   9
   5  -1  14 1462.55 311.658   9
   6  -1 -19 757.427 194.330   8
   6  -1 -18 909.667 422.067   8
   6  -1 -17 3376.45 664.537   8
   6  -1 -16 2057.30 598.298   8
   6  -1 -15 2581.85 686.737   8
   6  -1 -14 1147.59 590.159   8
   6  -1 -13 2911.28 565.916   8
   6  -1 -12 36128.1 1365.25   8
   6  -1 -11 2777.96 558.497   2
   6  -1 -10 43705.0 1338.08   2
   6  -1  -9 838.540 448.125   2
   6  -1  -8 17524.8 818.490   2
   6  -1  -7 694.801 386.751   2
   6  -1  -6 16384.2 739.960   2
   6  -1  -5 270.670 423.126   2
   6  -1  -4 30610.5 940.066   2
   6  -1  -3 4698.54 511.208   2
   6  -1  -3 5037.43 567.558   3
   6  -1  -2 136332. 1736.86   3
   6  -1  -1 22240.7 847.478   4
   6  -1  -1 22983.1 869.087   3
   6  -1   0 125011. 1790.89   4
   6  -1   1 1910.34 429.351   4
   6  -1   2 41117.5 1168.06   4
   6  -1   3 9946.38 663.415   4
   6  -1   4 1649.46 488.670   4
   6  -1   5 435.839 348.405   4
   6  -1   6 1308.73 336.984   9
   6  -1   6 1876.43 400.810   4
   6  -1   7 2899.52 653.705   9
   6  -1   7 1959.26 464.643   4
   6  -1   8 9579.63 856.340   9
   6  -1   9 3945.54 636.997   9
   6  -1  10 1267.02 661.078   9
   6  -1  11 3288.83 572.783   9
   6  -1  12 2326.45 555.215   9
   6  -1  13 2206.08 400.986   9
   7  -1 -19-53.5725 315.990   8
   7  -1 -18 2959.37 575.951   8
   7  -1 -17-176.379 536.314   8
   7  -1 -16 3621.71 708.457   8
   7  -1 -15-118.317 555.325   8
   7  -1 -14 5802.73 825.860   8
   7  -1 -13 638.678 598.034   8
   7  -1 -12 19163.7 1094.63   8
   7  -1 -12 17978.0 976.973   2
   7  -1 -11 1511.34 504.609   8
   7  -1 -11 1403.80 309.409   2
   7  -1 -10 8999.62 651.243   2
   7  -1  -9 1469.01 440.812   2
   7  -1  -8 21719.4 919.078   2
   7  -1  -7 782.429 438.228   2
   7  -1  -6 16396.8 804.128   2
   7  -1  -5 98.4238 362.849   2
   7  -1  -4 10180.2 676.328   2
   7  -1  -3 1858.93 512.587   2
   7  -1  -3 2072.37 491.328   3
   7  -1  -2 38966.1 1046.76   3
   7  -1  -1 9389.69 682.154   4
   7  -1  -1 9245.64 637.508   3
   7  -1   0 1208.01 467.806   4
   7  -1   1 18682.3 881.638   4
   7  -1   2 8480.12 662.680   4
   7  -1   3 5309.10 631.086   4
   7  -1   4 413.600 485.085   9
   7  -1   4 424.310 493.474   4
   7  -1   5 1515.64 436.461   9
   7  -1   5 874.984 294.990   4
   7  -1   6 1120.07 562.556   9
   7  -1   6 890.550 391.960   4
   7  -1   7 8673.15 874.181   9
   7  -1   8 2437.25 791.542   9
   7  -1   9 2798.41 829.986   9
   7  -1  10 2395.19 620.135   9
   7  -1  11 1824.26 472.218   9
   7  -1  12 949.852 354.180   9
   8  -1 -19 330.554 358.917   8
   8  -1 -18-86.7330 390.253   8
   8  -1 -17 757.813 562.246   8
   8  -1 -16 2364.86 794.702   8
   8  -1 -15 475.478 655.751   8
   8  -1 -14 10066.7 914.866   8
   8  -1 -13 748.778 601.252   8
   8  -1 -12 2672.27 544.684   2
   8  -1 -12 2918.33 577.601   8
   8  -1 -11 1246.71 381.162   8
   8  -1 -11 924.369 384.688   2
   8  -1 -10 22934.5 1027.85   2
   8  -1  -9 727.488 402.677   2
   8  -1  -8 20819.5 921.227   2
   8  -1  -7 866.557 497.977   2
   8  -1  -6 36122.6 1138.04   2
   8  -1  -5 1751.27 469.254   2
   8  -1  -4 17151.1 840.487   2
   8  -1  -3 2322.55 507.688   3
   8  -1  -3 2177.93 525.651   2
   8  -1  -2 16826.8 805.098   3
   8  -1  -1 947.829 447.340   3
   8  -1  -1 959.587 455.473   4
   8  -1   0 1767.28 512.530   4
   8  -1   0 475.645 379.246   3
   8  -1   1 7309.22 681.061   4
   8  -1   2 1895.53 446.433   4
   8  -1   3 5391.11 592.777   9
   8  -1   3 5452.96 670.146   4
   8  -1   3 6428.60 687.344   7
   8  -1   4 4293.18 755.957   9
   8  -1   4 2817.57 619.221   4
   8  -1   5 5137.48 592.961   9
   8  -1   5 5323.80 503.395   4
   8  -1   6 3834.82 796.401   9
   8  -1   7 9839.50 1027.71   9
   8  -1   8 4320.55 733.439   9
   8  -1   9 3343.27 739.342   9
   8  -1  10 921.047 532.726   9
   8  -1  11 547.765 322.119   9
   9  -1 -19 476.890 318.213   8
   9  -1 -18 777.903 434.074   8
   9  -1 -17 775.161 534.737   8
   9  -1 -16 2253.50 720.891   8
   9  -1 -15 1189.11 674.498   8
   9  -1 -14 3168.74 866.931   8
   9  -1 -13 735.458 611.500   8
   9  -1 -12 4994.97 762.675   8
   9  -1 -12 4470.89 648.173   2
   9  -1 -11-68.7948 315.273   8
   9  -1 -11 895.462 266.598   2
   9  -1 -10 375.011 176.805   2
   9  -1 -10 127.384 517.216   8
   9  -1  -9 2105.09 438.594   2
   9  -1  -8 6620.18 642.464   2
   9  -1  -7 597.013 426.851   2
   9  -1  -6 48422.6 1396.29   2
   9  -1  -5 751.192 483.359   2
   9  -1  -4 3098.61 591.601   2
   9  -1  -3 1075.72 511.706   2
   9  -1  -3 1028.17 375.397   3
   9  -1  -2 11521.5 711.269   3
   9  -1  -1 4797.15 608.688   3
   9  -1   0 2287.06 516.856   4
   9  -1   0 2185.55 549.969   3
   9  -1   1 6117.77 686.479   4
   9  -1   1 6487.18 666.964   9
   9  -1   1 6185.66 797.206   3
   9  -1   2 8106.06 826.683   4
   9  -1   2 8046.93 674.117   7
   9  -1   2 8028.64 644.544   9
   9  -1   3 23989.4 1295.56   4
   9  -1   3 21967.2 1250.35   9
   9  -1   4 1128.40 779.961   9
   9  -1   5 6307.25 802.471   9
   9  -1   6 2661.41 629.308   9
   9  -1   7 2697.48 760.380   9
   9  -1   8 698.879 528.740   9
   9  -1   9 568.063 503.164   9
   9  -1  10 247.184 278.964   9
   9  -1  11 87.3029 166.733   9
  10  -1 -19 353.092 317.286   8
  10  -1 -18 1469.95 466.219   8
  10  -1 -17 272.334 489.332   8
  10  -1 -16 1961.28 738.875   8
  10  -1 -15 468.695 572.598   8
  10  -1 -14 5437.16 874.971   8
  10  -1 -13 633.603 514.762   8
  10  -1 -12 19395.5 1181.08   8
  10  -1 -12 18552.2 1016.32   2
  10  -1 -11-31.7514 628.987   8
  10  -1 -11 130.283 349.962   2
  10  -1 -10 6347.09 642.776   2
  10  -1 -10 6383.80 714.747   8
  10  -1  -9 616.799 316.143   2
  10  -1  -9 246.948 434.111   8
  10  -1  -8 5008.36 612.358   2
  10  -1  -8 5030.66 545.942   8
  10  -1  -7 1429.15 521.984   2
  10  -1  -6 3547.98 539.256   2
  10  -1  -5 504.999 382.845   2
  10  -1  -4 9082.83 745.967   2
  10  -1  -3 4186.13 621.303   2
  10  -1  -3 3915.40 612.038   3
  10  -1  -2 7070.45 699.966   3
  10  -1  -1 607.955 330.376   9
  10  -1  -1 592.408 198.339   3
  10  -1   0 3359.82 495.516   9
  10  -1   0 3450.73 673.957   3
  10  -1   1 13943.1 912.894   9
  10  -1   1 11442.5 864.035   3
  10  -1   1 11924.2 781.505   7
  10  -1   2 12166.9 842.462   4
  10  -1   2 13668.2 935.919   3
  10  -1   2 12725.3 968.986   9
  10  -1   3 4445.86 628.542   9
  10  -1   4 2660.11 686.261   9
  10  -1   5 3280.38 657.198   9
  10  -1   6 2743.63 676.997   9
  10  -1   7 941.051 637.068   9
  10  -1   8 181.348 507.036   9
  10  -1   9 1129.66 402.082   9
  11  -1 -19 430.859 313.941   8
  11  -1 -18 650.019 409.596   8
  11  -1 -17 1100.93 521.004   8
  11  -1 -16 2784.00 814.584   8
  11  -1 -15 1152.15 663.130   8
  11  -1 -14 3389.06 814.211   8
  11  -1 -13 1992.73 796.332   8
  11  -1 -12 1707.87 684.697   8
  11  -1 -11 2409.25 612.512   2
  11  -1 -11 1926.47 693.436   8
  11  -1 -10 800.514 393.211   2
  11  -1 -10 709.611 388.829   8
  11  -1  -9 435.739 187.660   8
  11  -1  -9 189.271 104.877   2
  11  -1  -8 375.041 586.933   2
  11  -1  -8 1011.55 364.482   8
  11  -1  -7 703.242 422.744   2
  11  -1  -7 791.682 401.604   8
  11  -1  -6 2438.02 546.326   8
  11  -1  -6 1898.08 546.258   2
  11  -1  -5 205.554 235.276   8
  11  -1  -5 149.819 476.483   2
  11  -1  -4 706.015 612.359   2
  11  -1  -4 1433.90 337.293   9
  11  -1  -4 790.137 485.914   8
  11  -1  -3 1431.08 417.782   8
  11  -1  -3 117.080 619.152   3
  11  -1  -3 685.215 625.313   2
  11  -1  -3 865.804 384.808   9
  11  -1  -2 613.231 565.274   3
  11  -1  -2 1899.01 555.052   9
  11  -1  -2 1426.24 529.748   2
  11  -1  -1 4765.74 743.417   3
  11  -1  -1 5714.62 725.099   9
  11  -1   0 12789.5 899.303   9
  11  -1   0 12536.7 933.055   3
  11  -1   1 6204.52 793.944   9
  11  -1   2 1422.70 553.257   9
  11  -1   3 304.167 486.011   9
  11  -1   4 810.851 503.802   9
  11  -1   5 202.618 434.127   9
  11  -1   6-46.2124 235.258   9
  11  -1   7 394.448 490.436   9
  11  -1   8-67.9936 331.061   9
  12  -1 -19 567.050 262.278   8
  12  -1 -18 3408.84 567.368   8
  12  -1 -17 39.3054 538.450   8
  12  -1 -16-162.653 576.711   8
  12  -1 -15 20.6132 739.839   8
  12  -1 -14 2605.71 841.151   8
  12  -1 -13 438.496 363.341   8
  12  -1 -12 4216.07 735.940   8
  12  -1 -11 4187.84 575.936   8
  12  -1 -10 6896.03 794.223   8
  12  -1  -9 1401.42 445.018   2
  12  -1  -9 1853.84 533.049   8
  12  -1  -8 3839.47 713.380   8
  12  -1  -8 4361.88 567.344   2
  12  -1  -7 424.167 455.433   2
  12  -1  -7 62.6245 147.675   8
  12  -1  -6 1977.62 467.525   2
  12  -1  -6 1415.33 446.058   8
  12  -1  -5 1007.66 295.796   9
  12  -1  -5 1320.79 415.140   8
  12  -1  -5 78.6297 546.036   2
  12  -1  -4 1955.35 323.820   8
  12  -1  -4 2434.51 357.364   2
  12  -1  -4 1817.50 398.767   9
  12  -1  -3 4098.93 531.873   9
  12  -1  -3 2756.94 747.968   2
  12  -1  -2 2761.98 448.137   9
  12  -1  -1 5434.32 685.401   9
  12  -1   0 433.515 669.907   9
  12  -1   1 314.536 572.188   9
  12  -1   2 374.617 615.264   9
  12  -1   3 215.186 517.921   9
  12  -1   4 736.489 555.147   9
  12  -1   5 2209.52 609.101   9
  12  -1   6 19.5000 366.455   9
  12  -1   7 606.726 285.820   9
  13  -1 -18 520.754 379.460   8
  13  -1 -17-1.42810 448.675   8
  13  -1 -16 4984.38 698.463   8
  13  -1 -15-79.1730 536.791   8
  13  -1 -14 229.872 679.614   8
  13  -1 -13 164.017 604.677   8
  13  -1 -12 5947.89 767.749   8
  13  -1 -11 3038.51 735.803   8
  13  -1 -10 3228.16 683.800   8
  13  -1  -9 1082.39 493.637   8
  13  -1  -8 4840.43 652.159   8
  13  -1  -7-387.291 256.261   8
  13  -1  -6 21.6705 485.250   9
  13  -1  -6 650.298 376.238   8
  13  -1  -5 9918.79 821.431   9
  13  -1  -5 10240.4 840.434   8
  13  -1  -4 10995.0 930.851   9
  13  -1  -3 1737.07 627.073   9
  13  -1  -2-159.204 377.311   9
  13  -1  -1 4641.92 698.122   9
  13  -1   0-8.78805 503.628   9
  13  -1   1 295.641 595.919   9
  13  -1   2 774.225 482.706   9
  13  -1   3 4598.29 652.937   9
  13  -1   4 81.4939 377.936   9
  13  -1   5 754.613 353.941   9
  13  -1   6 275.497 277.778   9
  14  -1 -18 104.575 270.388   8
  14  -1 -17-550.944 375.896   8
  14  -1 -16 1548.16 472.924   8
  14  -1 -15-254.856 572.020   8
  14  -1 -14 1873.60 713.222   8
  14  -1 -13 587.231 648.678   8
  14  -1 -12 8777.01 941.749   8
  14  -1 -11 453.550 556.066   8
  14  -1 -10 1225.34 619.253   8
  14  -1  -9 367.142 572.036   8
  14  -1  -8 3344.79 647.761   9
  14  -1  -8 1515.29 623.543   8
  14  -1  -7 1096.65 657.081   9
  14  -1  -7 1480.47 731.336   8
  14  -1  -6 10842.3 844.528   9
  14  -1  -6 12818.5 1015.39   8
  14  -1  -5 359.285 551.838   9
  14  -1  -4 3712.95 675.449   9
  14  -1  -3 7801.90 730.128   9
  14  -1  -2 5016.25 684.028   9
  14  -1  -1 1623.93 502.630   9
  14  -1   0 1551.48 476.696   9
  14  -1   1 583.303 373.472   9
  14  -1   2-42.8926 483.617   9
  14  -1   3 898.260 477.558   9
  14  -1   4 609.476 149.218   9
  15  -1 -17 27.4014 261.053   8
  15  -1 -16 398.391 382.653   8
  15  -1 -15 624.593 499.937   8
  15  -1 -14 2421.18 580.538   8
  15  -1 -13 302.149 580.199   8
  15  -1 -12 2004.02 677.196   8
  15  -1 -11 414.839 357.079   9
  15  -1 -11 641.129 494.294   8
  15  -1 -10 3094.78 590.717   9
  15  -1 -10 4034.63 773.942   8
  15  -1  -9-110.297 302.503   9
  15  -1  -9 102.916 287.943   8
  15  -1  -8 1158.34 557.551   8
  15  -1  -8 1274.06 542.712   9
  15  -1  -7 2931.28 602.361   9
  15  -1  -6 716.630 407.239   9
  15  -1  -5 973.441 501.420   9
  15  -1  -4 2172.28 636.417   9
  15  -1  -3 286.576 356.103   9
  15  -1  -2 1350.98 504.320   9
  15  -1  -1 1177.78 419.640   9
  15  -1   0-431.733 439.164   9
  15  -1   1 38.0679 294.409   9
  15  -1   2 389.403 212.501   9
  16  -1 -16-281.312 190.135   8
  16  -1 -15 264.514 234.914   8
  16  -1 -14 62.2424 417.557   8
  16  -1 -13 246.019 469.786   8
  16  -1 -12 84.2422 490.898   8
  16  -1 -11-415.302 413.796   8
  16  -1 -10 7735.84 641.573   9
  16  -1 -10 9965.46 903.393   8
  16  -1  -9 3726.20 571.125   9
  16  -1  -9 3662.15 659.579   8
  16  -1  -8 1649.88 279.032   9
  16  -1  -7-166.606 459.286   9
  16  -1  -6 874.341 309.922   9
  16  -1  -5 939.888 270.723   9
  16  -1  -4-30.9529 258.317   9
  16  -1  -3-170.662 455.302   9
  16  -1  -2-179.302 169.081   9
  16  -1  -1 547.009 270.121   9
  16  -1   0 459.857 258.392   9
  17  -1 -15 217.876 285.008   8
  17  -1 -14 450.907 284.304   8
  17  -1 -13 527.843 279.829   8
  17  -1 -12 2746.25 451.093   8
  17  -1  -9 107.776 267.699   9
  17  -1  -8-72.4326 270.474   9
  17  -1  -7 36.6922 248.267   9
  17  -1  -6 25.8863 295.740   9
  17  -1  -5 182.880 109.091   9
  17  -1  -4 30.6484 136.224   9
  17  -1  -3-332.621 204.695   9
 -12  -2  -7-123.807 225.022   5
 -11  -2  -8 333.590 247.800   5
 -11  -2  10 2655.69 481.167  11
 -11  -2  11 554.679 375.769  11
 -11  -2  12 2083.58 555.123  11
 -11  -2  13 389.826 189.734  11
 -11  -2  14 1274.55 604.679  11
 -11  -2  15-199.264 420.194  11
 -11  -2  16 765.978 360.610  11
 -10  -2  -9 200.869 260.040   5
 -10  -2  -8 567.402 296.539   5
 -10  -2   8 1285.46 248.590  11
 -10  -2   9 444.459 146.666  11
 -10  -2  10 1845.61 394.000  11
 -10  -2  11 1366.20 285.609  11
 -10  -2  12 1103.69 316.576  11
 -10  -2  13-358.147 342.306  11
 -10  -2  14 18530.0 1083.39  11
 -10  -2  15 490.949 341.262  11
 -10  -2  16 1675.32 454.330  11
 -10  -2  17 612.502 298.363  11
  -9  -2  -9 3440.95 489.840   5
  -9  -2   9 33.0828 80.2566  11
  -9  -2  10-63.4655 417.884  11
  -9  -2  11 754.304 330.345  11
  -9  -2  12 13660.3 919.870  11
  -9  -2  13 2204.31 344.136  11
  -9  -2  14 3895.88 537.900  11
  -9  -2  15-408.391 319.094  11
  -9  -2  16 10577.2 829.792  11
  -9  -2  17 186.137 436.447  11
  -8  -2  10 4755.90 464.473  11
  -8  -2  11 1983.91 404.698  11
  -8  -2  12 1558.44 290.085  11
  -8  -2  13 842.649 348.101  11
  -8  -2  14 27162.5 1305.86  11
  -8  -2  15 40.3863 455.250  11
  -8  -2  16 1185.18 447.530  11
  -8  -2  17 825.759 331.564  11
  -7  -2  11 2942.03 400.388  11
  -7  -2  12 9259.01 717.020  11
  -7  -2  13 1594.89 443.925  11
  -7  -2  14 3799.77 502.461  11
  -7  -2  15 316.313 182.999  11
  -7  -2  16 8595.59 637.081  11
  -7  -2  17 890.120 505.122  11
  -6  -2  11 2793.06 533.713  11
  -6  -2  12 725.543 450.582  11
  -6  -2  13 2475.62 529.577  11
  -6  -2  14 11025.0 805.454  11
  -6  -2  15 5242.86 568.203  11
  -6  -2  16 5196.76 509.201  11
  -6  -2  17-175.810 395.909  11
  -5  -2  12 10597.8 823.453  11
  -5  -2  13 594.586 230.603  11
  -5  -2  14 13313.6 993.449  11
  -5  -2  15 2021.49 457.745  11
  -5  -2  16 5798.31 575.538  11
  -5  -2  17 96.3526 394.713  11
  -4  -2  11 389.275 419.012  11
  -4  -2  12 25074.0 1161.23  11
  -4  -2  13 2718.53 410.033  11
  -4  -2  14 14415.3 955.120  11
  -4  -2  15 220.116 154.135  11
  -4  -2  16 1172.77 283.942  11
  -4  -2  17 475.415 361.131  11
  -3  -2  -3 19245.9 457.311   1
  -3  -2  -2 28216.6 525.168   1
  -3  -2  -1 2164.60 254.035   1
  -3  -2   6 103888. 989.115   4
  -3  -2   7 2210.34 236.861   4
  -3  -2  11 1866.33 380.553  11
  -3  -2  11 3596.23 406.632   9
  -3  -2  12 17083.3 950.290  11
  -3  -2  12 17557.5 981.184   9
  -3  -2  13 1000.27 499.632   9
  -3  -2  13 925.058 343.584  11
  -3  -2  14 1001.22 310.753  11
  -3  -2  15 1462.96 339.795  11
  -3  -2  16 3678.24 429.753  11
  -2  -2  -1 1790.44 259.016   1
  -2  -2   0 65206.3 803.784   1
  -2  -2   4 209359. 911.680   4
  -2  -2   5 11830.2 296.750   4
  -2  -2   6 98710.0 963.362   4
  -2  -2   7 4496.23 299.829   4
  -2  -2  11 1064.55 333.255   9
  -2  -2  12 443.087 433.572   9
  -2  -2  12 907.091 356.741  11
  -2  -2  13 236.299 413.255  11
  -2  -2  13 863.415 389.740   9
  -2  -2  14 1694.59 336.479   9
  -2  -2  14 1498.29 336.912  11
  -2  -2  15 64.7341 336.340  11
  -2  -2  16 738.382 311.691  11
  -1  -2   0 208652. 1353.40   1
  -1  -2   1 5107.03 333.560   1
  -1  -2   3 233.577 38.8577   4
  -1  -2   4 221907. 1016.11   4
  -1  -2   5 498.607 170.470   4
  -1  -2   6 5884.32 289.157   4
  -1  -2   7 1982.04 277.704   4
  -1  -2  11 220.255 233.460   9
  -1  -2  12 5964.79 687.133   9
  -1  -2  13 2758.27 495.320   9
  -1  -2  13 3916.04 558.851  11
  -1  -2  14 1096.51 452.636  11
  -1  -2  14 775.827 523.722   9
  -1  -2  15 2665.23 527.318  11
  -1  -2  16 1058.23 334.642  11
   0  -2  -1 453.817 191.460   2
   0  -2   0 358361. 1249.88   2
   0  -2   1 353.920 254.683   1
   0  -2   1 316.610 58.1919   2
   0  -2   2 295872. 857.297   4
   0  -2   3 6650.50 218.345   4
   0  -2   4 88618.4 815.392   4
   0  -2   5 1590.23 195.367   4
   0  -2   6 5884.40 298.275   4
   0  -2   7 1460.39 261.752   4
   0  -2   8 1918.30 267.280   4
   0  -2  10 843.543 413.434   9
   0  -2  11 1994.46 411.236   9
   0  -2  12 15058.7 1012.47   9
   0  -2  13-241.224 455.600   9
   0  -2  14 3999.67 486.011  11
   0  -2  14 4147.86 795.112   9
   0  -2  15 1897.61 401.194  11
   0  -2  16 1346.03 210.342  11
   1  -2 -14-180.476 442.884   8
   1  -2 -13 2403.38 507.486   8
   1  -2  -4 243385. 1979.72   2
   1  -2  -3 408.343 309.714   2
   1  -2  -2 475762. 2128.03   2
   1  -2  -1 5410.72 268.013   2
   1  -2   0 203120. 1061.86   2
   1  -2   0 203245. 1203.70   3
   1  -2   1 609.755 228.045   1
   1  -2   2 51392.2 586.541   4
   1  -2   3 7941.30 297.726   4
   1  -2   4 68164.9 867.046   4
   1  -2   5 1002.35 259.971   4
   1  -2   6 16541.7 566.765   4
   1  -2   7 881.247 245.961   4
   1  -2   8 52361.6 1123.41   4
   1  -2  10 3565.89 635.556   9
   1  -2  11 5036.12 682.077   9
   1  -2  12 3337.39 691.932   9
   1  -2  13 1195.24 444.179   9
   1  -2  14 3067.63 387.607  11
   1  -2  14 1435.95 604.276   9
   1  -2  15 2259.09 578.513   9
   1  -2  15 733.253 335.359  11
   2  -2 -15-381.720 494.932   8
   2  -2 -14 891.313 523.470   8
   2  -2 -13 252.930 342.298   8
   2  -2 -12-336.948 405.658   8
   2  -2  -6 109301. 1645.97   2
   2  -2  -5 12712.9 630.307   2
   2  -2  -4 224713. 1885.40   2
   2  -2  -3 291.537 291.670   2
   2  -2  -2 371707. 1985.70   2
   2  -2  -1 4065.38 282.294   2
   2  -2  -1 4205.56 330.568   3
   2  -2   0 66794.3 764.524   2
   2  -2   1 1802.00 213.244   1
   2  -2   1 1640.60 217.356   4
   2  -2   2 94467.8 985.032   4
   2  -2   3 2595.43 267.584   4
   2  -2   4 35052.3 745.059   4
   2  -2   5 7184.11 415.621   4
   2  -2   6 6734.71 442.745   4
   2  -2   7 31172.2 914.998   4
   2  -2   9 411.942 293.996   9
   2  -2  10 2045.01 524.239   9
   2  -2  11 828.647 459.376   9
   2  -2  12 5767.89 823.457   9
   2  -2  13 5875.97 913.081   9
   2  -2  14 367.814 507.021  11
   2  -2  14 1022.09 533.816   9
   2  -2  15 1226.88 363.638   9
   2  -2  15 1439.58 283.214  11
   3  -2 -16 3255.35 623.304   8
   3  -2 -15 1040.37 391.192   8
   3  -2 -14 871.031 560.202   8
   3  -2 -13 321.868 602.440   8
   3  -2 -12 13733.7 895.335   8
   3  -2  -8 118018. 1947.77   2
   3  -2  -7 2055.27 518.077   2
   3  -2  -6 112662. 1660.14   2
   3  -2  -5 2805.30 468.235   2
   3  -2  -4 45354.8 918.727   2
   3  -2  -3 288.669 316.936   2
   3  -2  -2 39200.4 754.574   2
   3  -2  -2 40283.2 792.973   3
   3  -2  -1 2685.89 317.378   2
   3  -2  -1 2807.76 371.710   3
   3  -2   1 1788.08 272.961   4
   3  -2   1 1941.39 199.357   1
   3  -2   2 28051.2 661.449   4
   3  -2   3 18893.5 601.459   4
   3  -2   4 19067.3 648.024   4
   3  -2   5 2252.98 348.233   4
   3  -2   6 34702.2 1006.08   4
   3  -2   7 2647.34 391.043   4
   3  -2   8 3041.05 496.163   9
   3  -2   9 1617.61 453.862   9
   3  -2  10 719.655 461.395   9
   3  -2  11 488.391 635.590   9
   3  -2  12 1954.04 859.025   9
   3  -2  13 890.261 502.047   9
   3  -2  14 2933.81 416.696  11
   3  -2  14 2964.61 529.414   9
   4  -2 -17-585.989 358.483   8
   4  -2 -16 1460.31 507.253   8
   4  -2 -15-457.733 483.445   8
   4  -2 -14 12463.5 909.340   8
   4  -2 -13 2025.55 585.548   8
   4  -2 -12 23561.2 1085.73   8
   4  -2  -9 306.976 450.613   2
   4  -2  -8 15757.1 796.408   2
   4  -2  -7 7803.01 645.205   2
   4  -2  -6 8490.97 670.260   2
   4  -2  -5 792.938 388.150   2
   4  -2  -4 4724.03 477.476   2
   4  -2  -3 97.6746 314.162   2
   4  -2  -2 47966.3 908.417   2
   4  -2  -2 47948.9 954.118   3
   4  -2  -1 2150.45 398.018   3
   4  -2   0 23814.7 668.111   4
   4  -2   1 612.500 306.834   4
   4  -2   1 463.367 140.447   1
   4  -2   2 5238.39 439.429   4
   4  -2   3 8546.11 545.997   4
   4  -2   4 114534. 1644.51   4
   4  -2   5 7820.25 531.733   4
   4  -2   6 1830.53 359.391   4
   4  -2   7 1493.00 375.030   9
   4  -2   7 1762.81 400.070   4
   4  -2   8 9739.07 958.139   9
   4  -2   9 6144.10 783.846   9
   4  -2  10 1861.38 592.649   9
   4  -2  11 1213.53 547.239   9
   4  -2  12 5308.60 843.192   9
   4  -2  13 3225.45 677.754   9
   4  -2  14 1061.50 174.686  11
   4  -2  14 792.659 431.137   9
   5  -2 -18 159.924 143.536   8
   5  -2 -17 581.646 491.269   8
   5  -2 -16 4799.39 680.188   8
   5  -2 -15 3193.78 662.001   8
   5  -2 -14 14974.4 983.054   8
   5  -2 -13 744.620 411.795   8
   5  -2 -12 8972.37 875.942   8
   5  -2 -10 17507.5 935.375   2
   5  -2  -9 3463.61 542.811   2
   5  -2  -8 11682.0 774.253   2
   5  -2  -7 10752.1 690.904   2
   5  -2  -6 81935.9 1482.39   2
   5  -2  -5 3522.54 515.343   2
   5  -2  -4 37444.1 957.991   2
   5  -2  -3 1981.07 409.489   2
   5  -2  -2 66764.6 1182.15   2
   5  -2  -2 68402.4 1220.00   3
   5  -2  -1 107.155 384.230   3
   5  -2   0 64629.3 1211.40   4
   5  -2   1 5349.56 523.519   4
   5  -2   2 102127. 1581.11   4
   5  -2   3 41897.7 1105.92   4
   5  -2   4 278.199 315.476   4
   5  -2   5 1734.78 445.588   4
   5  -2   6 897.102 347.170   9
   5  -2   6 418.401 269.216   4
   5  -2   7 10421.9 753.342   9
   5  -2   7 8515.35 651.684   4
   5  -2   8 8700.89 877.068   9
   5  -2   9 2341.46 614.404   9
   5  -2  10 2926.85 633.449   9
   5  -2  11 6522.09 851.552   9
   5  -2  12 1927.36 563.357   9
   5  -2  13 1341.50 432.641   9
   5  -2  14 471.392 274.054   9
   6  -2 -18 1074.86 208.614   8
   6  -2 -17 118.125 520.280   8
   6  -2 -16 5402.59 745.301   8
   6  -2 -15 4136.90 683.016   8
   6  -2 -14 12662.7 973.478   8
   6  -2 -13 1567.22 404.193   8
   6  -2 -12 941.387 513.225   8
   6  -2 -11 1941.18 341.184   8
   6  -2 -11 2561.58 652.191   2
   6  -2 -10 4856.13 573.085   2
   6  -2  -9 413.914 413.809   2
   6  -2  -8 8322.33 650.328   2
   6  -2  -7 3530.58 558.433   2
   6  -2  -6 2939.76 476.765   2
   6  -2  -5 2275.53 507.642   2
   6  -2  -4 9205.51 627.457   2
   6  -2  -3 64.6414 475.311   3
   6  -2  -3 151.763 405.336   2
   6  -2  -2 32195.8 936.906   2
   6  -2  -2 32443.5 988.385   3
   6  -2  -1 15953.1 793.877   3
   6  -2   0 34892.4 1000.88   4
   6  -2   1 15984.4 746.251   4
   6  -2   2 4198.47 489.159   4
   6  -2   3 10606.9 703.005   4
   6  -2   4 7602.83 671.352   4
   6  -2   5 1088.88 490.768   9
   6  -2   5 1627.02 657.245   7
   6  -2   5 1327.42 288.637   4
   6  -2   6 1315.32 456.818   9
   6  -2   6 620.180 268.398   4
   6  -2   7 8430.22 770.481   9
   6  -2   8 12676.4 1045.14   9
   6  -2   9 8187.48 940.279   9
   6  -2  10 2360.74 650.689   9
   6  -2  11 143.070 505.190   9
   6  -2  12 309.353 431.365   9
   6  -2  13 1392.65 298.721   9
   6  -2  13 1141.77 194.740  11
   7  -2 -18 3140.31 491.703   8
   7  -2 -17 759.293 274.643   8
   7  -2 -16 8451.57 864.728   8
   7  -2 -15 519.085 438.352   8
   7  -2 -14 3804.92 698.476   8
   7  -2 -13 959.535 460.008   8
   7  -2 -12 8754.70 869.268   8
   7  -2 -12 8259.79 722.783   2
   7  -2 -11 2460.02 508.601   8
   7  -2 -11 2252.25 452.629   2
   7  -2 -10 39000.4 1368.45   2
   7  -2  -9-36.5043 467.646   2
   7  -2  -8 21113.4 968.308   2
   7  -2  -7 1049.95 407.232   2
   7  -2  -6 3203.76 497.605   2
   7  -2  -5 717.425 389.052   2
   7  -2  -4 10963.1 723.342   2
   7  -2  -3 917.358 454.109   3
   7  -2  -3 809.047 476.995   2
   7  -2  -2 14987.1 788.238   3
   7  -2  -2 13722.0 741.178   2
   7  -2  -1 2330.11 567.593   3
   7  -2   0 8587.08 675.446   3
   7  -2   1 3194.35 483.258   4
   7  -2   2 33307.6 1102.75   4
   7  -2   3 2297.60 457.844   4
   7  -2   4 14810.5 881.904   9
   7  -2   4 14526.2 863.596   4
   7  -2   4 14812.0 919.048   7
   7  -2   5 11805.1 758.113   4
   7  -2   5 11883.5 892.455   9
   7  -2   6 27367.5 1283.30   4
   7  -2   6 26081.5 1269.81   9
   7  -2   7 6691.04 809.993   9
   7  -2   8 2650.33 808.750   9
   7  -2   9 4295.39 786.246   9
   7  -2  10 3800.59 753.980   9
   7  -2  11 72.7648 368.913   9
   7  -2  12 280.150 335.162   9
   8  -2 -19-260.080 76.8649   8
   8  -2 -18 3334.20 518.660   8
   8  -2 -17 381.504 413.721   8
   8  -2 -16 1776.29 639.496   8
   8  -2 -15 436.510 557.702   8
   8  -2 -14 25985.6 1330.32   8
   8  -2 -13 879.057 625.697   8
   8  -2 -12 1327.38 535.640   2
   8  -2 -12 1175.49 463.395   8
   8  -2 -11 1915.06 563.872   8
   8  -2 -11 1319.54 572.566   2
   8  -2 -10 4508.84 573.667   2
   8  -2 -10 3662.40 512.008   8
   8  -2  -9 1798.55 312.606   2
   8  -2  -8 10908.8 711.870   2
   8  -2  -7-248.479 488.868   2
   8  -2  -6 10379.4 767.275   2
   8  -2  -5-12.1572 426.374   2
   8  -2  -4-31.9130 472.915   2
   8  -2  -3 1242.08 450.395   3
   8  -2  -3 864.616 427.338   2
   8  -2  -2 25647.3 1012.88   2
   8  -2  -2 26069.7 1031.16   3
   8  -2  -1 205.802 471.894   3
   8  -2   0 1807.84 430.443   3
   8  -2   1 13253.9 832.215   4
   8  -2   1 13340.0 800.872   3
   8  -2   2 473.917 467.974   4
   8  -2   3-179.254 182.184   9
   8  -2   3 198.227 512.063   4
   8  -2   3-102.990 404.561   7
   8  -2   4 24481.5 1293.66   9
   8  -2   4 26694.8 1263.53   4
   8  -2   4 25665.6 1332.94   7
   8  -2   5 15072.0 1032.25   9
   8  -2   5 14406.9 970.798   4
   8  -2   6 16336.5 981.114   9
   8  -2   7 4935.40 775.174   9
   8  -2   8 7057.46 858.143   9
   8  -2   9 2422.28 669.851   9
   8  -2  10-37.0483 277.148   9
   8  -2  11 176.685 303.003   9
   9  -2 -19-5.14812 225.278   8
   9  -2 -18 932.550 420.937   8
   9  -2 -17 73.8228 449.321   8
   9  -2 -16 8836.65 843.719   8
   9  -2 -15 313.960 588.233   8
   9  -2 -14 5132.23 802.691   8
   9  -2 -13 1749.10 657.992   8
   9  -2 -12 12978.5 969.263   8
   9  -2 -12 12499.1 947.276   2
   9  -2 -11 262.271 588.547   8
   9  -2 -11 741.538 330.710   2
   9  -2 -10 56.6281 327.425   2
   9  -2 -10-19.4494 284.756   8
   9  -2  -9 330.522 521.387   2
   9  -2  -9-35.0642 495.394   8
   9  -2  -8 2674.14 566.065   2
   9  -2  -7 250.848 423.710   2
   9  -2  -6 9567.31 690.984   2
   9  -2  -5 1910.01 607.928   2
   9  -2  -4 1687.58 506.024   2
   9  -2  -3 2848.85 640.808   3
   9  -2  -3 2280.73 544.276   2
   9  -2  -2 467.795 495.392   3
   9  -2  -2 620.277 534.911   2
   9  -2  -1 6499.77 636.860   3
   9  -2   0 11220.8 943.327   3
   9  -2   1 6528.87 647.172   9
   9  -2   1 7252.26 743.946   3
   9  -2   1 7177.50 704.401   7
   9  -2   2 34894.8 1356.09   9
   9  -2   2 35659.0 1357.76   3
   9  -2   2 33230.1 1386.29   7
   9  -2   3 35408.0 1402.26   9
   9  -2   3 32578.6 1389.28   4
   9  -2   3 32024.5 1392.75   3
   9  -2   3 32596.6 1432.46   7
   9  -2   4 13273.9 1012.40   9
   9  -2   5 16537.9 1123.70   9
   9  -2   6 1998.77 683.758   9
   9  -2   7 758.217 483.163   9
   9  -2   8 298.641 539.118   9
   9  -2   9 3417.02 560.770   9
   9  -2  10 215.503 286.592   9
  10  -2 -19 228.395 296.995   8
  10  -2 -18 2406.16 492.029   8
  10  -2 -17 233.588 539.561   8
  10  -2 -16 1250.20 643.448   8
  10  -2 -15 2.09820 515.921   8
  10  -2 -14 18150.0 1190.36   8
  10  -2 -13-58.3343 524.155   8
  10  -2 -12 705.817 628.502   8
  10  -2 -11 970.075 451.602   8
  10  -2 -11 233.679 512.666   2
  10  -2 -10 1397.98 482.871   2
  10  -2 -10 1791.24 657.472   8
  10  -2  -9 450.140 326.495   2
  10  -2  -9 59.7003 286.277   8
  10  -2  -8 1324.23 349.683   2
  10  -2  -8 1351.82 470.179   8
  10  -2  -7 713.595 294.170   2
  10  -2  -7 348.757 298.234   8
  10  -2  -6 21439.9 1047.90   2
  10  -2  -5 5106.85 621.439   2
  10  -2  -4 3341.54 619.304   2
  10  -2  -3 1322.38 459.342   3
  10  -2  -3 1499.86 416.823   8
  10  -2  -3 818.609 566.019   2
  10  -2  -2 11759.7 869.202   8
  10  -2  -2 11782.8 893.396   2
  10  -2  -2 12488.9 895.424   3
  10  -2  -1 3737.76 656.000   2
  10  -2  -1 3868.77 528.486   9
  10  -2  -1 3133.42 450.662   7
  10  -2  -1 3106.83 758.277   3
  10  -2   0 22985.9 1077.11   7
  10  -2   0 22183.2 1080.14   9
  10  -2   0 22082.8 1143.50   3
  10  -2   1 15746.4 1014.41   9
  10  -2   1 13826.1 886.949   7
  10  -2   1 15164.2 1067.71   3
  10  -2   2 3998.59 617.313   9
  10  -2   2 4227.09 727.721   7
  10  -2   3 635.913 511.863   9
  10  -2   4 2184.43 671.857   9
  10  -2   5 1767.36 660.875   9
  10  -2   6 1997.54 628.578   9
  10  -2   7 2561.63 596.478   9
  10  -2   8 524.866 399.771   9
  10  -2   9-52.4600 57.1482   9
  11  -2 -19 459.646 245.313   8
  11  -2 -18 4276.96 477.878   8
  11  -2 -17-560.086 446.157   8
  11  -2 -16-3.67712 536.930   8
  11  -2 -15 998.930 755.094   8
  11  -2 -14 1863.58 762.612   8
  11  -2 -13-191.896 535.555   8
  11  -2 -12 1550.98 648.874   8
  11  -2 -11 518.338 574.053   8
  11  -2 -10 1786.53 476.014   2
  11  -2 -10 1623.29 437.703   8
  11  -2  -9 2209.33 357.986   2
  11  -2  -9 1539.68 669.757   8
  11  -2  -8 3191.13 473.941   2
  11  -2  -8 3964.22 654.139   8
  11  -2  -7 888.542 320.440   2
  11  -2  -7 1183.60 366.845   8
  11  -2  -6 4065.49 553.005   8
  11  -2  -6 3982.88 556.417   2
  11  -2  -5 344.949 482.401   2
  11  -2  -5 1090.65 291.018   9
  11  -2  -5 32.5710 155.569   8
  11  -2  -4 3010.85 539.723   8
  11  -2  -4 3913.76 589.581   2
  11  -2  -4 4141.16 435.444   9
  11  -2  -3 1796.57 442.550   2
  11  -2  -3 1414.00 461.895   8
  11  -2  -3 1737.54 336.473   9
  11  -2  -2 3103.20 625.646   7
  11  -2  -2 3292.66 682.157   9
  11  -2  -2 2847.20 593.713   3
  11  -2  -2 3020.79 639.910   2
  11  -2  -1 9098.25 936.658   2
  11  -2  -1 9955.86 831.348   9
  11  -2  -1 10186.1 786.983   7
  11  -2  -1 9519.32 839.896   3
  11  -2   0 8526.30 778.066   7
  11  -2   0 10313.2 865.482   9
  11  -2   1 1703.83 732.959   9
  11  -2   1 1992.94 587.004   7
  11  -2   2 10151.7 990.231   9
  11  -2   3 2557.67 701.906   9
  11  -2   4 1188.84 497.399   9
  11  -2   5 250.430 578.650   9
  11  -2   6 150.420 112.220   9
  11  -2   7 752.745 474.483   9
  11  -2   8 606.611 124.753   9
  12  -2 -18 7126.87 596.843   8
  12  -2 -17 239.787 393.226   8
  12  -2 -16 506.349 605.207   8
  12  -2 -15 1374.69 619.009   8
  12  -2 -14 1426.78 650.121   8
  12  -2 -13 217.380 792.377   8
  12  -2 -12 917.205 758.544   8
  12  -2 -11 1906.03 689.239   8
  12  -2 -10 9391.78 1054.01   8
  12  -2  -9 2463.12 598.329   8
  12  -2  -8 9087.26 811.823   2
  12  -2  -8 10042.5 954.001   8
  12  -2  -7-380.010 375.123   8
  12  -2  -7-1371.73 601.757   2
  12  -2  -6 1400.13 419.651   2
  12  -2  -6 2257.53 356.262   9
  12  -2  -6 1637.51 474.922   8
  12  -2  -5 2156.50 427.175   2
  12  -2  -5 2651.23 359.363   9
  12  -2  -5 2407.01 486.001   8
  12  -2  -4 2539.52 613.905   9
  12  -2  -4 1509.16 490.801   8
  12  -2  -4 1684.13 571.326   2
  12  -2  -3 1043.14 288.018   9
  12  -2  -2 2580.49 465.316   9
  12  -2  -1 2711.41 451.602   9
  12  -2  -1 4577.12 553.284   7
  12  -2   0 1417.39 593.684   9
  12  -2   0 2299.84 410.661   7
  12  -2   1 8298.63 745.615   9
  12  -2   2 1966.88 459.478   9
  12  -2   3 2266.22 615.246   9
  12  -2   4 321.313 474.546   9
  12  -2   5 37.3885 426.046   9
  12  -2   6-91.8852 306.038   9
  12  -2   7-140.640 179.782   9
  13  -2 -18 2418.17 426.926   8
  13  -2 -17 256.999 436.752   8
  13  -2 -16 3476.88 662.087   8
  13  -2 -15 839.317 570.988   8
  13  -2 -14 1988.15 705.779   8
  13  -2 -13 1076.68 725.831   8
  13  -2 -12 6884.60 892.643   8
  13  -2 -11 675.751 619.128   8
  13  -2 -10 9683.81 1000.49   8
  13  -2  -9 1514.68 398.363   8
  13  -2  -8 4891.17 654.561   8
  13  -2  -7 2278.20 668.095   8
  13  -2  -6 768.837 457.492   9
  13  -2  -6 1690.13 488.447   8
  13  -2  -5 2601.62 703.062   9
  13  -2  -5 3390.38 684.467   8
  13  -2  -4 235.254 141.283   9
  13  -2  -3 4138.38 585.134   9
  13  -2  -2-273.858 563.697   9
  13  -2  -1 2113.60 621.712   9
  13  -2   0 776.505 221.249   9
  13  -2   1 3706.45 602.444   9
  13  -2   2-90.5743 348.036   9
  13  -2   3 899.009 428.494   9
  13  -2   4 298.024 220.472   9
  13  -2   5 121.456 283.859   9
  14  -2 -18 2272.49 268.190   8
  14  -2 -17-397.854 375.565   8
  14  -2 -16 658.257 423.782   8
  14  -2 -15 597.050 546.331   8
  14  -2 -14 7247.16 786.649   8
  14  -2 -13 406.890 617.949   8
  14  -2 -12 258.556 576.108   8
  14  -2 -11 447.645 609.407   8
  14  -2 -10 881.715 502.341   8
  14  -2  -9 3467.04 692.503   8
  14  -2  -8 1627.37 623.516   8
  14  -2  -7 2744.73 647.206   8
  14  -2  -6 904.179 394.440   9
  14  -2  -6 951.076 508.528   8
  14  -2  -5 1221.54 277.938   9
  14  -2  -4 3111.76 677.288   9
  14  -2  -3 4745.55 653.488   9
  14  -2  -2 1243.39 542.872   9
  14  -2  -1 670.647 403.382   9
  14  -2   0 1432.36 485.772   9
  14  -2   1 1484.67 363.433   9
  14  -2   2 544.756 283.842   9
  14  -2   3 605.398 131.537   9
  15  -2 -17 0.91544 259.565   8
  15  -2 -16 1528.85 460.255   8
  15  -2 -15 97.3241 442.879   8
  15  -2 -14 1620.71 605.986   8
  15  -2 -13 1360.59 737.031   8
  15  -2 -12 7144.00 800.983   8
  15  -2 -11 379.927 673.235   8
  15  -2 -10 1097.78 608.112   8
  15  -2  -9 1131.83 584.229   8
  15  -2  -8 3624.15 708.689   8
  15  -2  -6 598.266 363.563   9
  15  -2  -5 3586.33 449.889   9
  15  -2  -4 4228.58 508.344   9
  15  -2  -3 2288.27 339.566   9
  15  -2  -2 3005.02 370.484   9
  15  -2  -1-1.47899 236.868   9
  15  -2   0 531.882 201.286   9
  15  -2   1 1016.04 189.972   9
  15  -2   2 579.262 212.502   9
  16  -2 -16 197.726 299.384   8
  16  -2 -15 290.093 395.804   8
  16  -2 -14 797.119 430.005   8
  16  -2 -13 26.6235 412.662   8
  16  -2 -12 449.356 513.518   8
  16  -2 -11 35.1681 560.702   8
  16  -2 -10 1331.21 553.753   8
  16  -2  -4-55.9852 227.735   9
  16  -2  -3 413.020 319.423   9
  16  -2  -2 180.902 312.849   9
  16  -2  -1 75.4916 140.212   9
  17  -2 -15-19.0605 202.645   8
  17  -2 -14 1201.77 294.652   8
 -17  -3  12 318.761 185.608   6
 -17  -3  13 628.645 220.305   6
 -16  -3   1-353.362 256.185   5
 -16  -3   2-121.085 295.363   5
 -15  -3  -2 31.4450 209.060   5
 -14  -3  -4-158.755 278.890   5
 -14  -3  -3 705.612 436.670   5
 -13  -3  -5 661.388 286.042   5
 -12  -3  -6 444.931 410.658   5
 -11  -3  -7 259.542 424.500   5
 -11  -3   9 124.544 189.188  11
 -11  -3  10 1996.25 427.773  11
 -11  -3  11 71.7950 608.306  11
 -11  -3  12 17359.3 1092.28  11
 -11  -3  13 187.383 286.835  11
 -11  -3  14 2882.42 564.943  11
 -11  -3  15 852.129 620.520  11
 -11  -3  16 1209.84 488.425  11
 -10  -3  -8-438.902 407.804   5
 -10  -3   7 1838.24 528.141  11
 -10  -3   8 2073.79 547.363  11
 -10  -3   9 1707.20 327.520  11
 -10  -3  10 5975.36 648.363  11
 -10  -3  11 460.699 195.501  11
 -10  -3  12 762.229 343.223  11
 -10  -3  13 108.154 170.378  11
 -10  -3  14 1572.96 486.709  11
 -10  -3  15 778.639 437.091  11
 -10  -3  16 2671.93 616.475  11
 -10  -3  17 138.089 310.043  11
 -10  -3  18 915.824 175.941  11
  -9  -3  -9 77.5367 387.159   5
  -9  -3  -8 1504.23 431.576   5
  -9  -3   8 4598.66 523.046  11
  -9  -3   9 246.401 334.394  11
  -9  -3  10 274.397 176.165  11
  -9  -3  11 1246.65 428.095  11
  -9  -3  12 2047.87 394.351  11
  -9  -3  13 194.613 413.713  11
  -9  -3  14 46.9512 352.010  11
  -9  -3  15 243.053 306.271  11
  -9  -3  16 2282.31 664.856  11
  -9  -3  17-75.1724 263.457  11
  -9  -3  18 1115.95 292.625  11
  -8  -3 -10 562.831 363.697   5
  -8  -3  -9 511.959 463.034   5
  -8  -3   9 1305.08 303.744  11
  -8  -3  10 3965.03 519.698  11
  -8  -3  11 206.318 227.897  11
  -8  -3  12 3771.70 500.261  11
  -8  -3  13 609.696 371.543  11
  -8  -3  14 3223.52 437.203  11
  -8  -3  15 183.473 346.454  11
  -8  -3  16 8664.45 882.977  11
  -8  -3  17 386.700 384.722  11
  -8  -3  18 1276.64 211.972  11
  -7  -3 -10 1050.61 435.737   5
  -7  -3  -9 1941.51 541.854   5
  -7  -3  10 6671.79 552.423  11
  -7  -3  11 1587.77 412.457  11
  -7  -3  12 25203.7 1179.63  11
  -7  -3  13 707.851 303.238  11
  -7  -3  14 12849.8 939.970  11
  -7  -3  15 633.576 272.169  11
  -7  -3  16 11202.3 969.108  11
  -7  -3  17-12.7759 336.858  11
  -7  -3  18-1.11967 304.088  11
  -6  -3 -10 1426.10 526.832   5
  -6  -3  -9 3971.98 524.239   5
  -6  -3  11 234.222 181.962  11
  -6  -3  12 10250.7 751.248  11
  -6  -3  13 3014.13 661.747  11
  -6  -3  14 2430.05 694.709  11
  -6  -3  15 342.407 159.601  11
  -6  -3  16 7849.39 808.191  11
  -6  -3  17 112.486 319.579  11
  -6  -3  18 1384.52 235.927  11
  -5  -3 -10 1484.56 270.574   5
  -5  -3  11 3486.73 448.546  11
  -5  -3  12 14316.4 949.608  11
  -5  -3  13 1280.88 561.354  11
  -5  -3  14-576.708 503.659  11
  -5  -3  15 565.995 274.900  11
  -5  -3  16 1750.94 704.087  11
  -5  -3  17 1329.87 467.274  11
  -5  -3  18 3138.44 320.894  11
  -4  -3 -10 1128.68 466.268   5
  -4  -3  11 1664.40 451.408  11
  -4  -3  12 5027.16 518.045  11
  -4  -3  13 5883.33 872.637  11
  -4  -3  14 8215.73 725.438  11
  -4  -3  15 809.552 276.845  11
  -4  -3  16 3119.27 611.249  11
  -4  -3  17 231.420 383.106  11
  -3  -3  -9 904.474 547.771   5
  -3  -3  -4 5591.62 392.346   1
  -3  -3  -3 5748.63 413.312   1
  -3  -3  -2 163281. 1524.92   1
  -3  -3  -1 624.682 318.896   1
  -3  -3   0 19164.8 624.387   1
  -3  -3  11 1430.71 307.040  11
  -3  -3  11 1489.33 396.702   9
  -3  -3  12 11849.4 1036.89   9
  -3  -3  12 11638.7 940.528  11
  -3  -3  13 3888.21 628.331  11
  -3  -3  14 3036.67 579.690  11
  -3  -3  15 3793.53 630.587  11
  -3  -3  16 5311.15 557.843  11
  -3  -3  17 242.125 264.599  11
  -2  -3  -2 24241.0 657.295   1
  -2  -3  -1 1540.50 358.005   1
  -2  -3   0 8341.48 474.046   1
  -2  -3   1 818.332 378.533   1
  -2  -3  10 7040.41 692.908   9
  -2  -3  11 710.650 509.959   9
  -2  -3  12 9427.01 963.586   9
  -2  -3  12 12051.4 832.155  11
  -2  -3  13 1340.55 604.558   9
  -2  -3  13 1697.84 353.467  11
  -2  -3  14 4259.67 525.221  11
  -2  -3  15 1120.27 625.293  11
  -2  -3  16 379.373 153.463  11
  -2  -3  17 1055.26 194.877  11
  -1  -3  -1 341.477 329.969   1
  -1  -3   0 8707.66 476.204   1
  -1  -3   1 1258.13 378.083   1
  -1  -3   2 127835. 759.067   3
  -1  -3  10 6705.40 585.578   9
  -1  -3  11 4665.71 836.519   9
  -1  -3  12 1476.93 648.423   9
  -1  -3  13 809.452 398.049  11
  -1  -3  13 626.942 592.885   9
  -1  -3  14 6489.44 917.009   9
  -1  -3  14 6349.04 768.299  11
  -1  -3  15 600.571 552.149  11
  -1  -3  16 350.241 243.222  11
  -1  -3  17 2769.92 222.210  11
   0  -3   0 106.664 127.872   2
   0  -3   0 121.504 308.815   1
   0  -3   1 3892.54 394.163   1
   0  -3   1 3579.98 210.738   3
   0  -3   2 97859.0 1198.11   1
   0  -3   4 15527.7 272.492   4
   0  -3  10 3780.34 672.230   9
   0  -3  11 1634.05 578.530   9
   0  -3  12 780.215 524.044   9
   0  -3  13 907.007 459.907   9
   0  -3  14 355.375 706.506   9
   0  -3  14 225.379 318.148  11
   0  -3  15 1167.09 260.430  11
   0  -3  16 5134.89 475.900  11
   1  -3  -4 93646.5 1376.49   2
   1  -3  -3 4442.56 406.845   2
   1  -3  -2 132697. 1295.31   2
   1  -3  -1 1038.20 222.763   2
   1  -3   0 8080.28 275.963   2
   1  -3   0 7918.50 341.993   3
   1  -3   1 333.514 134.443   2
   1  -3   1 245.869 214.039   3
   1  -3   1 427.862 298.753   1
   1  -3   2 16277.6 311.345   2
   1  -3   2 16732.2 535.968   1
   1  -3   4 16024.3 416.864   4
   1  -3   5 3500.10 261.215   4
   1  -3   9 1023.54 410.641   9
   1  -3  10 549.414 396.649   9
   1  -3  11 3171.94 643.048   9
   1  -3  12 14321.2 1080.76   9
   1  -3  13 5666.70 907.647   9
   1  -3  14 768.937 465.730  11
   1  -3  14-2.07718 511.844   9
   1  -3  15 1264.89 395.438  11
   1  -3  16 1031.94 144.040  11
   2  -3  -6 20827.8 895.865   2
   2  -3  -5 12514.2 703.056   2
   2  -3  -4 76141.2 1231.59   2
   2  -3  -3 1152.79 347.879   2
   2  -3  -2 25458.2 615.997   2
   2  -3  -1 1190.35 240.923   2
   2  -3  -1 995.310 278.619   3
   2  -3   0 8267.80 328.532   2
   2  -3   0 8471.83 396.950   3
   2  -3   1 1678.55 212.622   2
   2  -3   1 1696.44 295.926   1
   2  -3   2 25447.9 617.567   1
   2  -3   3 4443.49 283.631   4
   2  -3   4 42172.5 776.043   4
   2  -3   5 321.232 216.181   4
   2  -3   9 2426.77 570.980   9
   2  -3  10 16617.6 955.415   9
   2  -3  11 13777.7 1091.12   9
   2  -3  12 5442.22 878.761   9
   2  -3  13 254.163 558.996   9
   2  -3  14 99.8516 432.470   9
   2  -3  14 141.322 289.140  11
   2  -3  15 686.707 247.856  11
   3  -3  -7 6559.11 616.911   2
   3  -3  -6 39963.3 1117.99   2
   3  -3  -5 7238.34 617.740   2
   3  -3  -4 13614.3 627.985   2
   3  -3  -3 658.154 336.913   2
   3  -3  -2 9396.18 479.758   2
   3  -3  -1 1369.18 282.701   2
   3  -3  -1 1245.08 379.470   3
   3  -3   0 19246.4 540.912   2
   3  -3   0 18239.2 621.796   3
   3  -3   1 468.630 207.076   2
   3  -3   1 522.719 211.896   1
   3  -3   2 162002. 1419.35   1
   3  -3   2 162317. 1557.14   4
   3  -3   3 5440.09 371.810   4
   3  -3   4 5734.31 389.690   4
   3  -3   5 8482.26 500.839   4
   3  -3   8 3511.77 512.332   9
   3  -3   9 448.071 344.716   9
   3  -3  10 4971.62 672.661   9
   3  -3  11 1105.32 665.427   9
   3  -3  12 2486.50 738.226   9
   3  -3  13 2600.66 507.586   9
   3  -3  14 69.6276 315.732  11
   3  -3  14-249.467 390.954   9
   3  -3  15 102.484 155.359  11
   4  -3 -13 5079.11 719.414   8
   4  -3 -12 3640.34 648.334   8
   4  -3  -9 3786.27 515.868   2
   4  -3  -8 23670.4 1009.06   2
   4  -3  -7 1637.86 465.325   2
   4  -3  -6 186105. 2244.65   2
   4  -3  -5 16777.1 758.307   2
   4  -3  -4 20437.1 738.995   2
   4  -3  -3 791.563 336.975   2
   4  -3  -2 27775.9 758.167   2
   4  -3  -2 28185.9 816.549   3
   4  -3  -1 3158.67 373.953   2
   4  -3  -1 3284.74 468.965   3
   4  -3   0 89866.2 1254.19   2
   4  -3   0 91915.4 1417.44   3
   4  -3   1 42180.0 764.895   1
   4  -3   2 29444.1 805.725   4
   4  -3   3 641.769 338.291   4
   4  -3   4 2352.98 376.906   4
   4  -3   5 1200.65 231.734   4
   4  -3   7 5383.35 575.098   9
   4  -3   8 7496.96 778.800   9
   4  -3   9 5335.31 754.633   9
   4  -3  10 1028.11 241.209   9
   4  -3  11-120.407 435.561   9
   4  -3  12 2956.97 641.547   9
   4  -3  13 971.478 499.951   9
   4  -3  14 879.354 172.242  11
   4  -3  14 624.192 401.404   9
   5  -3 -15 524.837 505.428   8
   5  -3 -14 345.817 389.761   8
   5  -3 -13 1222.33 416.375   8
   5  -3 -12 13471.9 895.583   8
   5  -3 -11 3317.87 530.398   8
   5  -3 -10 5218.55 568.976   2
   5  -3  -9-1.58892 434.038   2
   5  -3  -8 8776.76 720.159   2
   5  -3  -7 1039.08 467.148   2
   5  -3  -6 60088.1 1357.87   2
   5  -3  -5 16515.8 795.199   2
   5  -3  -4 72599.4 1353.22   2
   5  -3  -3 2496.97 439.552   2
   5  -3  -2 46838.9 1057.08   2
   5  -3  -2 45708.6 1124.00   3
   5  -3  -1 18247.7 705.228   2
   5  -3  -1 18540.9 824.720   3
   5  -3   0 128933. 1694.93   2
   5  -3   0 127927. 1846.53   3
   5  -3   2 1105.04 380.120   4
   5  -3   3 3292.65 384.620   4
   5  -3   4 5162.22 463.224   4
   5  -3   5 622.005 314.451   4
   5  -3   6 6583.22 647.330   9
   5  -3   6 6146.58 799.929   7
   5  -3   7 8584.82 822.280   9
   5  -3   8 8400.25 854.957   9
   5  -3   9 137.139 468.675   9
   5  -3  10 2679.72 536.926   9
   5  -3  11 2190.81 569.799   9
   5  -3  12-98.7829 511.968   9
   5  -3  13 479.905 241.180  11
   5  -3  13 121.361 255.446   9
   6  -3 -16 4691.26 566.855   8
   6  -3 -15 996.748 555.269   8
   6  -3 -14 2633.62 565.359   8
   6  -3 -13 2451.66 406.605   8
   6  -3 -12 10955.1 775.418   8
   6  -3 -11 454.007 483.993   2
   6  -3 -11 419.647 440.315   8
   6  -3 -10 7397.37 683.005   2
   6  -3  -9 451.685 415.174   2
   6  -3  -8 30213.4 1160.96   2
   6  -3  -7 2376.26 501.937   2
   6  -3  -6 8116.89 639.490   2
   6  -3  -5 2368.27 516.988   2
   6  -3  -4 21464.0 867.658   2
   6  -3  -3 5142.37 529.889   2
   6  -3  -2 9774.56 631.264   2
   6  -3  -2 9600.38 699.532   3
   6  -3  -1 3814.68 496.503   2
   6  -3  -1 3953.43 586.611   3
   6  -3   0 41861.4 1191.63   3
   6  -3   3 2374.23 383.739   4
   6  -3   4 1367.69 374.849   4
   6  -3   5 11364.7 750.262   9
   6  -3   5 10603.9 842.489   7
   6  -3   6 4849.55 666.606   9
   6  -3   7 2665.17 573.937   9
   6  -3   8 1154.33 543.807   9
   6  -3   9 4388.38 643.483   9
   6  -3  10 1112.35 591.913   9
   6  -3  11 899.885 481.948   9
   6  -3  12 572.144 378.733   9
   6  -3  13-113.207 238.928   9
   6  -3  13-306.842 195.864  11
   7  -3 -17 325.858 244.825   8
   7  -3 -16 11684.3 886.441   8
   7  -3 -15 608.057 511.427   8
   7  -3 -14 11330.7 860.706   8
   7  -3 -13 768.492 258.786   8
   7  -3 -12 24319.3 1154.09   8
   7  -3 -11 1624.22 696.413   8
   7  -3 -11 740.424 441.410   2
   7  -3 -10 6591.42 611.517   2
   7  -3  -9-3.36194 309.226   2
   7  -3  -8 1861.17 415.213   2
   7  -3  -7 1.41858 437.353   2
   7  -3  -6 3213.95 565.260   2
   7  -3  -5 75.0547 361.156   2
   7  -3  -4 9579.65 686.658   2
   7  -3  -3-66.6910 426.713   2
   7  -3  -3 218.297 457.503   3
   7  -3  -2 6232.27 552.588   2
   7  -3  -2 7190.83 685.528   3
   7  -3  -1 3083.82 515.958   2
   7  -3  -1 2630.95 564.520   3
   7  -3   0 19881.5 940.862   3
   7  -3   1 421.233 419.793   3
   7  -3   3 6314.54 744.714   7
   7  -3   4 21000.9 1005.73   9
   7  -3   4 20447.5 957.154   4
   7  -3   4 20606.4 1073.44   7
   7  -3   5 1187.53 334.502   9
   7  -3   5 1523.98 397.274   7
   7  -3   6 2139.53 515.830   9
   7  -3   7 10587.0 899.352   9
   7  -3   8 3909.22 675.296   9
   7  -3   9 1428.54 555.041   9
   7  -3  10 1065.73 388.643   9
   7  -3  11 80.4521 384.625   9
   7  -3  12-405.729 328.923   9
   8  -3 -18 78.7585 241.570   8
   8  -3 -17 48.3094 248.201   8
   8  -3 -16 7470.55 769.462   8
   8  -3 -15 279.892 329.887   8
   8  -3 -14 3238.42 644.587   8
   8  -3 -13 171.315 588.682   8
   8  -3 -12 2849.27 724.552   8
   8  -3 -12 4377.85 630.676   2
   8  -3 -11-284.216 489.631   8
   8  -3 -11-381.779 256.018   2
   8  -3 -10 2410.20 439.347   8
   8  -3 -10 3245.44 670.950   2
   8  -3  -9 1536.65 581.215   2
   8  -3  -8 10309.0 854.252   2
   8  -3  -7 302.909 543.048   2
   8  -3  -6 17564.4 907.424   2
   8  -3  -5 624.179 506.813   2
   8  -3  -4 20060.4 940.173   2
   8  -3  -3 4058.38 552.604   2
   8  -3  -3 4271.82 633.382   3
   8  -3  -2-71.8446 356.225   2
   8  -3  -2 618.417 433.703   3
   8  -3  -1 2358.77 459.151   3
   8  -3  -1 1644.85 396.989   2
   8  -3   0 7241.16 667.628   3
   8  -3   0 7411.34 646.956   2
   8  -3   1 5055.62 645.951   3
   8  -3   2 6799.10 566.841   9
   8  -3   2 8074.08 733.156   3
   8  -3   2 8179.44 782.786   7
   8  -3   3 820.980 484.305   9
   8  -3   3 876.451 570.300   3
   8  -3   3 1842.08 628.585   7
   8  -3   4 8949.35 890.103   9
   8  -3   4 7666.83 864.412   7
   8  -3   5 9803.26 833.623   9
   8  -3   6 4521.81 756.858   9
   8  -3   7 3560.54 647.267   9
   8  -3   8 3517.41 597.335   9
   8  -3   9 199.884 466.076   9
   8  -3  10-250.269 331.410   9
   8  -3  11 519.348 250.086   9
   9  -3 -18 860.547 257.162   8
   9  -3 -17 713.336 370.411   8
   9  -3 -16 2486.39 655.348   8
   9  -3 -15 1016.20 497.750   8
   9  -3 -14-523.797 461.502   8
   9  -3 -13 239.547 523.300   8
   9  -3 -12 1472.37 598.503   8
   9  -3 -11 873.875 500.669   8
   9  -3 -11 1003.38 460.808   2
   9  -3 -10 1856.48 549.760   8
   9  -3 -10 1491.84 524.878   2
   9  -3  -9 894.183 369.721   2
   9  -3  -9-145.897 428.765   8
   9  -3  -8 4717.44 646.094   2
   9  -3  -8 4431.78 460.099   8
   9  -3  -7 798.769 352.865   2
   9  -3  -6 10302.5 776.512   2
   9  -3  -5 9147.70 699.023   2
   9  -3  -4 26660.2 1141.97   2
   9  -3  -3 712.726 460.043   2
   9  -3  -3 909.741 483.528   3
   9  -3  -2 25690.2 1123.04   3
   9  -3  -2 23345.8 1032.05   2
   9  -3  -1 482.754 349.204   2
   9  -3  -1 761.855 512.348   3
   9  -3   0 3091.94 365.591   7
   9  -3   0 4060.44 600.114   2
   9  -3   0 4048.91 644.057   3
   9  -3   1 5684.99 722.785   2
   9  -3   1 6284.26 823.265   9
   9  -3   1 6192.91 719.474   3
   9  -3   1 5209.72 548.958   7
   9  -3   2 7514.45 660.867   9
   9  -3   2 5968.85 760.165   3
   9  -3   2 6901.78 765.572   7
   9  -3   3 34387.7 1345.48   9
   9  -3   3 36197.7 1576.56   7
   9  -3   4 18456.2 1089.60   9
   9  -3   5 5392.64 792.084   9
   9  -3   6 145.761 172.649   9
   9  -3   7 770.116 587.390   9
   9  -3   8 1518.77 508.439   9
   9  -3   9-32.8757 285.990   9
   9  -3  10 125.543 239.515   9
  10  -3 -18-320.562 284.042   8
  10  -3 -17-41.6729 305.044   8
  10  -3 -16 1165.09 550.441   8
  10  -3 -15-5.79070 585.713   8
  10  -3 -14 1563.04 647.277   8
  10  -3 -13 370.988 519.975   8
  10  -3 -12 571.453 608.040   8
  10  -3 -11 685.674 726.568   8
  10  -3 -10 5423.84 809.510   8
  10  -3 -10 5426.78 783.162   2
  10  -3  -9 490.796 531.940   2
  10  -3  -9 1162.94 525.438   8
  10  -3  -8 2893.82 677.742   2
  10  -3  -8 2318.07 521.205   8
  10  -3  -7 1925.54 515.597   2
  10  -3  -7 1577.09 500.773   8
  10  -3  -6 26948.0 1267.81   2
  10  -3  -6 24660.0 1171.34   8
  10  -3  -5-9.53485 476.405   2
  10  -3  -5 286.489 514.486   8
  10  -3  -4 11247.9 874.717   7
  10  -3  -4 10874.2 787.792   2
  10  -3  -4 11893.3 860.825   8
  10  -3  -3 12095.6 861.517   2
  10  -3  -3 10690.0 901.002   8
  10  -3  -3 11624.1 861.413   7
  10  -3  -2 12653.1 1017.69   2
  10  -3  -2 12056.8 888.032   3
  10  -3  -2 12135.1 858.063   7
  10  -3  -1 259.626 413.681   7
  10  -3  -1 175.688 538.100   3
  10  -3  -1-510.873 515.800   2
  10  -3   0 34923.9 1284.17   9
  10  -3   0 35929.3 1530.23   2
  10  -3   0 35720.0 1450.38   7
  10  -3   0 36485.7 1493.15   3
  10  -3   1 5447.43 733.503   9
  10  -3   1 6084.37 666.012   7
  10  -3   1 4772.89 753.574   2
  10  -3   2 20756.3 1234.67   9
  10  -3   2 23005.1 1221.90   7
  10  -3   3 895.459 510.541   9
  10  -3   3 941.561 351.779   7
  10  -3   4 3655.69 600.541   9
  10  -3   5 1333.57 472.189   9
  10  -3   6 69.4432 340.966   9
  10  -3   7 1079.10 262.860   9
  10  -3   8-252.418 272.158   9
  10  -3   9 461.242 193.408   9
  11  -3 -18 74.7239 183.835   8
  11  -3 -17 462.121 338.805   8
  11  -3 -16 2477.24 557.261   8
  11  -3 -15 299.164 494.166   8
  11  -3 -14 2888.26 704.268   8
  11  -3 -13 628.792 591.790   8
  11  -3 -12 15359.1 1058.08   8
  11  -3 -11-665.230 593.601   8
  11  -3 -10 1073.94 588.624   8
  11  -3  -9 958.009 255.645   2
  11  -3  -9 93.8139 634.879   8
  11  -3  -8 3227.31 617.943   7
  11  -3  -8 4883.77 699.544   2
  11  -3  -8 3794.47 607.908   8
  11  -3  -7 3099.71 612.704   2
  11  -3  -7 1217.13 510.212   7
  11  -3  -7 2047.24 689.131   8
  11  -3  -6 14056.9 1003.95   2
  11  -3  -6 13183.0 1051.55   8
  11  -3  -6 14479.9 934.309   7
  11  -3  -5 809.145 568.889   2
  11  -3  -5 1835.83 577.277   8
  11  -3  -5 1237.28 241.953   7
  11  -3  -4 7660.83 769.058   2
  11  -3  -4 6097.74 790.206   8
  11  -3  -4 5809.87 677.747   7
  11  -3  -3 370.506 438.048   7
  11  -3  -3 1273.65 423.456   2
  11  -3  -2 3889.98 751.488   3
  11  -3  -2 4237.77 617.239   7
  11  -3  -2 2430.85 606.974   2
  11  -3  -1 5908.40 743.386   9
  11  -3  -1 5448.03 726.797   7
  11  -3   0 9260.12 699.119   9
  11  -3   0 9283.48 920.982   7
  11  -3   1 3937.92 680.779   9
  11  -3   1 2829.06 713.891   7
  11  -3   2 8299.89 793.564   9
  11  -3   2 7858.52 738.942   7
  11  -3   3 8054.53 698.773   9
  11  -3   4 317.416 469.980   9
  11  -3   5 447.189 587.514   9
  11  -3   6 133.025 314.268   9
  11  -3   7 610.809 130.226   9
  12  -3 -18 3921.18 315.454   8
  12  -3 -17 468.897 456.776   8
  12  -3 -16 2299.96 587.179   8
  12  -3 -15 45.2382 433.822   8
  12  -3 -14 2293.19 737.343   8
  12  -3 -13 601.446 778.100   8
  12  -3 -12 6646.14 843.283   8
  12  -3 -11 731.498 606.214   8
  12  -3 -10 32297.7 1545.43   8
  12  -3  -9 10930.8 987.478   8
  12  -3  -8 25137.4 1284.02   8
  12  -3  -7 374.081 720.705   8
  12  -3  -6 5492.44 543.962   7
  12  -3  -6 6058.14 703.635   8
  12  -3  -5 169.054 451.865   8
  12  -3  -5 256.759 359.542   7
  12  -3  -4 8845.63 668.776   7
  12  -3  -3 6018.20 766.714   7
  12  -3  -2 10479.2 756.408   7
  12  -3  -1 7238.13 792.985   9
  12  -3  -1 8195.25 841.444   7
  12  -3   0 5121.57 632.426   9
  12  -3   0 6441.04 735.102   7
  12  -3   1 454.128 534.574   9
  12  -3   1 405.714 328.768   7
  12  -3   2 1124.93 420.612   9
  12  -3   3-1.78673 307.008   9
  12  -3   4-283.270 376.380   9
  12  -3   5 189.217 400.725   9
  12  -3   6 545.638 233.751   9
  13  -3 -17-165.565 358.485   8
  13  -3 -16 2530.56 554.568   8
  13  -3 -15 188.870 513.586   8
  13  -3 -14 2042.36 658.000   8
  13  -3 -13 5924.46 795.951   8
  13  -3 -12 3153.97 765.911   8
  13  -3 -11 1835.83 710.727   8
  13  -3 -10 13606.3 1103.41   8
  13  -3  -9 3562.57 883.210   8
  13  -3  -8 12697.0 1127.10   8
  13  -3  -7 421.679 633.540   8
  13  -3  -6 10834.7 1065.39   8
  13  -3  -4 11651.4 831.990   7
  13  -3  -3 2222.84 511.286   7
  13  -3  -2 2185.79 581.521   7
  13  -3  -1 5324.41 707.011   9
  13  -3  -1 4827.08 726.683   7
  13  -3   0 1068.65 408.145   9
  13  -3   1 1444.56 331.677   9
  13  -3   2 3.14313 228.815   9
  13  -3   3 36.5258 252.731   9
  13  -3   4 281.853 196.735   9
  14  -3 -17 450.065 354.417   8
  14  -3 -16 3019.59 579.614   8
  14  -3 -15 1324.55 448.173   8
  14  -3 -14 15279.8 956.002   8
  14  -3 -13 300.892 423.244   8
  14  -3 -12 957.059 620.614   8
  14  -3 -11 116.160 651.346   8
  14  -3 -10 2019.04 767.143   8
  14  -3  -9 594.236 619.321   8
  14  -3  -8 2964.76 775.659   8
  14  -3  -7 1512.39 704.558   8
  14  -3  -1 343.578 134.105   9
  14  -3   0-304.149 213.220   9
  14  -3   1-452.497 238.930   9
  14  -3   2 587.562 171.729   9
  15  -3 -16 808.664 404.175   8
  15  -3 -15 249.646 285.239   8
  15  -3 -14 13692.9 837.340   8
  15  -3 -13 757.262 526.587   8
  15  -3 -12-103.707 577.582   8
  15  -3 -11 1019.28 641.103   8
  15  -3 -10 2859.20 767.120   8
  15  -3  -9 2629.18 754.197   8
  16  -3 -15 314.550 363.509   8
  16  -3 -14 1892.10 432.263   8
  16  -3 -13 103.752 371.883   8
  16  -3 -12 2777.32 582.583   8
  16  -3 -11 198.162 496.193   8
 -16  -4  10 754.051 324.505   6
 -16  -4  11 8.27026 374.757   6
 -16  -4  12 488.561 266.486   6
 -16  -4  13 273.168 375.645   6
 -16  -4  14 1051.68 347.782   6
 -16  -4  15 416.917 301.513   6
 -15  -4  -1-88.6000 284.557   5
 -15  -4   0 99.8806 305.748   5
 -15  -4   1 1737.12 408.439   5
 -15  -4   2 546.602 363.947   5
 -15  -4   8 2689.79 532.529   6
 -15  -4   9 464.574 563.409   6
 -15  -4  16 1512.39 381.205   6
 -14  -4  -3 1211.52 334.407   5
 -14  -4  -2 847.190 453.485   5
 -14  -4  -1 1819.75 472.930   5
 -14  -4   7 1591.09 371.378   6
 -13  -4  -5 541.340 233.251   5
 -13  -4  -4 101.021 356.155   5
 -13  -4  -3 3685.45 502.271   5
 -13  -4   6 1046.83 482.226   6
 -13  -4  17 425.328 269.591   6
 -12  -4  -6 592.050 330.771   5
 -12  -4  -5 6.58365 394.360   5
 -12  -4  -4 1639.96 551.151   5
 -11  -4  -7 2393.74 463.976   5
 -11  -4  -6 773.513 444.523   5
 -11  -4  -5 407.210 623.831   5
 -11  -4   9 686.085 620.263  11
 -11  -4  10 3913.37 730.847  11
 -11  -4  11 165.222 644.519  11
 -11  -4  12 3199.66 758.192  11
 -11  -4  13 839.610 530.642  11
 -11  -4  14 1908.36 741.684  11
 -11  -4  15 372.191 456.875  11
 -11  -4  16 2294.34 562.821  11
 -10  -4  -8 1008.31 392.965   5
 -10  -4  -7 1659.59 458.553   5
 -10  -4  -6 469.784 711.298   5
 -10  -4   7 6912.30 758.321  11
 -10  -4   8 19515.8 1089.52  11
 -10  -4   9 2760.61 646.452  11
 -10  -4  10 10844.4 992.410  11
 -10  -4  11-82.5573 390.525  11
 -10  -4  12 333.776 288.063  11
 -10  -4  13 524.460 298.925  11
 -10  -4  14 1090.56 571.086  11
 -10  -4  15 302.316 651.614  11
 -10  -4  16 557.154 517.079  11
 -10  -4  17 45.7458 227.182  11
 -10  -4  18 1565.72 268.080  11
  -9  -4  -9 664.090 357.258   5
  -9  -4  -8 313.891 503.362   5
  -9  -4  -7 252.207 622.112   5
  -9  -4   6 4150.13 505.878  11
  -9  -4   7 1804.68 298.886  11
  -9  -4   8 13634.6 840.555  11
  -9  -4   9 1388.59 481.922  11
  -9  -4  10 10420.5 852.858  11
  -9  -4  11 225.228 416.496  11
  -9  -4  12 3224.73 727.979  11
  -9  -4  13 662.025 502.283  11
  -9  -4  14 619.374 441.190  11
  -9  -4  15 376.707 271.379  11
  -9  -4  16 3250.05 668.591  11
  -9  -4  17 327.146 322.258  11
  -9  -4  18-62.5172 181.100  11
  -8  -4 -10 130.393 309.994   5
  -8  -4  -9 493.930 362.129   5
  -8  -4  -8 403.477 444.547   5
  -8  -4   8 17286.4 895.773  11
  -8  -4   9 663.825 348.888  11
  -8  -4  10 6067.78 683.982  11
  -8  -4  11 772.272 366.397  11
  -8  -4  12 2301.04 393.324  11
  -8  -4  13 2584.66 454.651  11
  -8  -4  14 1255.69 509.801  11
  -8  -4  15 966.532 543.878  11
  -8  -4  16-173.679 484.092  11
  -8  -4  17 1429.63 573.886  11
  -8  -4  18 2111.89 373.190  11
  -7  -4 -10 1638.18 505.119   5
  -7  -4  -9 666.938 584.987   5
  -7  -4  -8-235.081 350.060   5
  -7  -4   9 8.06682 491.633  11
  -7  -4  10 5985.87 712.863  11
  -7  -4  11 338.492 183.432  11
  -7  -4  12 1197.25 449.756  11
  -7  -4  13 3644.25 530.757  11
  -7  -4  14 2288.10 679.163  11
  -7  -4  15-435.544 373.039  11
  -7  -4  16 1514.23 562.228  11
  -7  -4  17 166.210 505.663  11
  -7  -4  18-148.236 168.012  11
  -6  -4 -10 740.470 571.423   5
  -6  -4  -9-59.2152 331.961   5
  -6  -4  -8 5138.49 546.177   5
  -6  -4  10 16306.3 898.492  11
  -6  -4  11 474.729 376.789  11
  -6  -4  12 135.581 184.862  11
  -6  -4  13 1001.64 408.600  11
  -6  -4  14 898.960 514.282  11
  -6  -4  15 623.599 294.468  11
  -6  -4  16 599.866 403.488  11
  -6  -4  17-55.6712 344.573  11
  -6  -4  18 1164.81 239.016  11
  -5  -4 -10 244.834 452.022   5
  -5  -4  -9 1566.87 558.053   5
  -5  -4  -8 971.322 386.150   5
  -5  -4  10 5560.17 522.706  11
  -5  -4  11 959.748 389.809  11
  -5  -4  12 4426.93 505.815  11
  -5  -4  13 394.097 492.381  11
  -5  -4  14 6558.58 767.355  11
  -5  -4  15 1388.65 349.475  11
  -5  -4  16 1111.29 522.740  11
  -5  -4  17 564.478 399.332  11
  -5  -4  18 1125.52 212.181  11
  -4  -4 -10-273.472 406.650   5
  -4  -4  -9 1002.18 491.708   5
  -4  -4  -8 11529.7 833.684   5
  -4  -4  10 6173.65 611.620  11
  -4  -4  11 1616.17 542.471  11
  -4  -4  12 171.539 323.875  11
  -4  -4  13 1270.56 385.939  11
  -4  -4  14 733.702 282.928  11
  -4  -4  15-130.385 381.571  11
  -4  -4  16 561.133 424.789  11
  -4  -4  17 1922.62 424.869  11
  -3  -4 -10 1231.10 454.913   5
  -3  -4  -9 5955.19 538.906   5
  -3  -4  -8 8239.87 707.962   5
  -3  -4  -7 6172.42 514.238   5
  -3  -4  -4 39575.5 922.142   1
  -3  -4  -3 15747.0 674.365   1
  -3  -4  -2 1001.67 430.286   1
  -3  -4  -1 5679.57 538.385   1
  -3  -4   0 6174.54 538.946   1
  -3  -4  10 3719.16 541.915  11
  -3  -4  11 3190.21 500.980  11
  -3  -4  12 2459.10 533.572  11
  -3  -4  13 1087.94 265.132  11
  -3  -4  14 2232.94 620.845  11
  -3  -4  15 312.508 542.893  11
  -3  -4  16 2301.80 495.289  11
  -3  -4  17 202.135 314.814  11
  -2  -4 -10 3552.64 433.298   5
  -2  -4  -9 6264.44 628.954   5
  -2  -4  -8 91.1208 137.207   5
  -2  -4  -5 465.542 286.017   1
  -2  -4  -4 15737.1 609.934   1
  -2  -4  -3 696.123 392.703   1
  -2  -4  -2 62790.7 1160.19   1
  -2  -4  -1 6504.51 548.151   1
  -2  -4   0 14755.5 686.223   1
  -2  -4   1 1422.79 477.824   1
  -2  -4  10 1844.24 391.032   9
  -2  -4  11 2391.94 478.244  11
  -2  -4  11 2803.61 720.413   9
  -2  -4  12 782.940 339.007  11
  -2  -4  13 291.635 343.234  11
  -2  -4  14 1095.50 523.671  11
  -2  -4  15 25.5261 521.711  11
  -2  -4  16 610.693 450.516  11
  -2  -4  17 484.636 318.416  11
  -1  -4  -9 1396.40 423.157   5
  -1  -4  -2 36015.4 908.838   1
  -1  -4  -1 4827.29 528.718   1
  -1  -4   0 12559.9 635.203   1
  -1  -4   1 190.793 447.555   1
  -1  -4   3 1750.11 192.685   3
  -1  -4   9 611.700 553.044   9
  -1  -4  10 1194.41 291.871   9
  -1  -4  11 3046.46 662.345   9
  -1  -4  12 5455.11 670.293   9
  -1  -4  12 4175.61 667.093  11
  -1  -4  13 2.40039 429.863  11
  -1  -4  14 2674.54 606.223  11
  -1  -4  15 2895.61 654.313  11
  -1  -4  16 1373.36 365.004  11
   0  -4  -1 1108.88 476.287   1
   0  -4   0 133770. 1645.73   1
   0  -4   1 1260.49 440.279   1
   0  -4   2 9639.41 574.423   1
   0  -4   2 9764.68 350.545   3
   0  -4   9 1916.59 297.277   9
   0  -4  10 10989.8 950.820   9
   0  -4  11 1850.18 598.992   9
   0  -4  12 979.621 529.709   9
   0  -4  13 1302.38 477.117   9
   0  -4  13 1230.25 465.863  11
   0  -4  14 3571.49 720.094  11
   0  -4  15 3152.13 552.545  11
   0  -4  16 878.578 278.992  11
   1  -4  -3 1875.43 336.588   2
   1  -4  -2 29892.4 713.338   2
   1  -4  -1 126.402 157.323   2
   1  -4   0 12343.4 611.371   1
   1  -4   0 12903.6 362.456   2
   1  -4   1 4832.81 221.915   2
   1  -4   1 5633.49 514.823   1
   1  -4   1 5098.61 319.202   3
   1  -4   2 36067.8 890.353   1
   1  -4   2 35555.3 741.542   3
   1  -4   9 1560.94 595.847   9
   1  -4  10 2996.07 623.937   9
   1  -4  11-47.3467 464.526   9
   1  -4  12 2856.46 842.914   9
   1  -4  13 1384.35 639.100   9
   1  -4  13 1034.40 543.093  11
   1  -4  14 1683.34 581.729  11
   1  -4  15 1481.71 481.456  11
   1  -4  16 999.232 138.155  11
   2  -4  -5 718.583 406.866   2
   2  -4  -4 41867.8 1016.46   2
   2  -4  -3 3421.46 375.808   2
   2  -4  -2 1361.48 306.993   2
   2  -4  -1 1667.01 255.516   2
   2  -4   0 15708.3 658.017   1
   2  -4   0 15851.9 443.830   2
   2  -4   0 15656.0 564.751   3
   2  -4   1 6034.15 281.848   2
   2  -4   1 6587.37 512.544   1
   2  -4   1 6861.10 440.162   3
   2  -4   2 61810.6 743.421   2
   2  -4   2 61538.4 1104.64   1
   2  -4   8-311.055 319.706   9
   2  -4   9 6363.21 658.622   9
   2  -4  10 2539.60 667.358   9
   2  -4  11 3396.55 587.169   9
   2  -4  12 1474.40 544.709   9
   2  -4  13 2420.35 572.864   9
   2  -4  14 2636.05 410.424  11
   2  -4  15 2836.30 393.817  11
   3  -4  -7 780.183 412.413   2
   3  -4  -6 103642. 1807.92   2
   3  -4  -5 2812.29 484.881   2
   3  -4  -4 406.663 399.782   2
   3  -4  -3 7624.12 504.384   2
   3  -4  -2 131795. 1530.36   2
   3  -4  -1 1823.13 328.418   2
   3  -4  -1 1732.90 346.181   3
   3  -4   0 6009.79 476.072   1
   3  -4   0 5956.44 359.850   2
   3  -4   0 5555.97 446.760   3
   3  -4   1 5472.20 354.854   2
   3  -4   1 5962.28 458.567   1
   3  -4   1 6602.90 483.776   3
   3  -4   2 793.823 193.897   2
   3  -4   2 926.350 299.987   1
   3  -4   7 5765.64 561.383   9
   3  -4   8 8607.29 801.266   9
   3  -4   9 5787.13 683.233   9
   3  -4  10 1000.59 454.469   9
   3  -4  11 888.683 622.428   9
   3  -4  12 1109.47 559.206   9
   3  -4  13 951.247 595.177  11
   3  -4  13 1454.06 508.385   9
   3  -4  14 1279.70 315.129  11
   4  -4  -8 14180.1 849.997   2
   4  -4  -7 3051.10 516.166   2
   4  -4  -6 4373.90 567.779   2
   4  -4  -5 2910.65 474.100   2
   4  -4  -4 161147. 1977.87   2
   4  -4  -3 8022.06 531.987   2
   4  -4  -2 172148. 1881.42   2
   4  -4  -1 3999.82 423.556   2
   4  -4  -1 3638.78 506.819   3
   4  -4   0 198690. 1953.86   1
   4  -4   0 199672. 1921.30   2
   4  -4   0 198793. 2186.26   3
   4  -4   1 1864.86 301.280   2
   4  -4   1 1614.17 404.024   3
   4  -4   1 1571.93 377.136   1
   4  -4   2 140842. 1601.62   2
   4  -4   6 4806.67 471.462   9
   4  -4   6 5142.00 735.327   7
   4  -4   7 1594.99 375.347   9
   4  -4   8 13808.9 923.607   9
   4  -4   9 2121.51 449.454   9
   4  -4  10-270.497 640.567   9
   4  -4  11 853.175 508.477   9
   4  -4  12 352.247 306.116   9
   4  -4  13 294.755 410.308   9
   4  -4  13 234.639 346.204  11
   4  -4  14-159.990 102.131  11
   5  -4  -9 1751.29 527.776   2
   5  -4  -8 244.544 420.833   2
   5  -4  -7 4830.94 595.843   2
   5  -4  -6 36070.9 1136.75   2
   5  -4  -5 779.511 411.276   2
   5  -4  -4 10586.2 647.327   2
   5  -4  -3 287.474 365.713   2
   5  -4  -2 89418.4 1479.04   2
   5  -4  -2 91166.2 1613.69   3
   5  -4  -1 1827.71 384.977   2
   5  -4  -1 2503.65 516.662   3
   5  -4   0 55168.8 1161.70   2
   5  -4   0 56416.3 1053.97   1
   5  -4   0 56548.7 1341.33   3
   5  -4   1 18665.1 709.468   2
   5  -4   1 19313.4 869.946   3
   5  -4   1 20086.8 643.948   1
   5  -4   2 26653.3 836.575   2
   5  -4   2 27596.4 1032.54   3
   5  -4   5 986.339 602.514   7
   5  -4   6 5237.76 546.937   9
   5  -4   6 4749.03 766.285   7
   5  -4   7 817.459 246.571   9
   5  -4   8 98.9803 487.176   9
   5  -4   9 2688.96 478.703   9
   5  -4  10 66.9445 494.335   9
   5  -4  11 406.113 269.817   9
   5  -4  12 988.529 443.648   9
   5  -4  13 176.394 208.773  11
   6  -4 -10 16783.5 1016.56   2
   6  -4  -9 3657.24 633.673   2
   6  -4  -8 17976.2 922.506   2
   6  -4  -7 4.40813 407.671   2
   6  -4  -6 35313.1 1160.81   2
   6  -4  -5 3448.04 562.943   2
   6  -4  -4 12605.9 773.548   2
   6  -4  -3 3930.42 506.092   2
   6  -4  -2 47440.4 1286.45   3
   6  -4  -2 47244.0 1172.67   2
   6  -4  -1 520.907 433.202   3
   6  -4  -1 731.853 350.509   2
   6  -4   0 13075.6 684.839   2
   6  -4   0 13458.8 791.234   3
   6  -4   1 204.980 246.014   3
   6  -4   1-23.2786 332.038   2
   6  -4   2 7730.53 572.894   2
   6  -4   2 7020.62 686.383   3
   6  -4   4 1849.54 620.353   7
   6  -4   5 749.316 320.185   9
   6  -4   5 1259.56 704.113   7
   6  -4   6 616.336 199.822   9
   6  -4   6 234.955 550.046   7
   6  -4   7 756.552 400.513   9
   6  -4   8 4475.08 645.842   9
   6  -4   9-260.755 351.009   9
   6  -4  10 321.540 97.9836   9
   6  -4  11 1112.81 333.291   9
   6  -4  12 348.120 230.653   9
   7  -4 -14 2172.83 554.808   8
   7  -4 -13 2666.21 542.706   8
   7  -4 -12-534.804 450.446   8
   7  -4 -11-403.235 508.279   8
   7  -4 -11 347.827 382.707   2
   7  -4 -10 4886.91 642.623   8
   7  -4 -10 4981.21 756.034   2
   7  -4  -9 1286.79 245.028   2
   7  -4  -8 28614.7 1165.36   2
   7  -4  -7 2982.95 585.830   2
   7  -4  -6 14699.1 905.908   2
   7  -4  -5-147.019 442.339   2
   7  -4  -4 66644.1 1566.80   2
   7  -4  -3 3095.72 459.056   2
   7  -4  -2 36527.6 1132.08   2
   7  -4  -2 37122.0 1263.67   3
   7  -4  -1 10460.8 727.962   2
   7  -4  -1 10309.8 776.289   3
   7  -4   0 3286.67 523.839   2
   7  -4   0 3055.75 575.315   3
   7  -4   1 3518.58 549.749   3
   7  -4   1 2583.26 414.302   2
   7  -4   2 439.329 538.232   3
   7  -4   2 1377.67 340.484   7
   7  -4   3 1060.85 392.784   3
   7  -4   3 252.262 363.367   7
   7  -4   4 117.236 411.218   9
   7  -4   4 216.578 293.619   3
   7  -4   4 190.307 425.277   7
   7  -4   5 1019.37 265.879   9
   7  -4   5 257.154 668.382   7
   7  -4   6 1797.47 406.247   9
   7  -4   7 899.508 556.340   9
   7  -4   8-83.1823 417.041   9
   7  -4   9 1402.98 444.873   9
   7  -4  10 1269.74 393.709   9
   7  -4  11 741.150 327.129   9
   8  -4 -15 1249.52 446.576   8
   8  -4 -14 1020.47 479.986   8
   8  -4 -13 610.161 412.786   8
   8  -4 -12 2380.00 480.399   8
   8  -4 -11 299.649 414.915   8
   8  -4 -11 404.495 299.780   2
   8  -4 -10 5729.47 808.755   8
   8  -4 -10 5101.85 720.349   2
   8  -4  -9-283.226 454.254   8
   8  -4  -9 552.554 402.640   2
   8  -4  -8 17037.5 923.573   2
   8  -4  -7 855.261 468.659   2
   8  -4  -6 27377.8 1140.39   2
   8  -4  -5 2523.66 542.430   2
   8  -4  -4 1326.69 500.458   2
   8  -4  -3 6241.90 639.397   2
   8  -4  -2 32925.8 1209.95   3
   8  -4  -2 32118.0 1137.05   2
   8  -4  -1 2764.07 567.225   2
   8  -4  -1 2605.56 505.839   3
   8  -4   0 2701.29 561.845   3
   8  -4   0 2748.59 435.486   7
   8  -4   0 2351.19 439.158   2
   8  -4   1 527.571 502.037   7
   8  -4   1 414.661 294.767   2
   8  -4   1 992.344 366.803   3
   8  -4   2 10502.4 834.401   3
   8  -4   2 8804.38 824.206   7
   8  -4   3 992.291 364.662   9
   8  -4   3 407.908 503.288   7
   8  -4   3-579.806 436.178   3
   8  -4   4 3330.96 562.448   9
   8  -4   4 1824.02 615.321   7
   8  -4   5 95.8054 289.646   9
   8  -4   6 422.340 359.793   9
   8  -4   7-325.162 245.090   9
   8  -4   8 770.640 393.065   9
   8  -4   9-98.3716 381.897   9
   8  -4  10-65.0584 215.139   9
   9  -4 -16 3200.41 448.410   8
   9  -4 -15 548.382 387.294   8
   9  -4 -14 1383.68 594.074   8
   9  -4 -13 639.848 563.404   8
   9  -4 -12 3152.85 705.066   8
   9  -4 -11 130.355 573.900   8
   9  -4 -10 8430.44 813.299   8
   9  -4 -10 9527.99 940.581   2
   9  -4  -9 951.098 560.499   8
   9  -4  -9 2053.40 498.195   2
   9  -4  -8 13769.8 864.242   8
   9  -4  -8 12429.1 904.656   2
   9  -4  -7 1571.41 634.201   2
   9  -4  -7 1674.42 421.921   8
   9  -4  -6 4197.17 606.743   2
   9  -4  -6 3679.57 486.019   8
   9  -4  -5 1651.34 417.750   7
   9  -4  -5 2173.06 578.695   2
   9  -4  -5 1993.91 565.511   8
   9  -4  -4 10143.1 821.711   2
   9  -4  -4 9286.31 720.704   8
   9  -4  -4 9397.02 738.149   7
   9  -4  -3 7545.03 633.531   2
   9  -4  -3 7052.36 712.708   8
   9  -4  -3 6150.02 571.726   7
   9  -4  -2 6064.21 603.780   3
   9  -4  -2 6086.94 604.531   2
   9  -4  -2 5512.77 603.299   7
   9  -4  -1 3400.66 503.310   2
   9  -4  -1 2339.23 489.416   3
   9  -4  -1 2782.22 402.176   7
   9  -4   0 6343.68 601.381   2
   9  -4   0 5644.12 759.148   7
   9  -4   0 5683.96 778.170   3
   9  -4   1 1349.02 390.413   7
   9  -4   1 2522.79 618.575   3
   9  -4   2 584.284 544.780   7
   9  -4   3 4721.50 699.124   9
   9  -4   3 4521.99 703.773   7
   9  -4   4 2447.35 641.330   9
   9  -4   4 1739.20 739.555   7
   9  -4   5 913.439 223.995   9
   9  -4   6 215.265 229.602   9
   9  -4   7 746.773 406.283   9
   9  -4   8-63.4627 289.478   9
   9  -4   9 154.895 225.393   9
  10  -4 -17-625.841 156.606   8
  10  -4 -16-72.2980 190.870   8
  10  -4 -15 330.324 566.740   8
  10  -4 -14 1252.56 476.702   8
  10  -4 -13 596.788 646.114   8
  10  -4 -12 252.478 563.461   8
  10  -4 -11 361.690 530.328   8
  10  -4 -10 11085.2 865.873   8
  10  -4  -9 3201.39 638.696   8
  10  -4  -9 3258.52 746.040   2
  10  -4  -8 18173.2 1256.14   2
  10  -4  -8 16881.3 1112.80   8
  10  -4  -7 6179.96 829.775   2
  10  -4  -7 6036.99 749.097   8
  10  -4  -6 57503.7 1739.94   2
  10  -4  -6 57740.2 1712.91   8
  10  -4  -6 57349.3 1671.97   7
  10  -4  -5 222.452 542.867   7
  10  -4  -5 61.7543 468.590   2
  10  -4  -5 296.094 284.582   8
  10  -4  -4 8461.29 800.444   2
  10  -4  -4 8410.89 644.038   8
  10  -4  -4 6969.91 648.902   7
  10  -4  -3 2280.38 570.947   2
  10  -4  -3 1268.04 441.753   7
  10  -4  -2 4128.29 552.348   3
  10  -4  -2 3682.94 773.841   2
  10  -4  -2 3753.32 614.063   7
  10  -4  -1 7288.00 691.217   2
  10  -4  -1 6140.75 944.967   3
  10  -4  -1 6206.09 686.913   7
  10  -4   0 1331.06 572.598   7
  10  -4   1 650.958 528.998   7
  10  -4   2 91.1257 304.185   7
  10  -4   3 2935.09 369.028   9
  10  -4   3 4014.36 575.448   7
  10  -4   4 1042.84 281.829   9
  10  -4   5-367.320 204.121   9
  10  -4   6 305.720 340.123   9
  10  -4   7 1366.77 346.546   9
  10  -4   8 69.5413 171.603   9
  11  -4 -17 141.727 252.619   8
  11  -4 -16 1708.47 429.788   8
  11  -4 -15 162.612 375.431   8
  11  -4 -14 1331.18 605.291   8
  11  -4 -13 1428.00 595.782   8
  11  -4 -12 3822.09 742.308   8
  11  -4 -11 485.897 629.868   8
  11  -4 -10 3793.86 847.135   8
  11  -4  -9 548.049 589.375   8
  11  -4  -8 955.636 582.800   7
  11  -4  -8 2238.68 766.149   8
  11  -4  -7 7106.81 968.491   2
  11  -4  -7 6572.89 877.986   8
  11  -4  -7 5052.22 632.618   7
  11  -4  -6 25592.6 1256.84   2
  11  -4  -6 22448.7 1267.35   8
  11  -4  -6 23094.1 1124.16   7
  11  -4  -5 6701.94 905.453   2
  11  -4  -5 7354.00 803.882   8
  11  -4  -5 5910.53 696.641   7
  11  -4  -4 15948.2 1070.68   2
  11  -4  -4 15077.6 1074.60   8
  11  -4  -4 16228.0 1035.45   7
  11  -4  -3 1915.66 519.296   7
  11  -4  -2 13232.4 960.626   7
  11  -4  -1 2904.99 616.048   7
  11  -4   0 1482.58 646.807   7
  11  -4   1 5080.74 862.429   7
  11  -4   2 1205.44 601.670   7
  11  -4   3 533.599 221.257   9
  11  -4   4 728.514 365.976   9
  11  -4   5 306.147 334.826   9
  11  -4   6-36.0492 107.105   9
  12  -4 -17 46.1462 70.8120   8
  12  -4 -16 634.128 418.964   8
  12  -4 -15 23.2499 279.086   8
  12  -4 -14 1316.48 640.206   8
  12  -4 -13 1026.03 684.576   8
  12  -4 -12 10352.9 882.396   8
  12  -4 -11 2888.25 724.795   8
  12  -4 -11 3885.19 492.153   7
  12  -4 -10 18255.2 1211.77   8
  12  -4 -10 16615.3 971.440   7
  12  -4  -9-272.973 483.526   7
  12  -4  -9 347.137 592.032   8
  12  -4  -8 10755.6 988.313   8
  12  -4  -8 9672.55 846.178   7
  12  -4  -7 5138.62 821.244   8
  12  -4  -7 5421.51 636.677   7
  12  -4  -6 9715.25 995.578   8
  12  -4  -6 11205.1 930.226   7
  12  -4  -5 9765.19 936.383   8
  12  -4  -5 9710.17 900.541   7
  12  -4  -4 9609.66 802.634   7
  12  -4  -3 2747.92 795.788   7
  12  -4  -2 2083.95 557.544   7
  12  -4  -1-146.858 603.515   7
  12  -4   0 6359.16 859.509   7
  12  -4   1 1328.45 285.434   7
  13  -4 -17-336.033 108.226   8
  13  -4 -16 2823.80 488.985   8
  13  -4 -15 1045.97 448.022   8
  13  -4 -14 9529.39 860.031   8
  13  -4 -13 794.847 458.554   8
  13  -4 -12 18084.0 1118.25   8
  13  -4 -11 1293.48 667.935   8
  13  -4 -10 14290.3 1126.25   8
  13  -4 -10 14669.1 803.577   7
  13  -4  -9 825.211 449.634   7
  13  -4  -9 746.839 586.451   8
  13  -4  -8 3287.29 724.113   7
  13  -4  -8 3400.58 791.575   8
  13  -4  -7 1769.97 462.996   7
  13  -4  -7 2652.82 710.280   8
  13  -4  -6 26.0106 431.574   7
  13  -4  -5-74.8696 365.326   7
  13  -4  -4 2959.87 606.917   7
  13  -4  -3 502.092 303.409   7
  13  -4  -2 987.652 560.062   7
  13  -4  -1 863.137 409.326   7
  13  -4   0 413.505 540.259   7
  14  -4 -16 4494.90 414.910   8
  14  -4 -15-217.188 325.593   8
  14  -4 -14 352.828 444.026   8
  14  -4 -13-223.137 492.739   8
  14  -4 -12 2954.83 539.457   8
  14  -4 -11 1520.19 625.963   8
  14  -4 -10 8667.17 946.280   8
  14  -4  -9 52.0573 597.609   8
  14  -4  -8 1312.22 686.820   8
  14  -4  -7 489.059 244.578   7
  14  -4  -6 932.730 523.988   7
  14  -4  -5 760.057 423.561   7
  14  -4  -4 1351.53 526.304   7
  14  -4  -3 1600.00 555.784   7
  14  -4  -2-204.609 559.611   7
  15  -4 -15 583.429 334.784   8
  15  -4 -14 6085.57 548.015   8
  15  -4 -13-68.1676 405.456   8
  15  -4 -12 4123.79 709.338   8
  15  -4 -11-91.3156 552.300   8
  15  -4 -10 615.472 655.331   8
 -16  -5  10 1225.38 323.440   6
 -16  -5  11 793.903 324.609   6
 -16  -5  12 626.300 299.143   6
 -16  -5  13 1077.20 367.849   6
 -15  -5   1-242.962 294.905   5
 -15  -5   8 1482.36 338.073   6
 -15  -5   9 870.530 305.268   6
 -15  -5  10 4805.44 560.420   6
 -15  -5  11 473.010 532.979   6
 -15  -5  12 4163.99 595.506   6
 -15  -5  13 76.1970 432.023   6
 -15  -5  14 124.903 350.165   6
 -15  -5  15 914.126 343.671   6
 -14  -5  -2 71.5181 215.824   5
 -14  -5  -1 1253.42 398.772   5
 -14  -5   0 615.809 385.861   5
 -14  -5   1 1459.21 362.816   5
 -14  -5   2 584.862 330.428   5
 -14  -5   7 840.716 508.820   6
 -14  -5   8 3758.66 626.139   6
 -14  -5   9 382.919 494.669   6
 -14  -5  10 3249.29 670.131   6
 -14  -5  14-152.189 455.409   6
 -14  -5  15 502.353 385.859   6
 -14  -5  16 3805.56 435.243   6
 -13  -5  -4 682.933 320.243   5
 -13  -5  -3 1468.56 480.276   5
 -13  -5  -2 526.406 564.507   5
 -13  -5  -1-40.2636 415.579   5
 -13  -5   0 3082.66 597.012   5
 -13  -5   1 1284.59 495.943   5
 -13  -5   2 164.896 469.408   5
 -13  -5   6 10944.5 837.121   6
 -13  -5   7 5642.44 730.016   6
 -13  -5  15 815.789 459.241   6
 -13  -5  16 1097.98 419.171   6
 -12  -5  -5 2394.32 448.168   5
 -12  -5  -4-522.507 405.948   5
 -12  -5  -3 198.440 378.242   5
 -12  -5  -2-127.976 501.500   5
 -12  -5  -1 851.713 614.297   5
 -12  -5   5 1268.54 395.544   6
 -12  -5   6 20461.1 1030.82   6
 -12  -5  16 843.447 357.345   6
 -11  -5  -7 515.378 291.836   5
 -11  -5  -6 396.411 397.057   5
 -11  -5  -5 770.387 537.691   5
 -11  -5  -4 777.746 532.452   5
 -11  -5  -3 1042.31 628.399   5
 -11  -5   4 7669.88 707.876   6
 -11  -5   5 1585.02 648.990   6
 -11  -5  10 14360.1 1169.08  11
 -11  -5  11 214.225 699.848  11
 -11  -5  12 368.225 761.355  11
 -11  -5  13-8.86970 637.105  11
 -11  -5  14 1000.44 633.757  11
 -11  -5  15 176.555 486.868  11
 -11  -5  16 2053.46 413.101   6
 -11  -5  16 2395.34 503.601  11
 -10  -5  -8-113.768 273.267   5
 -10  -5  -7 463.473 423.919   5
 -10  -5  -6 452.631 560.943   5
 -10  -5  -5 55.6606 570.143   5
 -10  -5  -4 1246.80 733.931   5
 -10  -5   3 3990.33 443.108   6
 -10  -5   4 41275.0 1456.25   6
 -10  -5   8 20260.8 1173.28  11
 -10  -5   9 1489.91 590.186  11
 -10  -5  10 4006.32 729.782  11
 -10  -5  11 1332.31 586.938  11
 -10  -5  12 9529.95 926.688  11
 -10  -5  13 1400.46 649.107  11
 -10  -5  14 992.983 618.812  11
 -10  -5  15 356.307 558.794  11
 -10  -5  16-252.963 331.926   6
 -10  -5  16 398.268 472.004  11
 -10  -5  17-214.696 236.308  11
  -9  -5  -9 563.988 297.570   5
  -9  -5  -8 360.289 411.730   5
  -9  -5  -7 678.248 595.128   5
  -9  -5  -6 210.390 684.265   5
  -9  -5  -5 817.331 721.656   5
  -9  -5   2 18595.4 916.461   6
  -9  -5   3 6182.92 636.955   6
  -9  -5   6 13420.5 787.899  11
  -9  -5   7 2610.39 630.624  11
  -9  -5   8 33220.5 1451.85  11
  -9  -5   9 1139.58 451.853  11
  -9  -5  10 2802.65 778.601  11
  -9  -5  11 844.795 713.764  11
  -9  -5  12 4351.32 857.896  11
  -9  -5  13-387.458 648.884  11
  -9  -5  14 880.870 304.518  11
  -9  -5  15 7.95961 509.580  11
  -9  -5  16 1973.44 553.000  11
  -9  -5  17-42.1327 358.584  11
  -9  -5  18 44.9570 139.412  11
  -8  -5  -9 770.669 419.645   5
  -8  -5  -8 435.294 514.879   5
  -8  -5  -7 1185.44 566.936   5
  -8  -5  -6-301.257 391.904   5
  -8  -5  -5 2013.40 559.650   5
  -8  -5   1 754.046 221.678   6
  -8  -5   2 3963.86 439.100   6
  -8  -5   3 10018.1 649.669   6
  -8  -5   6 10072.3 672.657  11
  -8  -5   7 1168.23 269.122  11
  -8  -5   8 5675.69 754.894  11
  -8  -5   9 69.3517 352.792  11
  -8  -5  10 14623.3 1081.57  11
  -8  -5  11 540.310 648.293  11
  -8  -5  12 3641.41 854.923  11
  -8  -5  13 369.541 511.992  11
  -8  -5  14 2824.47 764.113  11
  -8  -5  15 242.766 527.076  11
  -8  -5  16 442.154 543.150  11
  -8  -5  17 413.965 352.707  11
  -8  -5  18-556.714 299.810  11
  -7  -5 -10-401.440 308.700   5
  -7  -5  -9 719.676 420.586   5
  -7  -5  -8 743.863 642.777   5
  -7  -5  -7 174.657 546.635   5
  -7  -5  -6 3015.85 567.514   5
  -7  -5   7 700.692 393.978  11
  -7  -5   8 17452.2 1048.74  11
  -7  -5   9 942.088 428.405  11
  -7  -5  10 11424.7 892.093  11
  -7  -5  11 244.380 360.998  11
  -7  -5  12 4054.41 812.044  11
  -7  -5  13 28.8513 698.796  11
  -7  -5  14 955.325 673.358  11
  -7  -5  15-127.727 557.093  11
  -7  -5  16-750.676 549.075  11
  -7  -5  17 187.933 384.256  11
  -7  -5  18 2796.34 427.785  11
  -6  -5 -10 514.374 441.042   5
  -6  -5  -9 1322.52 580.423   5
  -6  -5  -8 708.397 491.549   5
  -6  -5  -7 1521.58 652.142   5
  -6  -5  -6 1663.70 580.070   5
  -6  -5   8 9196.29 676.937  11
  -6  -5   9 1485.43 410.222  11
  -6  -5  10 13090.2 948.414  11
  -6  -5  11 405.586 585.689  11
  -6  -5  12 2895.25 761.918  11
  -6  -5  13-115.245 598.568  11
  -6  -5  14 253.285 416.551  11
  -6  -5  15 14.4111 486.401  11
  -6  -5  16 2319.38 609.888  11
  -6  -5  17-205.964 419.863  11
  -6  -5  18 160.952 155.945  11
  -5  -5 -11 1799.14 388.494   5
  -5  -5 -10 5151.99 657.464   5
  -5  -5  -9 2079.29 558.063   5
  -5  -5  -8 2556.43 648.181   5
  -5  -5  -7 943.695 486.385   5
  -5  -5  -6 4320.08 719.348   5
  -5  -5   9 2228.95 355.623  11
  -5  -5  10 5182.53 679.182  11
  -5  -5  11 748.133 579.947  11
  -5  -5  12 972.488 634.506  11
  -5  -5  13 194.217 558.606  11
  -5  -5  14 2309.64 689.016  11
  -5  -5  15 697.904 669.813  11
  -5  -5  16 2493.22 561.950  11
  -5  -5  17 107.124 317.832  11
  -4  -5 -11 718.888 420.292   5
  -4  -5 -10 1538.52 521.728   5
  -4  -5  -9 2943.06 539.309   5
  -4  -5  -8 987.524 348.395   5
  -4  -5  -7 9395.98 917.135   5
  -4  -5  -6 447.548 397.703   5
  -4  -5  -5 4300.64 505.805   5
  -4  -5   9 533.822 322.345  11
  -4  -5  10 9113.99 792.609  11
  -4  -5  11 4337.26 782.590  11
  -4  -5  12 850.709 729.179  11
  -4  -5  13 898.247 590.224  11
  -4  -5  14 4823.80 696.351  11
  -4  -5  15 2147.71 667.221  11
  -4  -5  16 6928.43 619.098  11
  -4  -5  17 1152.27 406.409  11
  -3  -5 -11 277.121 428.192   5
  -3  -5 -10 1001.47 253.086   5
  -3  -5  -9 3509.68 651.210   5
  -3  -5  -8 6069.96 678.095   5
  -3  -5  -7 887.661 504.408   5
  -3  -5  -6 4203.18 560.837   5
  -3  -5  -4 39467.2 1040.81   1
  -3  -5  -3 12295.2 661.234   1
  -3  -5  -2 5832.06 540.167   1
  -3  -5  -1 1086.82 320.164   1
  -3  -5   9 744.853 385.074  11
  -3  -5  10 4842.87 725.269  11
  -3  -5  11 2340.09 772.384  11
  -3  -5  12 1985.36 722.855  11
  -3  -5  13 4521.22 628.502  11
  -3  -5  14 5069.00 862.625  11
  -3  -5  15 1750.48 565.973  11
  -3  -5  16 1506.84 477.429  11
  -3  -5  17 295.247 219.433  11
  -2  -5 -10 1310.26 326.719   5
  -2  -5  -9-381.370 310.244   5
  -2  -5  -8 6763.89 728.299   5
  -2  -5  -7 6848.80 656.981   5
  -2  -5  -5 8350.63 579.582   1
  -2  -5  -4 33355.6 972.935   1
  -2  -5  -3 454.621 284.262   1
  -2  -5  -2 14016.7 715.203   1
  -2  -5  -1 5403.17 581.160   1
  -2  -5   0 39288.1 1070.03   1
  -2  -5   1 679.820 425.174   1
  -2  -5   9 2150.89 479.230  11
  -2  -5  10 5671.07 762.406  11
  -2  -5  11 2664.89 734.545  11
  -2  -5  12 2824.42 646.890  11
  -2  -5  13 3530.90 790.147  11
  -2  -5  14 2350.57 633.919  11
  -2  -5  15 814.303 560.587  11
  -2  -5  16-162.022 346.674  11
  -2  -5  17 1530.37 241.001  11
  -1  -5 -10 3213.47 516.200   5
  -1  -5  -9 11378.3 854.072   5
  -1  -5  -8 11954.6 821.347   5
  -1  -5  -7 1880.61 343.515   5
  -1  -5  -6 3390.29 419.469   1
  -1  -5  -5 3410.10 425.103   1
  -1  -5  -4 9871.16 604.667   1
  -1  -5  -3 3394.65 432.931   1
  -1  -5  -2 67467.4 1370.10   1
  -1  -5  -1 454.330 401.457   1
  -1  -5   0 21010.9 838.552   1
  -1  -5   1 314.815 392.389   1
  -1  -5   9 12360.4 863.451   9
  -1  -5  10 5251.06 617.741   9
  -1  -5  11 848.523 552.199  11
  -1  -5  12 3294.27 754.759  11
  -1  -5  13 1346.77 456.456  11
  -1  -5  14 300.664 508.866  11
  -1  -5  15 681.725 442.344  11
  -1  -5  16 20.6500 235.505  11
   0  -5 -10 6596.72 596.374   5
   0  -5  -9-414.048 260.862   5
   0  -5  -8 4324.43 582.414   5
   0  -5  -2 10273.4 636.777   1
   0  -5  -1 1743.38 465.267   1
   0  -5   0 40.3737 369.922   1
   0  -5   1 1844.89 461.517   1
   0  -5   8 4746.08 686.088   9
   0  -5   9 1035.11 289.079   9
   0  -5  10 7386.03 741.920   9
   0  -5  11 9811.54 871.771   9
   0  -5  12 3066.85 613.660  11
   0  -5  13 148.946 342.328  11
   0  -5  14 246.427 437.643  11
   0  -5  15 287.458 388.867  11
   0  -5  16 341.309 222.668  11
   1  -5  -9 10957.3 776.332   5
   1  -5  -1 429.657 432.799   1
   1  -5   0 21855.6 834.416   1
   1  -5   1 343.206 398.438   1
   1  -5   2 68955.0 1353.95   1
   1  -5   2 69993.9 1076.85   3
   1  -5   3 2961.70 282.339   3
   1  -5   8 11959.2 826.893   9
   1  -5   9 13223.0 921.212   9
   1  -5  10 3759.35 515.251   9
   1  -5  11 103.778 396.130   9
   1  -5  12 2350.13 547.002   9
   1  -5  13 436.346 588.135  11
   1  -5  14 521.837 451.444  11
   1  -5  15 38.7315 235.301  11
   2  -5  -9 1576.72 349.152   5
   2  -5  -4 32416.9 965.309   2
   2  -5  -3 1793.04 320.448   2
   2  -5  -2 42412.2 933.809   2
   2  -5  -1 492.510 379.734   1
   2  -5  -1 632.700 183.565   2
   2  -5   0 40902.5 1094.52   1
   2  -5   1 6088.41 552.745   1
   2  -5   1 5743.05 409.505   3
   2  -5   2 15112.3 683.799   1
   2  -5   2 15435.7 628.073   3
   2  -5   3 344.452 297.568   3
   2  -5   7 8990.79 957.580   7
   2  -5   8 8157.96 642.625   9
   2  -5   9 551.418 400.730   9
   2  -5  10 2437.95 557.001   9
   2  -5  11 934.620 646.987   9
   2  -5  12 563.499 295.013   9
   2  -5  13 114.391 344.993  11
   2  -5  14 2509.90 524.040  11
   2  -5  15 1462.31 236.260  11
   3  -5  -6 29457.2 1067.68   2
   3  -5  -5 13869.6 737.705   2
   3  -5  -4 7199.64 553.824   2
   3  -5  -3 4116.58 414.848   2
   3  -5  -2 26477.1 773.119   2
   3  -5  -1 236.444 250.068   2
   3  -5  -1 197.546 349.201   1
   3  -5   0 79193.0 1433.67   1
   3  -5   0 79507.8 1365.10   3
   3  -5   1 617.588 318.531   1
   3  -5   1 831.319 305.831   3
   3  -5   2 5911.69 498.073   3
   3  -5   3 11717.6 666.291   3
   3  -5   6 5771.81 647.382   7
   3  -5   7 1245.09 403.341   9
   3  -5   7 807.395 558.162   7
   3  -5   8 7124.15 684.110   9
   3  -5   9 4810.53 654.020   9
   3  -5  10-189.029 635.318   9
   3  -5  11 746.620 489.888   9
   3  -5  12 781.446 567.195   9
   3  -5  13 618.098 437.331  11
   3  -5  14 644.865 272.529  11
   4  -5  -7 3041.09 545.728   2
   4  -5  -6 18301.8 880.885   2
   4  -5  -5 1451.50 389.930   2
   4  -5  -4 61672.4 1345.95   2
   4  -5  -3 12439.7 634.903   2
   4  -5  -2 37781.1 944.434   2
   4  -5  -1 9172.97 530.051   1
   4  -5  -1 8338.67 484.538   2
   4  -5   0 10468.2 578.210   1
   4  -5   0 10348.7 622.843   3
   4  -5   1 530.429 299.133   3
   4  -5   1 703.079 289.991   1
   4  -5   2 35050.8 1088.71   3
   4  -5   3-246.035 384.983   3
   4  -5   4 2708.74 540.388   3
   4  -5   5 4250.79 607.190   7
   4  -5   6 1524.19 490.590   7
   4  -5   7 9985.43 708.676   9
   4  -5   8 1037.74 351.698   9
   4  -5   9 2300.49 561.421   9
   4  -5  10 897.339 479.521   9
   4  -5  11 637.530 386.474   9
   4  -5  12 1364.27 478.396   9
   4  -5  13 79.6001 280.735  11
   5  -5  -8 20873.2 1068.37   2
   5  -5  -7 4415.53 683.042   2
   5  -5  -6 37726.4 1174.51   2
   5  -5  -5 2150.18 449.895   2
   5  -5  -4 39558.4 1127.24   2
   5  -5  -3 449.704 367.186   2
   5  -5  -2 1562.62 380.569   2
   5  -5  -1 3823.88 431.083   1
   5  -5  -1 3385.38 450.864   2
   5  -5  -1 3544.46 461.897   3
   5  -5   0 5662.08 381.234   1
   5  -5   0 4751.08 541.899   3
   5  -5   1 1640.57 515.942   3
   5  -5   2 3196.53 498.391   3
   5  -5   3 1744.37 538.388   3
   5  -5   4 8089.38 751.002   3
   5  -5   4 8074.83 799.974   7
   5  -5   5 820.829 512.586   3
   5  -5   5 359.245 667.481   7
   5  -5   6 5208.95 940.710   7
   5  -5   7 1355.81 406.686   9
   5  -5   8 2129.00 470.265   9
   5  -5   9 1515.17 478.359   9
   5  -5  10 5762.73 650.774   9
   5  -5  11 1854.14 504.433   9
   5  -5  12 1027.19 404.406  11
   5  -5  13 160.961 142.975  11
   6  -5  -9 1069.45 405.262   2
   6  -5  -8 9472.08 781.417   2
   6  -5  -7 4113.87 494.406   2
   6  -5  -6 45848.3 1382.18   2
   6  -5  -5 1384.94 507.705   2
   6  -5  -4 11297.2 697.686   2
   6  -5  -3 1311.13 370.440   2
   6  -5  -2 7240.84 581.070   2
   6  -5  -1 2577.23 456.986   2
   6  -5  -1 2904.81 342.437   1
   6  -5  -1 3061.08 361.178   3
   6  -5   0 7327.42 681.747   3
   6  -5   1 1955.97 428.759   3
   6  -5   2 1242.02 483.791   7
   6  -5   2 985.020 238.442   3
   6  -5   3 4488.80 604.944   3
   6  -5   3 4704.27 694.081   7
   6  -5   4 37.4366 468.753   7
   6  -5   4 159.278 233.717   3
   6  -5   5 876.818 439.649   3
   6  -5   5-141.389 672.318   7
   6  -5   6 1849.64 685.431   7
   6  -5   7 974.055 390.674   9
   6  -5   8 108.207 358.393   9
   6  -5   9 967.045 452.498   9
   6  -5  10 9.06223 271.205   9
   6  -5  11-131.919 192.110   9
   6  -5  12 2640.55 312.842  11
   7  -5 -10 11011.1 894.722   2
   7  -5  -9 1840.13 355.735   2
   7  -5  -8 15606.9 898.391   5
   7  -5  -8 16387.3 981.183   2
   7  -5  -7-51.3154 151.309   2
   7  -5  -6 10523.3 700.122   2
   7  -5  -5 515.266 324.585   2
   7  -5  -4 10487.6 787.394   2
   7  -5  -3 216.765 337.177   2
   7  -5  -2 31307.1 1083.87   2
   7  -5  -2 30412.0 927.571   1
   7  -5  -1 657.841 354.323   2
   7  -5  -1 587.899 263.944   3
   7  -5   0 1319.72 373.781   3
   7  -5   0 1203.16 358.413   7
   7  -5   1 1115.38 568.821   7
   7  -5   1 2467.73 340.570   3
   7  -5   2 10995.7 922.609   7
   7  -5   2 10535.0 710.741   3
   7  -5   3 1109.84 234.402   3
   7  -5   3 1160.63 656.524   7
   7  -5   4 879.226 756.778   7
   7  -5   5 730.987 659.945   7
   7  -5   7 393.072 459.097   9
   7  -5   8 861.904 293.887   9
   7  -5   9-73.5587 156.744   9
   7  -5  10-588.532 333.218   9
   8  -5 -10 12026.8 814.006   2
   8  -5  -9 678.712 503.359   2
   8  -5  -8 4647.02 597.186   5
   8  -5  -8 4694.85 661.251   8
   8  -5  -8 5125.69 518.853   2
   8  -5  -7 734.492 321.261   5
   8  -5  -7 1223.77 506.714   2
   8  -5  -6 8271.05 731.686   5
   8  -5  -6 9747.86 793.033   8
   8  -5  -6 9185.33 715.447   2
   8  -5  -5 424.366 270.490   5
   8  -5  -5 515.706 458.367   2
   8  -5  -4 29812.5 1309.84   5
   8  -5  -4 27961.4 1196.33   2
   8  -5  -4 30509.2 1231.91   7
   8  -5  -3 9434.00 774.854   2
   8  -5  -3 9216.37 748.106   8
   8  -5  -3 9637.48 823.212   7
   8  -5  -2 4955.83 598.604   2
   8  -5  -2 5143.67 709.927   7
   8  -5  -1 304.921 406.860   3
   8  -5  -1 670.083 336.649   7
   8  -5   0 6505.49 720.292   7
   8  -5   0 7965.66 761.283   3
   8  -5   1 3830.79 632.024   3
   8  -5   1 4069.85 655.282   7
   8  -5   2 20946.2 1172.09   7
   8  -5   2 18896.2 1031.48   3
   8  -5   3 4057.07 855.434   7
   8  -5   4 3937.46 848.295   7
   8  -5   5 1953.71 913.917   7
   8  -5   7 702.132 338.755   9
   8  -5   8 1169.01 389.199   9
   8  -5   9 1060.15 163.069   9
   9  -5 -12 3450.66 591.362   8
   9  -5 -11 474.307 582.585   8
   9  -5 -10 3100.82 498.611   8
   9  -5  -9 807.155 380.784   8
   9  -5  -9 1005.08 271.933   2
   9  -5  -8 29765.5 1224.48   8
   9  -5  -8 32136.6 1341.84   2
   9  -5  -7 2881.58 481.089   8
   9  -5  -7 3230.74 547.278   2
   9  -5  -6 13291.2 905.152   2
   9  -5  -6 11854.9 869.641   8
   9  -5  -5 2642.68 587.047   2
   9  -5  -5 1901.74 573.861   7
   9  -5  -5 2312.18 600.256   8
   9  -5  -4 178.289 459.187   7
   9  -5  -4 1127.50 483.152   2
   9  -5  -4 1240.73 521.544   8
   9  -5  -3 7403.42 792.316   2
   9  -5  -3 6526.62 777.934   7
   9  -5  -2 18086.4 1044.88   2
   9  -5  -2 19385.3 1113.23   7
   9  -5  -1 6873.11 795.128   7
   9  -5  -1 7215.62 824.924   3
   9  -5   0 10668.5 868.342   7
   9  -5   0 8909.32 708.235   3
   9  -5   1 11824.7 974.618   7
   9  -5   2 2620.34 657.600   7
   9  -5   3 2077.43 724.488   7
   9  -5   4 3288.69 746.466   7
  10  -5 -14 9.30860 375.008   8
  10  -5 -13 648.277 301.848   8
  10  -5 -12 8234.42 830.044   8
  10  -5 -11 971.154 647.377   8
  10  -5 -10 3514.36 696.901   8
  10  -5  -9 1935.91 613.052   8
  10  -5  -8 19811.1 1171.61   8
  10  -5  -7 1431.39 314.344   2
  10  -5  -7 2187.62 539.931   8
  10  -5  -6 3148.80 783.027   2
  10  -5  -6 4329.32 634.526   8
  10  -5  -6 5375.11 675.579   7
  10  -5  -5 9323.41 888.704   2
  10  -5  -5 9619.69 868.383   8
  10  -5  -5 8935.25 1028.57   7
  10  -5  -4 43812.6 1563.18   2
  10  -5  -4 43502.4 1672.74   7
  10  -5  -3 4192.63 564.023   2
  10  -5  -3 4164.33 836.878   7
  10  -5  -2 21581.1 1257.85   7
  10  -5  -1 5077.90 720.207   7
  10  -5   0 5488.34 786.838   7
  10  -5   1 3548.60 884.510   7
  10  -5   2 1688.90 689.665   7
  10  -5   3 58.2364 636.665   7
  11  -5 -14 857.494 347.034   8
  11  -5 -13 350.309 274.856   8
  11  -5 -12 606.704 484.053   8
  11  -5 -11 560.502 448.782   8
  11  -5 -10 11451.6 933.195   8
  11  -5  -9 333.301 394.808   8
  11  -5  -8 4001.51 579.782   7
  11  -5  -8 4440.14 731.509   8
  11  -5  -7 2288.34 627.864   8
  11  -5  -7 2981.74 448.124   7
  11  -5  -6 7880.14 814.546   8
  11  -5  -6 7124.96 773.672   7
  11  -5  -5 1145.88 490.808   7
  11  -5  -4 8818.62 870.696   7
  11  -5  -3 8481.46 852.997   7
  11  -5  -2 24611.5 1280.72   7
  11  -5  -1 33.1535 605.468   7
  11  -5   0 1908.87 701.125   7
  11  -5   1-659.965 629.616   7
  11  -5   2 371.036 646.507   7
  12  -5 -15 4.99736 351.630   7
  12  -5 -15-382.580 230.928   8
  12  -5 -14 3548.68 522.703   8
  12  -5 -13-24.6959 392.090   8
  12  -5 -12 4590.26 623.796   8
  12  -5 -12 4033.83 607.524   7
  12  -5 -11 352.317 501.569   7
  12  -5 -11 1904.86 739.851   8
  12  -5 -10 1275.54 550.209   7
  12  -5 -10 150.497 549.912   8
  12  -5  -9 549.850 402.335   7
  12  -5  -9 235.180 514.218   8
  12  -5  -8 18473.9 1079.24   8
  12  -5  -8 19447.2 1148.53   7
  12  -5  -7 3232.38 819.403   7
  12  -5  -7 3938.51 752.630   8
  12  -5  -6 21745.8 1234.88   7
  12  -5  -5 1113.99 293.116   7
  12  -5  -4 12275.6 990.289   7
  12  -5  -3 3765.00 831.596   7
  12  -5  -2 508.454 400.048   7
  12  -5  -1 2716.53 620.923   7
  12  -5   0 617.287 480.361   7
  12  -5   1-96.2410 650.579   7
  13  -5 -15 229.714 189.746   8
  13  -5 -14 3736.61 497.899   7
  13  -5 -14 4215.21 554.837   8
  13  -5 -13-150.591 369.403   7
  13  -5 -13-553.202 397.719   8
  13  -5 -12 2273.33 637.526   7
  13  -5 -12 1717.36 459.499   8
  13  -5 -11 357.041 449.373   7
  13  -5 -11 586.748 556.086   8
  13  -5 -10 1482.13 609.242   7
  13  -5 -10 488.489 581.951   8
  13  -5  -9 1349.54 613.284   7
  13  -5  -9 961.554 627.561   8
  13  -5  -8 9004.10 855.787   8
  13  -5  -8 8651.28 824.085   7
  13  -5  -7 6744.00 817.429   7
  13  -5  -6 12412.6 938.311   7
  13  -5  -5 648.245 449.782   7
  13  -5  -4 1047.57 574.902   7
  13  -5  -3 557.924 561.241   7
  13  -5  -2 748.956 621.237   7
  13  -5  -1 1008.64 609.287   7
  13  -5   0 2657.25 639.638   7
  14  -5 -15-489.550 198.295   8
  14  -5 -14-393.563 343.109   8
  14  -5 -13-9.26951 402.008   8
  14  -5 -12 6147.00 645.511   8
  14  -5 -11 750.925 653.730   8
  14  -5 -11 1112.71 547.658   7
  14  -5 -10 2196.63 533.326   8
  14  -5 -10 3548.10 664.015   7
  14  -5  -9 506.287 448.239   7
  14  -5  -8 4895.23 567.531   7
  14  -5  -7 1202.47 462.030   7
  14  -5  -6 3665.67 672.475   7
  14  -5  -5 552.713 292.702   7
  14  -5  -4 565.308 560.146   7
  14  -5  -3-246.800 420.045   7
  14  -5  -2 334.624 458.550   7
  15  -5  -7 176.693 301.636   7
  15  -5  -6 440.958 395.743   7
  15  -5  -5 229.518 345.683   7
  15  -5  -4 56.6581 284.036   7
  15  -5  -3 112.549 380.783   7
 -15  -6   8 1589.57 403.199   6
 -15  -6   9-379.574 346.099   6
 -15  -6  10 1398.27 366.698   6
 -15  -6  11 120.742 266.200   6
 -15  -6  12 975.211 435.205   6
 -15  -6  13 125.558 292.289   6
 -14  -6   0-240.686 255.437   5
 -14  -6   1 294.535 210.777   5
 -14  -6   7-605.427 463.107   6
 -14  -6   8 745.338 423.823   6
 -14  -6   9 711.013 498.733   6
 -14  -6  10 542.634 544.020   6
 -14  -6  11 208.523 574.464   6
 -14  -6  12 6583.14 733.427   6
 -14  -6  13-114.370 465.780   6
 -14  -6  14 5506.36 525.303   6
 -14  -6  15-219.177 265.859   6
 -13  -6  -3 2970.92 346.365   5
 -13  -6  -2 299.250 355.181   5
 -13  -6  -1-101.498 409.078   5
 -13  -6   0-242.337 334.094   5
 -13  -6   1 672.329 380.887   5
 -13  -6   2 628.099 381.470   5
 -13  -6   5 1021.08 452.509   6
 -13  -6   6-196.332 509.422   6
 -13  -6   7 14.5602 592.601   6
 -13  -6   8 654.542 636.268   6
 -13  -6   9-189.927 614.651   6
 -13  -6  10 1553.18 742.927   6
 -13  -6  11-215.299 643.381   6
 -13  -6  12 1072.10 540.763   6
 -13  -6  13 969.216 486.336   6
 -13  -6  14 11457.1 785.680   6
 -13  -6  15-7.99795 305.328   6
 -12  -6  -4-297.576 299.616   5
 -12  -6  -3 815.387 432.473   5
 -12  -6  -2 1459.74 477.895   5
 -12  -6  -1 328.450 438.372   5
 -12  -6   0-67.8457 483.897   5
 -12  -6   1 2083.53 696.753   5
 -12  -6   2 2368.67 395.606   5
 -12  -6   4 223.772 281.516   6
 -12  -6   5 2125.55 412.747   6
 -12  -6   6 5545.32 739.018   6
 -12  -6   7 308.622 380.371   6
 -12  -6   8 1281.38 631.752   6
 -12  -6   9 147.208 462.782   6
 -12  -6  10 1265.01 612.990   6
 -12  -6  11-68.7033 708.224   6
 -12  -6  12 1070.88 595.137   6
 -12  -6  13-207.871 564.570   6
 -12  -6  14 4185.58 564.708   6
 -12  -6  15 312.945 404.455   6
 -12  -6  16-827.355 118.638   6
 -11  -6  -6 786.365 328.800   5
 -11  -6  -5 904.695 455.207   5
 -11  -6  -4 749.954 476.297   5
 -11  -6  -3 411.202 499.332   5
 -11  -6  -2 465.261 558.706   5
 -11  -6  -1 2100.20 625.694   5
 -11  -6   0 5209.15 699.360   5
 -11  -6   1 773.931 535.974   5
 -11  -6   2 11542.3 805.648   5
 -11  -6   3 3445.91 623.031   6
 -11  -6   4 5764.45 582.528   6
 -11  -6   5 908.918 574.564   6
 -11  -6   6 5515.71 842.256   6
 -11  -6   7 758.879 741.565   6
 -11  -6   8 1807.28 656.541   6
 -11  -6  11 1074.81 687.136  11
 -11  -6  12 4447.12 713.994  11
 -11  -6  13 78.5291 463.474   6
 -11  -6  13 9.77781 456.088  11
 -11  -6  14 7081.87 740.821   6
 -11  -6  14 7230.48 783.021  11
 -11  -6  15-1.21782 407.407   6
 -11  -6  15 294.552 385.777  11
 -10  -6  -7 1146.44 330.681   5
 -10  -6  -6 332.422 383.538   5
 -10  -6  -5-407.431 583.074   5
 -10  -6  -4 591.817 684.791   5
 -10  -6  -3 2254.76 746.849   5
 -10  -6  -2 1787.70 757.229   5
 -10  -6  -1-49.7037 507.249   5
 -10  -6   0 2133.84 627.037   5
 -10  -6   1-373.242 418.730   5
 -10  -6   2 9869.64 644.637   6
 -10  -6   2 9976.97 877.804   5
 -10  -6   3 16554.4 916.825   6
 -10  -6   4 28717.2 1268.68   6
 -10  -6   5 11623.9 809.437   6
 -10  -6   6 11801.8 1017.76   6
 -10  -6   7 2353.21 659.022   6
 -10  -6   9 2313.35 634.782  11
 -10  -6  10 2808.85 753.419  11
 -10  -6  11 1680.74 611.827  11
 -10  -6  12 7037.70 889.984  11
 -10  -6  13 280.220 472.087  11
 -10  -6  14 954.812 566.245   6
 -10  -6  14 2441.13 539.652  11
 -10  -6  15 334.425 410.186   6
 -10  -6  15 679.584 403.229  11
 -10  -6  16 451.179 312.567  11
  -9  -6  -8 966.589 363.536   5
  -9  -6  -7 297.875 500.832   5
  -9  -6  -6 1072.87 632.090   5
  -9  -6  -5 1038.54 709.247   5
  -9  -6  -4 3352.83 905.051   5
  -9  -6  -3-15.9801 537.730   5
  -9  -6  -2 3964.41 834.172   5
  -9  -6  -1 9358.22 854.850   5
  -9  -6   0 10457.0 873.376   5
  -9  -6   1 14823.1 857.208   6
  -9  -6   1 15865.2 1009.07   5
  -9  -6   2 17604.9 966.146   6
  -9  -6   2 18002.5 1033.19   5
  -9  -6   3 2930.70 486.202   6
  -9  -6   4 2557.34 378.473   6
  -9  -6   5 3822.11 651.124   6
  -9  -6   6-33.9411 640.084   6
  -9  -6   7 3584.48 672.625  11
  -9  -6   8 15657.7 1120.34  11
  -9  -6   9 173.984 473.942  11
  -9  -6  10 2293.81 610.623  11
  -9  -6  11 472.624 458.530  11
  -9  -6  12 2416.35 712.886  11
  -9  -6  13-111.967 511.683   6
  -9  -6  13 591.961 683.785  11
  -9  -6  14 2669.60 543.936   6
  -9  -6  14 2260.43 603.063  11
  -9  -6  15-99.3020 449.795  11
  -9  -6  16 407.139 436.168  11
  -9  -6  17 638.581 204.395  11
  -8  -6  -9 17.0953 302.987   5
  -8  -6  -8 1184.76 541.434   5
  -8  -6  -7 2237.61 677.944   5
  -8  -6  -6 1813.54 844.408   5
  -8  -6  -5 1248.30 625.581   5
  -8  -6  -4 881.502 747.930   5
  -8  -6  -3 3588.71 779.151   5
  -8  -6  -2 12833.6 1027.64   5
  -8  -6  -1 7071.99 720.656   5
  -8  -6   0 28816.8 1109.75   6
  -8  -6   0 29080.4 1318.69   5
  -8  -6   1 2829.87 647.424   6
  -8  -6   1 3410.02 621.379   5
  -8  -6   2 6988.19 778.582   6
  -8  -6   2 7179.77 741.200   5
  -8  -6   3 961.515 417.127   6
  -8  -6   4 15045.6 988.733   6
  -8  -6   5 450.219 477.041   6
  -8  -6   5 1589.54 423.201  11
  -8  -6   6 9480.64 844.643  11
  -8  -6   7 908.683 439.021  11
  -8  -6   8 15311.5 1083.90  11
  -8  -6   9 1581.31 564.877  11
  -8  -6  10 13105.6 1041.70  11
  -8  -6  11 2.40145 201.236  11
  -8  -6  12 405.784 682.457  11
  -8  -6  13 1.82159 421.568   6
  -8  -6  13 212.735 409.324  11
  -8  -6  14 533.779 525.086   6
  -8  -6  14 287.900 633.036  11
  -8  -6  15-371.038 436.192  11
  -8  -6  16 836.921 543.949  11
  -8  -6  17 373.830 263.278  11
  -7  -6 -10 1472.29 376.514   5
  -7  -6  -9 1672.83 498.059   5
  -7  -6  -8 1063.26 585.700   5
  -7  -6  -7 1651.44 762.801   5
  -7  -6  -6 790.950 414.556   5
  -7  -6  -5 2992.71 563.529   5
  -7  -6  -4 5275.22 857.513   5
  -7  -6  -3 3133.69 721.004   5
  -7  -6  -2 25472.9 1390.31   5
  -7  -6  -1 14281.9 940.496   5
  -7  -6   0 15344.0 927.143   6
  -7  -6   0 14206.8 925.948   5
  -7  -6   1 1936.38 531.001   6
  -7  -6   1 1510.38 497.658   5
  -7  -6   2 1063.00 405.435   6
  -7  -6   3 163.314 436.637   6
  -7  -6   4 1473.08 475.772   6
  -7  -6   5 370.339 534.776   6
  -7  -6   5 2532.38 445.610  11
  -7  -6   6 9885.26 738.513  11
  -7  -6   7 409.833 366.758  11
  -7  -6   8 16981.3 952.812  11
  -7  -6   9-420.495 647.982  11
  -7  -6  10 3692.16 599.063  11
  -7  -6  11 1013.63 364.095  11
  -7  -6  12 354.216 546.946   6
  -7  -6  12 1302.71 680.768  11
  -7  -6  13 502.526 635.007  11
  -7  -6  13 47.9667 345.381   6
  -7  -6  14 719.037 670.855  11
  -7  -6  15 133.529 523.709  11
  -7  -6  16 1335.20 493.003  11
  -7  -6  17-24.7870 263.048  11
  -6  -6 -10 108.076 363.612   5
  -6  -6  -9 1699.84 539.338   5
  -6  -6  -8 4705.73 795.873   5
  -6  -6  -7 2007.65 499.253   5
  -6  -6  -6 6160.32 859.475   5
  -6  -6  -5 8718.16 816.393   5
  -6  -6  -4 19138.7 1206.19   5
  -6  -6  -3 14393.5 1084.80   5
  -6  -6  -2 13757.3 1043.98   5
  -6  -6  -1 2369.21 370.808   6
  -6  -6  -1 2323.12 541.595   5
  -6  -6   0 3643.98 442.288   6
  -6  -6   0 3870.95 639.351   5
  -6  -6   1-405.873 374.256   6
  -6  -6   4 21481.8 994.405   6
  -6  -6   5 319.332 416.997   6
  -6  -6   6 6727.35 602.036  11
  -6  -6   7 1069.02 361.905  11
  -6  -6   8 2069.44 511.228  11
  -6  -6   9 623.652 201.013  11
  -6  -6  10 4880.19 722.618  11
  -6  -6  11-137.099 622.405   6
  -6  -6  11 122.147 539.631  11
  -6  -6  12 3882.72 808.745  11
  -6  -6  13-324.835 641.249  11
  -6  -6  14 4277.36 771.379  11
  -6  -6  15 211.227 566.013  11
  -6  -6  16 2937.78 565.930  11
  -6  -6  17 430.282 319.992  11
  -5  -6 -11 190.261 395.445   5
  -5  -6 -10 2030.07 480.298   5
  -5  -6  -9 1471.01 654.160   5
  -5  -6  -8 448.400 453.702   5
  -5  -6  -7 5412.94 890.577   5
  -5  -6  -6 36718.2 1519.04   5
  -5  -6  -5 8330.69 796.767   5
  -5  -6  -4 8663.54 903.947   5
  -5  -6  -3 740.179 506.365   5
  -5  -6  -2 16840.7 955.508   5
  -5  -6  -1 161.912 326.700   5
  -5  -6   7-314.234 371.676  11
  -5  -6   8 5873.31 720.702  11
  -5  -6   9 503.083 537.378  11
  -5  -6  10 3341.24 620.547   6
  -5  -6  10 3313.08 787.542  11
  -5  -6  11 1954.91 673.474  11
  -5  -6  12 227.776 724.415  11
  -5  -6  13 585.102 655.702  11
  -5  -6  14 2572.30 706.888  11
  -5  -6  15 675.302 559.363  11
  -5  -6  16 3863.86 567.800  11
  -5  -6  17 2269.63 420.004  11
  -4  -6 -11 421.700 508.075   5
  -4  -6 -10 3121.25 492.019   5
  -4  -6  -9-12.0838 336.569   5
  -4  -6  -8 11624.5 957.983   5
  -4  -6  -7 8930.26 940.086   5
  -4  -6  -6 1258.57 626.246   5
  -4  -6  -5 745.139 392.223   5
  -4  -6  -4-643.956 531.569  10
  -4  -6  -4 954.409 619.454   5
  -4  -6  -3 4797.06 799.194   5
  -4  -6   7 3694.40 555.322  11
  -4  -6   7 4054.23 784.433   6
  -4  -6   8 1131.00 552.237  11
  -4  -6   8 480.583 396.827   6
  -4  -6   9 1611.82 488.679  11
  -4  -6  10 3061.58 750.461  11
  -4  -6  11 1645.83 522.692  11
  -4  -6  12 2294.74 906.260  11
  -4  -6  13 723.382 648.205  11
  -4  -6  14 2028.96 647.459  11
  -4  -6  15-262.761 521.899  11
  -4  -6  16 11393.9 719.101  11
  -4  -6  17 1590.38 282.399  11
  -3  -6 -11 2634.15 626.634   5
  -3  -6 -10-217.476 297.477   5
  -3  -6  -9 806.028 257.091   5
  -3  -6  -8 1195.09 364.377   5
  -3  -6  -7-204.143 350.989   5
  -3  -6  -6 6806.07 607.683   5
  -3  -6  -5 2771.17 534.362  10
  -3  -6  -5 2178.50 500.175   5
  -3  -6  -4 11444.3 810.432   5
  -3  -6  -4 11253.6 789.668   1
  -3  -6  -3 1089.22 213.251   1
  -3  -6  -2 18728.3 851.423   1
  -3  -6   7 2388.83 505.968  11
  -3  -6   8 14088.4 960.964  11
  -3  -6   9 7494.09 840.578  11
  -3  -6  10 16239.8 1104.87  11
  -3  -6  11 206.508 223.938  11
  -3  -6  12 23008.2 1364.94  11
  -3  -6  13 2251.72 652.475  11
  -3  -6  14 4098.33 554.437  11
  -3  -6  15 981.913 431.138  11
  -3  -6  16 7601.58 575.357  11
  -2  -6 -11 991.139 437.351   5
  -2  -6 -10 2048.66 340.926   5
  -2  -6  -9 186.749 299.720   5
  -2  -6  -8 5110.11 689.876   5
  -2  -6  -7 5175.04 590.603   5
  -2  -6  -6 13944.6 964.718   5
  -2  -6  -6 12236.2 698.298  10
  -2  -6  -5 437.025 294.817   1
  -2  -6  -5 902.711 426.532   5
  -2  -6  -4 13375.6 788.170   1
  -2  -6  -3 1613.17 433.057   1
  -2  -6  -2 1763.72 403.345   1
  -2  -6  -1 529.531 331.156   1
  -2  -6   0 4538.29 532.393   1
  -2  -6   7 314.813 353.681  11
  -2  -6   8 13052.8 868.393  11
  -2  -6   9 11013.5 892.011  11
  -2  -6  10 11823.2 1003.06  11
  -2  -6  11 1192.36 482.944  11
  -2  -6  12 22577.6 1318.49  11
  -2  -6  13 2873.78 762.885  11
  -2  -6  14 4229.37 682.910  11
  -2  -6  15 1959.69 553.810  11
  -2  -6  16 682.941 355.561  11
  -1  -6 -11 1187.79 362.167   5
  -1  -6 -10 1151.38 303.898   5
  -1  -6  -9 4603.30 621.281   5
  -1  -6  -8 9304.34 747.983   5
  -1  -6  -7 3937.83 416.827  10
  -1  -6  -7 4553.90 557.903   5
  -1  -6  -6 7020.93 592.707  10
  -1  -6  -6 5899.38 638.680   1
  -1  -6  -6 6238.24 575.477   5
  -1  -6  -5 2647.92 548.919   1
  -1  -6  -4 20708.0 907.280   1
  -1  -6  -3 1107.38 313.477   1
  -1  -6  -2 7558.94 588.234   1
  -1  -6  -1-221.479 367.624   1
  -1  -6   0 3778.52 522.715   1
  -1  -6   1 4110.49 532.286   1
  -1  -6   7 4880.94 475.742  11
  -1  -6   8 6382.46 643.866  11
  -1  -6   9 6725.70 738.711  11
  -1  -6  10 2104.48 594.507  11
  -1  -6  11 14201.2 1148.11  11
  -1  -6  12 8749.89 1037.47  11
  -1  -6  13 739.182 692.486  11
  -1  -6  14 715.931 415.509  11
  -1  -6  15 892.573 346.641  11
  -1  -6  16 709.476 227.621  11
   0  -6 -11 1567.08 336.965   5
   0  -6 -10 8783.80 737.951   5
   0  -6  -9 418.611 371.653   5
   0  -6  -8 32379.1 1279.86   5
   0  -6  -7 287.375 411.230  10
   0  -6  -7 707.329 388.303   1
   0  -6  -7-552.066 273.876   5
   0  -6  -6 5798.42 596.897   1
   0  -6  -6 5917.47 594.025   5
   0  -6  -5 934.130 432.593   1
   0  -6  -4 4444.13 448.787   1
   0  -6  -3 655.958 381.561   1
   0  -6  -2 3441.95 569.728   1
   0  -6  -1 578.297 435.987   1
   0  -6   0 21604.5 928.039   1
   0  -6   1 666.755 439.641   1
   0  -6  10 12691.9 887.856  11
   0  -6  11 1408.85 703.873  11
   0  -6  12 3500.31 755.531  11
   0  -6  13 1024.67 575.307  11
   0  -6  14 615.057 402.245  11
   0  -6  15 696.536 346.194  11
   1  -6 -10 2523.68 500.643   5
   1  -6  -9 4428.84 485.459   5
   1  -6  -8 5198.10 634.074   5
   1  -6  -7 1838.89 311.101  10
   1  -6  -7 2946.88 403.292   5
   1  -6  -3 1220.95 456.470   1
   1  -6  -2 1837.37 474.000   1
   1  -6  -1 4049.02 515.609   1
   1  -6   0 3983.06 528.089   1
   1  -6   1-226.681 343.034   1
   1  -6  11 2889.02 760.739  11
   1  -6  12 1584.81 545.646  11
   1  -6  13 257.730 566.618  11
   1  -6  14 97.3348 295.382  11
   1  -6  15 378.685 213.120  11
   2  -6 -10 11814.7 740.249   5
   2  -6  -9 9425.70 758.587   5
   2  -6  -8 11881.0 786.611   5
   2  -6  -7 1398.36 263.278  10
   2  -6  -7 648.812 256.480   5
   2  -6  -2 19551.0 934.188   1
   2  -6  -1 6170.10 552.822   1
   2  -6   0 5063.51 563.146   1
   2  -6   1 136.922 320.183   1
   2  -6   6 15433.1 958.506   7
   2  -6  10 2666.62 388.320   9
   2  -6  12 1606.61 655.162  11
   2  -6  13 425.717 405.520  11
   2  -6  14 573.668 314.364  11
   3  -6 -10 14361.5 818.414   5
   3  -6  -9 6207.48 724.483   5
   3  -6  -8 12131.1 802.204   5
   3  -6  -7 2621.36 403.029  10
   3  -6  -7 1725.66 552.589   5
   3  -6  -4 4575.98 500.145   2
   3  -6  -3 337.301 105.641   2
   3  -6  -2 2871.92 410.407   1
   3  -6  -1 4834.91 519.621   1
   3  -6   0 26510.6 967.022   1
   3  -6   1 23.1318 391.098   1
   3  -6   2 20280.8 786.432   3
   3  -6   5 2264.16 610.373   7
   3  -6   6 6245.94 776.583   7
   3  -6  10 444.968 387.430   9
   3  -6  12 1136.02 508.202  11
   3  -6  13 379.709 388.193  11
   4  -6 -10 2816.88 423.201   5
   4  -6  -9-420.718 436.914   5
   4  -6  -8 660.180 562.695   5
   4  -6  -7 4143.22 571.748   5
   4  -6  -6 3357.56 513.325   2
   4  -6  -5-47.5463 344.949   2
   4  -6  -4 14535.4 758.776   2
   4  -6  -3 1238.36 375.606   2
   4  -6  -2 13047.2 758.753   1
   4  -6  -1 227.739 380.090   1
   4  -6   0 2444.99 343.263   1
   4  -6   1 1574.07 225.948   3
   4  -6   1 1237.82 343.466   1
   4  -6   2 369.920 336.964   3
   4  -6   3 4903.55 554.970   3
   4  -6   3 4418.60 716.346   7
   4  -6   4 828.408 394.977   7
   4  -6   5 464.960 568.105   7
   4  -6   6 1678.21 656.596   7
   4  -6  10 2068.46 290.513   9
   4  -6  12 792.003 413.742  11
   4  -6  13 339.777 297.876  11
   5  -6  -9 32.5510 240.497   5
   5  -6  -8 5721.55 681.288   5
   5  -6  -7-455.435 369.727   5
   5  -6  -7 444.432 340.598   2
   5  -6  -6 22623.1 1040.59   5
   5  -6  -6 22922.9 955.861   2
   5  -6  -5 347.152 229.475   2
   5  -6  -4 15524.9 741.554   2
   5  -6  -3 83.7869 170.565   2
   5  -6  -2 7424.70 540.328   1
   5  -6  -1 1352.09 211.809   1
   5  -6   0 2273.33 266.933   1
   5  -6   1 421.000 312.027   3
   5  -6   1 152.952 497.320   7
   5  -6   2 17638.5 945.427   7
   5  -6   2 14866.8 841.273   3
   5  -6   3 1753.26 328.875   3
   5  -6   3 985.620 497.389   7
   5  -6   4 9341.78 836.777   7
   5  -6   4 8700.63 888.941   3
   5  -6   5 11179.8 1035.33   7
   5  -6   6 38113.4 1581.31   7
   5  -6  11 700.017 376.341  11
   5  -6  12 452.624 303.089  11
   6  -6  -9 1217.58 347.144   5
   6  -6  -8 2470.55 428.908   5
   6  -6  -8 1063.36 254.594   2
   6  -6  -7 436.933 352.280   5
   6  -6  -7 225.036 301.865   2
   6  -6  -6 6742.73 671.238   5
   6  -6  -6 6370.39 596.162   2
   6  -6  -5-103.906 278.599   5
   6  -6  -5 233.523 216.969   2
   6  -6  -4 21268.0 1049.81   5
   6  -6  -4 20766.7 885.757   2
   6  -6  -3 291.175 302.928   5
   6  -6  -2 1300.29 463.127   7
   6  -6  -2 1204.91 561.225   5
   6  -6  -2 1078.70 400.289   1
   6  -6  -1 560.683 416.667   7
   6  -6  -1-123.888 403.420   5
   6  -6  -1 950.899 313.602   1
   6  -6   0 3629.78 608.744   7
   6  -6   1 2666.77 547.323   3
   6  -6   1 3262.45 666.953   7
   6  -6   2 13196.8 947.809   7
   6  -6   2 13655.5 770.397   3
   6  -6   3 14301.1 1016.41   7
   6  -6   3 13543.1 796.411   3
   6  -6   4 19069.1 1152.70   7
   6  -6   5 8970.52 1026.91   7
   6  -6   6 7251.39 1039.77   7
   6  -6  11 3902.29 473.821  11
   7  -6  -9-101.242 368.290   5
   7  -6  -9-60.8886 418.744   2
   7  -6  -8 17012.6 1159.84   5
   7  -6  -8 18297.0 1024.67   2
   7  -6  -7 714.576 422.111   5
   7  -6  -7 1760.18 453.769   2
   7  -6  -6 12053.7 877.145   5
   7  -6  -6 10407.4 755.872   2
   7  -6  -5 971.233 435.174   5
   7  -6  -5 834.530 434.458   2
   7  -6  -4 1976.21 499.840   5
   7  -6  -4 1831.77 313.521   2
   7  -6  -3 45.2421 364.988   7
   7  -6  -3 67.6840 141.842   1
   7  -6  -3 293.653 237.976   5
   7  -6  -2 1703.38 453.296   7
   7  -6  -2 1875.28 685.826   5
   7  -6  -1 2703.98 603.655   7
   7  -6   0 17256.2 1109.06   7
   7  -6   1 13507.8 985.754   7
   7  -6   1 14663.4 1068.70   3
   7  -6   2 25869.3 1368.95   7
   7  -6   2 25479.1 1250.35   3
   7  -6   3 3743.92 604.296   7
   7  -6   4 5509.90 815.643   7
   7  -6   5 1825.05 786.631   7
   8  -6  -9 408.425 332.510   5
   8  -6  -8 15152.7 952.207   5
   8  -6  -8 14930.6 999.750   2
   8  -6  -7 1431.42 513.374   5
   8  -6  -7 1779.57 350.353   2
   8  -6  -6 7850.30 984.143   5
   8  -6  -6 9401.41 732.458   2
   8  -6  -5 479.743 640.227   5
   8  -6  -5 1083.82 275.720   2
   8  -6  -4 16112.2 998.323   5
   8  -6  -4 13726.0 826.951   2
   8  -6  -4 14206.7 977.085   7
   8  -6  -3 650.810 530.959   7
   8  -6  -2 8017.74 913.581   7
   8  -6  -1 2827.90 641.024   7
   8  -6   0 31331.0 1400.89   7
   8  -6   1 7435.03 948.192   7
   8  -6   2 13124.4 1111.86   7
   8  -6   3 3275.79 626.070   7
   8  -6   4 1039.25 711.567   7
   9  -6  -8 13448.9 934.369   5
   9  -6  -6 392.029 511.305   7
   9  -6  -6 156.071 173.143   8
   9  -6  -6 1098.93 413.126   2
   9  -6  -5 3691.20 727.696   7
   9  -6  -5 3822.55 667.624   2
   9  -6  -4 3041.67 677.362   7
   9  -6  -3 2940.51 587.549   7
   9  -6  -2 18917.0 1153.52   7
   9  -6  -1 16008.9 1121.81   7
   9  -6   0 11884.5 991.510   7
   9  -6   1 10754.5 1148.33   7
   9  -6   2 4174.43 796.537   7
   9  -6   3 237.879 755.111   7
   9  -6   4 4470.85 999.736   7
  10  -6  -9 2321.51 533.447   8
  10  -6  -8 3920.91 577.488   8
  10  -6  -7 1738.43 765.530   7
  10  -6  -7 1900.11 552.041   8
  10  -6  -6 10342.9 1018.63   8
  10  -6  -6 10704.8 1031.02   7
  10  -6  -5 11608.6 1076.16   7
  10  -6  -4 28348.5 1407.28   7
  10  -6  -3 16426.9 1062.62   7
  10  -6  -2 9723.01 856.886   7
  10  -6  -1 560.002 577.897   7
  10  -6   0 1712.60 678.938   7
  10  -6   1-60.7665 607.104   7
  10  -6   2 1211.14 664.761   7
  10  -6   3 2541.26 740.285   7
  11  -6 -16 2733.61 391.571   7
  11  -6 -11 460.823 457.235   8
  11  -6 -10 7443.00 704.453   8
  11  -6  -9 213.263 471.126   7
  11  -6  -9-18.8177 399.838   8
  11  -6  -8 2039.83 705.136   7
  11  -6  -8 2756.12 543.950   8
  11  -6  -7 1154.32 610.934   7
  11  -6  -6 5594.05 942.547   7
  11  -6  -5 811.950 700.313   7
  11  -6  -4 5962.40 937.093   7
  11  -6  -3 2739.62 698.908   7
  11  -6  -2 11808.8 1081.72   7
  11  -6  -1 1586.35 646.899   7
  11  -6   0 4146.43 849.465   7
  11  -6   1 1144.61 730.158   7
  11  -6   2 371.894 575.715   7
  12  -6 -15 177.529 352.557   7
  12  -6 -14 3185.19 523.273   7
  12  -6 -13-138.761 494.683   7
  12  -6 -12 870.570 529.926   7
  12  -6 -12 446.398 489.357   8
  12  -6 -11 131.209 518.820   7
  12  -6 -11 229.900 349.161   8
  12  -6 -10 912.021 559.435   7
  12  -6 -10 1281.31 264.101   8
  12  -6  -9 331.681 301.897   7
  12  -6  -9 298.505 250.639   8
  12  -6  -8 939.290 494.457   7
  12  -6  -7 218.494 616.219   7
  12  -6  -6 4878.50 759.368   7
  12  -6  -5 1835.61 634.754   7
  12  -6  -4 137.380 501.035   7
  12  -6  -3 1487.14 579.344   7
  12  -6  -2 3331.66 789.658   7
  12  -6  -1 2485.82 761.034   7
  12  -6   0 1298.47 711.549   7
  12  -6   1 1085.08 556.223   7
  13  -6 -14 9565.82 558.800   7
  13  -6 -13 860.403 392.936   7
  13  -6 -12 907.905 560.198   7
  13  -6 -12 359.162 223.160   8
  13  -6 -11 289.488 352.958   7
  13  -6 -10 1131.39 584.173   7
  13  -6  -9 289.293 458.271   7
  13  -6  -8 1322.75 526.013   7
  13  -6  -7 371.188 613.172   7
  13  -6  -6 451.018 633.864   7
  13  -6  -5 381.016 519.515   7
  13  -6  -4 1271.29 629.884   7
  13  -6  -3 2120.73 700.454   7
  13  -6  -2 292.449 486.215   7
  13  -6  -1 773.169 577.921   7
  13  -6   0 539.143 374.426   7
  14  -6 -13-525.403 252.819   7
  14  -6 -12 5653.16 587.282   7
  14  -6 -11-26.9793 365.594   7
  14  -6 -10 719.707 489.860   7
  14  -6  -9 162.242 407.636   7
  14  -6  -8 1084.61 507.911   7
  14  -6  -7 219.539 463.503   7
  14  -6  -6 33.3744 449.333   7
  14  -6  -5 1972.13 533.892   7
  14  -6  -4 1668.86 514.035   7
  14  -6  -3 1013.40 510.314   7
  14  -6  -2 1579.28 545.853   7
  15  -6 -10 973.252 329.705   7
  15  -6  -9-157.408 243.578   7
  15  -6  -8 1000.08 355.863   7
  15  -6  -7-139.009 312.679   7
  15  -6  -6 1001.46 266.992   7
  15  -6  -5 594.704 246.126   7
  15  -6  -4-100.800 260.608   7
 -15  -7  10-448.439 253.849   6
 -14  -7   7 899.435 342.292   6
 -14  -7   8 396.952 351.302   6
 -14  -7   9 892.586 435.958   6
 -14  -7  10 672.220 413.676   6
 -14  -7  11-587.972 557.140   6
 -14  -7  12 1736.10 484.481   6
 -14  -7  13 14.0454 379.351   6
 -13  -7  -1-301.798 109.309   5
 -13  -7   0 467.109 186.659   5
 -13  -7   6 1766.13 528.274   6
 -13  -7   7 320.149 551.887   6
 -13  -7   8 1634.25 572.569   6
 -13  -7   9 1884.63 619.157   6
 -13  -7  10 1670.21 614.033   6
 -13  -7  11-85.3603 514.162   6
 -13  -7  12 410.912 526.126   6
 -13  -7  13-190.392 410.315   6
 -13  -7  14 1265.66 440.865   6
 -12  -7  -3 2556.36 369.211   5
 -12  -7  -2 920.975 421.508   5
 -12  -7  -1 818.908 404.289   5
 -12  -7   0 1335.39 441.651   5
 -12  -7   1-309.922 433.472   5
 -12  -7   4 4080.22 628.083   6
 -12  -7   5 176.078 434.889   6
 -12  -7   6 1508.39 579.269   6
 -12  -7   7 3080.50 770.868   6
 -12  -7   8 10396.8 972.598   6
 -12  -7   9 553.159 615.158   6
 -12  -7  10 1938.72 656.746   6
 -12  -7  11 119.167 523.086   6
 -12  -7  12 668.467 539.812   6
 -12  -7  13 302.185 504.722   6
 -12  -7  14-322.508 285.396   6
 -11  -7  -5 1277.20 294.813   5
 -11  -7  -4 6.85865 349.702   5
 -11  -7  -3-59.9521 344.989   5
 -11  -7  -2 271.023 514.692   5
 -11  -7  -1 1280.58 502.145   5
 -11  -7   0 671.441 349.758   5
 -11  -7   1 152.751 462.874   5
 -11  -7   3-210.221 327.140   6
 -11  -7   4 2861.54 606.976   6
 -11  -7   5 1480.42 555.610   6
 -11  -7   6 12455.0 991.546   6
 -11  -7   7 1958.53 737.329   6
 -11  -7   8 1054.80 619.348   6
 -11  -7   9 161.651 503.002   6
 -11  -7  10 5857.95 917.264   6
 -11  -7  11 248.721 600.976   6
 -11  -7  12 1942.88 651.611   6
 -11  -7  13 19.0303 435.605   6
 -11  -7  14 1432.35 510.515   6
 -11  -7  15 647.912 238.102   6
 -10  -7  -6-211.181 286.934   5
 -10  -7  -5 311.602 373.782   5
 -10  -7  -4 34.2963 577.452   5
 -10  -7  -3 707.011 597.910   5
 -10  -7  -2-293.302 493.384   5
 -10  -7  -1 430.067 644.543   5
 -10  -7   0 1636.74 502.264   5
 -10  -7   1 3395.30 647.888   5
 -10  -7   2 4489.74 483.008   6
 -10  -7   2 4326.49 690.153   5
 -10  -7   3 5180.73 671.728   6
 -10  -7   4 9319.75 836.808   6
 -10  -7   5 4088.56 690.612   6
 -10  -7   6 3380.51 784.130   6
 -10  -7   7 1434.98 557.079   6
 -10  -7   8 636.157 539.946   6
 -10  -7   9 444.410 711.657   6
 -10  -7  10 6422.79 954.025   6
 -10  -7  10 6140.61 754.975  11
 -10  -7  11 350.891 580.009   6
 -10  -7  11-529.296 606.770  11
 -10  -7  12 4551.06 697.037   6
 -10  -7  12 3778.81 543.000  11
 -10  -7  13-447.363 516.862   6
 -10  -7  13 485.102 587.720  11
 -10  -7  14 2175.43 434.993   6
 -10  -7  14 1785.97 404.670  11
 -10  -7  15-44.2651 352.305  11
  -9  -7  -7 655.509 339.685   5
  -9  -7  -6-314.790 466.544   5
  -9  -7  -5 408.102 567.020   5
  -9  -7  -4 980.540 685.684   5
  -9  -7  -3 1190.34 704.207   5
  -9  -7  -2 4800.01 882.369   5
  -9  -7  -1-512.594 512.730   5
  -9  -7   0 3235.89 764.337   5
  -9  -7   1 1402.42 539.359   5
  -9  -7   2 14651.0 949.050   6
  -9  -7   2 14002.1 988.299   5
  -9  -7   3 746.121 581.952   6
  -9  -7   4 645.961 358.588   6
  -9  -7   5 3285.61 477.987   6
  -9  -7   6 5722.68 772.586   6
  -9  -7   7-304.648 598.926   6
  -9  -7   8 3556.28 976.230   6
  -9  -7   8 5326.48 778.947  11
  -9  -7   9 612.213 689.228   6
  -9  -7   9 148.332 224.413  11
  -9  -7  10 2476.97 835.400   6
  -9  -7  10 2604.16 638.721  11
  -9  -7  11 1422.43 686.886   6
  -9  -7  11 1149.13 576.060  11
  -9  -7  12 469.533 583.518   6
  -9  -7  12 1158.37 609.433  11
  -9  -7  13 332.543 513.561   6
  -9  -7  13 185.417 430.202  11
  -9  -7  14-787.527 393.884   6
  -9  -7  14 577.745 452.191  11
  -9  -7  15 386.258 247.104  11
  -9  -7  16 229.893 293.163  11
  -8  -7  -8 712.099 351.656   5
  -8  -7  -7 1995.35 519.350   5
  -8  -7  -6 1449.75 647.537   5
  -8  -7  -5 1891.32 709.024   5
  -8  -7  -4 3631.37 732.290   5
  -8  -7  -3 1062.74 522.579   5
  -8  -7  -2 2450.26 695.482   5
  -8  -7  -1-167.472 502.707   5
  -8  -7   0 7186.64 943.263   5
  -8  -7   1 878.608 370.237   6
  -8  -7   1 2312.31 588.765   5
  -8  -7   2 1329.40 612.887   6
  -8  -7   2 2065.87 530.978   5
  -8  -7   3 291.554 364.455   6
  -8  -7   4 5778.46 652.435   6
  -8  -7   5 779.543 638.710   6
  -8  -7   6 16249.7 1211.82   6
  -8  -7   7 406.590 852.683   6
  -8  -7   7 574.475 577.865  11
  -8  -7   8 1083.80 787.212   6
  -8  -7   8 534.369 544.955  11
  -8  -7   9 472.300 690.621   6
  -8  -7   9 871.824 345.623  11
  -8  -7  10 8979.95 927.603   6
  -8  -7  10 9660.75 829.733  11
  -8  -7  11 655.892 641.261   6
  -8  -7  11 1156.59 505.860  11
  -8  -7  12 5148.67 740.502   6
  -8  -7  12 4051.88 718.571  11
  -8  -7  13 159.852 643.822   6
  -8  -7  13 990.481 548.474  11
  -8  -7  14 1343.89 521.990  11
  -8  -7  15 1211.22 425.175  11
  -8  -7  16 86.8660 305.533  11
  -7  -7  -9 3553.22 435.257   5
  -7  -7  -8 2989.02 553.603   5
  -7  -7  -7 3272.61 700.478   5
  -7  -7  -6 6146.21 956.565   5
  -7  -7  -5 3173.23 773.431   5
  -7  -7  -4 2932.19 729.970   5
  -7  -7  -3 3870.12 734.798   5
  -7  -7  -2 2359.69 551.915   5
  -7  -7  -1 6247.81 925.950   5
  -7  -7   0 6044.44 944.740   5
  -7  -7   1-24.5922 312.907   6
  -7  -7   1 1115.68 519.865   5
  -7  -7   2 911.884 605.218   6
  -7  -7   2 441.095 552.426   5
  -7  -7   3 435.373 257.047   6
  -7  -7   4 7105.34 705.582   6
  -7  -7   5 2879.16 686.951   6
  -7  -7   6 8849.70 798.498   6
  -7  -7   7 514.499 540.695   6
  -7  -7   7 927.870 386.841  11
  -7  -7   8 2326.70 734.889   6
  -7  -7   8 1426.52 529.338  11
  -7  -7   9 2042.85 747.416   6
  -7  -7   9 461.172 451.761  11
  -7  -7  10 71.8001 513.273   6
  -7  -7  10-484.902 413.321  11
  -7  -7  11-180.764 672.066   6
  -7  -7  11 334.472 586.388  11
  -7  -7  12 1835.38 458.232   6
  -7  -7  12 2599.20 689.137  11
  -7  -7  13 81.4994 439.582  11
  -7  -7  14 3176.07 669.293  11
  -7  -7  15 122.878 487.901  11
  -7  -7  16-206.115 358.429  11
  -6  -7 -10 3402.70 403.462   5
  -6  -7  -9 4262.02 578.906   5
  -6  -7  -8 3854.86 618.962   5
  -6  -7  -7 2006.92 830.149   5
  -6  -7  -6 4698.17 827.148   5
  -6  -7  -5 3861.77 730.098   5
  -6  -7  -4 13904.4 1131.97   5
  -6  -7  -3 6969.20 788.130   5
  -6  -7  -2 665.156 538.047   5
  -6  -7  -1-585.151 460.907   5
  -6  -7   0 11476.4 903.011   6
  -6  -7   0 11033.5 985.296   5
  -6  -7   1 5196.35 657.848   6
  -6  -7   1 5403.32 669.257   5
  -6  -7   2 1261.07 445.948   6
  -6  -7   3 584.227 259.788   6
  -6  -7   4 937.508 346.896   6
  -6  -7   5 1956.49 630.306   6
  -6  -7   6 3402.37 756.990   6
  -6  -7   7-107.065 729.495   6
  -6  -7   7-442.276 350.190  11
  -6  -7   8 457.710 610.992   6
  -6  -7   8 746.124 345.477  11
  -6  -7   9 1245.16 703.018   6
  -6  -7   9 2340.66 573.152  11
  -6  -7  10 316.526 571.879   6
  -6  -7  10 1231.56 556.178  11
  -6  -7  11-64.3185 438.949   6
  -6  -7  11 100.264 341.723  11
  -6  -7  12 761.652 625.389  11
  -6  -7  13 349.140 421.345  11
  -6  -7  14 1179.36 668.644  11
  -6  -7  15-433.029 457.621  11
  -6  -7  16 733.600 337.463  11
  -5  -7 -10 2134.51 545.460   5
  -5  -7  -9 1131.50 512.824   5
  -5  -7  -8 1337.15 631.914   5
  -5  -7  -7 2460.50 701.148   5
  -5  -7  -6 3757.94 707.703   5
  -5  -7  -5 10494.7 1038.93   5
  -5  -7  -4 16612.7 839.220  10
  -5  -7  -4 15459.7 1111.00   5
  -5  -7  -3-130.001 591.579   5
  -5  -7  -2 463.041 292.721   5
  -5  -7  -1 2707.43 669.017   5
  -5  -7   0 11182.4 811.771   6
  -5  -7   0 10937.8 820.496   5
  -5  -7   1 19.7596 302.181   6
  -5  -7   1 887.914 593.803   5
  -5  -7   2 10684.8 883.248   6
  -5  -7   3 498.493 396.590   6
  -5  -7   4 30363.6 1388.61   6
  -5  -7   5 4326.89 746.654   6
  -5  -7   6-117.816 506.415   6
  -5  -7   7 547.658 589.038   6
  -5  -7   7 765.235 278.841  11
  -5  -7   8 264.020 554.712  11
  -5  -7   8 1099.04 601.155   6
  -5  -7   9 539.799 551.427   6
  -5  -7   9 339.671 581.509  11
  -5  -7  10 7742.37 752.378   6
  -5  -7  10 7951.44 911.753  11
  -5  -7  11-127.909 526.332  11
  -5  -7  12-456.804 643.871  11
  -5  -7  13 358.501 374.832  11
  -5  -7  14 964.826 695.543  11
  -5  -7  15 626.905 398.997  11
  -5  -7  16 2324.17 375.349  11
  -4  -7 -11 633.042 290.943   5
  -4  -7 -10 8512.29 723.879   5
  -4  -7  -9 4787.14 604.266   5
  -4  -7  -8 2296.44 502.366   5
  -4  -7  -7 3482.42 704.521   5
  -4  -7  -6 3255.62 722.044   5
  -4  -7  -5 482.275 277.553  10
  -4  -7  -5 310.711 593.832   5
  -4  -7  -4 929.959 316.827  10
  -4  -7  -4 1220.87 396.595   5
  -4  -7  -3 70.9463 403.373   5
  -4  -7  -2 3306.83 681.776   5
  -4  -7  -1 52.0225 329.729   5
  -4  -7   0 4059.46 544.601   6
  -4  -7   0 4610.50 680.137   5
  -4  -7   1 2374.65 539.543   6
  -4  -7   1 3372.21 583.881   5
  -4  -7   2 2609.17 580.656   6
  -4  -7   3 2826.09 692.031   6
  -4  -7   4-249.512 369.381   6
  -4  -7   5 1544.64 543.304   6
  -4  -7   6-142.970 644.836   6
  -4  -7   7 2373.46 843.477   6
  -4  -7   7 2191.34 643.179  11
  -4  -7   8 3824.53 724.024   6
  -4  -7   8 4074.07 624.791  11
  -4  -7   9 2596.95 571.415   6
  -4  -7   9 3603.00 641.976  11
  -4  -7  10 2629.65 842.065  11
  -4  -7  11 819.440 550.083  11
  -4  -7  12 5759.23 799.674  11
  -4  -7  13-290.376 385.142  11
  -4  -7  14 188.125 420.903  11
  -4  -7  15 579.746 391.004  11
  -4  -7  16 2274.15 327.043  11
  -3  -7 -11 1537.17 441.422   5
  -3  -7 -10 3630.97 707.631   5
  -3  -7  -9 3598.69 675.730   5
  -3  -7  -8 8724.75 830.818   5
  -3  -7  -7 2028.20 581.696   5
  -3  -7  -6 3320.75 512.616  10
  -3  -7  -6 3077.17 491.967   5
  -3  -7  -5 901.666 330.645  10
  -3  -7  -5 2384.77 547.283   5
  -3  -7  -4 635.860 284.286  10
  -3  -7  -4 743.475 586.871   5
  -3  -7  -3-223.601 558.746   5
  -3  -7  -2 2048.74 560.457   5
  -3  -7  -1 767.962 445.948   5
  -3  -7   0 2315.91 367.814   6
  -3  -7   1 176.487 482.740   6
  -3  -7   2 335.979 669.845   6
  -3  -7   3 1110.72 566.961   6
  -3  -7   4 3244.51 565.192   6
  -3  -7   5 1427.95 731.808   6
  -3  -7   6 5546.65 886.828   6
  -3  -7   7 2223.61 588.773  11
  -3  -7   7 2273.56 643.219   6
  -3  -7   8 12307.2 881.432  11
  -3  -7   9 2133.95 600.678  11
  -3  -7  10 12744.7 974.368  11
  -3  -7  11 2974.80 644.994  11
  -3  -7  12-2.14526 596.119  11
  -3  -7  13 9.60639 524.026  11
  -3  -7  14 9313.65 717.390  11
  -3  -7  15 2783.10 480.044  11
  -3  -7  16 1954.36 263.372  11
  -2  -7 -11 86.1966 518.660   5
  -2  -7 -10 2295.45 598.070   5
  -2  -7  -9 471.053 433.961   5
  -2  -7  -8 1448.41 578.264   5
  -2  -7  -7 3081.35 499.556  10
  -2  -7  -7 2378.01 578.582   5
  -2  -7  -6 3845.89 538.125   5
  -2  -7  -6 2163.74 430.385  10
  -2  -7  -5-527.374 192.937  10
  -2  -7  -5 324.117 195.838   1
  -2  -7  -5 310.395 435.405   5
  -2  -7  -4 3878.10 494.275  10
  -2  -7  -4 3978.96 483.895   1
  -2  -7  -4 4065.12 619.441   5
  -2  -7  -3 2615.07 688.149   5
  -2  -7  -3 2480.88 461.298   1
  -2  -7  -2 5825.43 588.914   5
  -2  -7  -2 5766.45 598.435   1
  -2  -7  -1-8.26350 314.315   1
  -2  -7   4 137.609 565.446   6
  -2  -7   5 4115.22 675.907   6
  -2  -7   6 5526.88 723.922   6
  -2  -7   7 4563.31 485.961  11
  -2  -7   8 4293.91 470.459  11
  -2  -7   9 2627.44 666.476  11
  -2  -7  10 4517.33 815.523  11
  -2  -7  11 1340.11 681.428  11
  -2  -7  12 330.570 585.168  11
  -2  -7  13 1139.34 541.384  11
  -2  -7  14 5350.80 666.792  11
  -2  -7  15-69.7711 211.004  11
  -1  -7 -11 669.779 375.897   5
  -1  -7 -10 1161.99 327.534   5
  -1  -7  -9 962.740 528.553   5
  -1  -7  -8 2251.47 632.909   5
  -1  -7  -7 4873.65 581.915  10
  -1  -7  -7 5357.68 684.348   5
  -1  -7  -6 27651.4 1144.30  10
  -1  -7  -6 27991.0 1290.26   5
  -1  -7  -6 25876.1 1142.75   1
  -1  -7  -5-27.8047 270.326  10
  -1  -7  -5 73.8897 65.9786   1
  -1  -7  -4 7349.05 594.678  10
  -1  -7  -4 7483.60 829.854   5
  -1  -7  -4 7496.59 737.185   1
  -1  -7  -3 1522.62 456.468   1
  -1  -7  -3 1804.67 626.889   5
  -1  -7  -2 3361.18 487.141   1
  -1  -7  -1 230.348 336.664   1
  -1  -7   0 11332.1 697.537   1
  -1  -7   7 10693.7 879.883  11
  -1  -7   8 9397.06 905.556  11
  -1  -7   9 6281.65 763.234  11
  -1  -7  10 7469.08 886.973  11
  -1  -7  11 68.3946 425.665  11
  -1  -7  12 4273.33 698.334  11
  -1  -7  13 1640.01 573.439  11
  -1  -7  14 232.894 295.519  11
  -1  -7  15 3271.77 352.887  11
   0  -7 -11 505.205 387.188   5
   0  -7 -10 8576.99 679.388   5
   0  -7  -9 230.623 519.330   5
   0  -7  -8 14555.2 908.659   5
   0  -7  -7 2933.09 374.548  10
   0  -7  -7 1814.34 578.498   5
   0  -7  -7 3475.27 568.358   1
   0  -7  -6 4549.57 538.973  10
   0  -7  -6 4386.10 602.743   5
   0  -7  -6 5483.02 482.546   1
   0  -7  -5 1605.32 589.088  10
   0  -7  -5 1404.87 428.303   5
   0  -7  -5 2166.15 351.681   1
   0  -7  -4 14027.4 858.349   5
   0  -7  -4 13936.8 828.440   1
   0  -7  -4 13099.5 764.813  10
   0  -7  -3 675.879 562.855   1
   0  -7  -3 1025.95 285.476  10
   0  -7  -3 1009.13 570.963   5
   0  -7  -2 27224.0 1161.42   1
   0  -7  -1 1234.30 407.766   1
   0  -7   0-184.329 324.339   1
   0  -7   6 4566.83 437.814  11
   0  -7   7 2396.78 538.064  11
   0  -7   8 16705.2 1043.78  11
   0  -7   9-43.6134 262.413  11
   0  -7  10 9739.79 921.354  11
   0  -7  11 1029.36 548.601  11
   0  -7  12 5483.95 697.227  11
   0  -7  13 100.461 419.475  11
   0  -7  14 670.100 268.441  11
   1  -7 -11-58.0129 306.928   5
   1  -7 -10 6371.39 682.056   5
   1  -7  -9 4883.99 776.898   5
   1  -7  -8 7684.98 853.242   5
   1  -7  -7 9396.75 695.583  10
   1  -7  -7 9854.91 765.992   1
   1  -7  -7 9155.59 815.356   5
   1  -7  -6 26483.8 1161.41  10
   1  -7  -6 26882.4 1163.24   1
   1  -7  -6 25087.4 1229.35   5
   1  -7  -5 6294.91 575.392  10
   1  -7  -5 5366.39 764.851   1
   1  -7  -5 5460.86 736.989   5
   1  -7  -4 5116.61 553.268  10
   1  -7  -4 5500.96 562.113   1
   1  -7  -4 4581.49 542.633   5
   1  -7  -3 850.425 369.395  10
   1  -7  -3 1099.72 664.031   5
   1  -7  -3 1691.32 541.889   1
   1  -7  -2 23373.5 1017.00   1
   1  -7  -1 520.673 340.483   1
   1  -7   0 12374.1 711.247   1
   1  -7   1 447.289 312.574   1
   1  -7   9 1244.45 369.785  11
   1  -7  10 1750.28 512.917  11
   1  -7  11 569.948 486.566  11
   1  -7  12 570.792 551.998  11
   1  -7  13 1324.69 527.330  11
   1  -7  14 463.852 266.262  11
   2  -7 -11 1246.11 326.907   5
   2  -7 -10 3894.61 640.177   5
   2  -7  -9 2027.82 556.467   5
   2  -7  -8 3823.45 633.384   5
   2  -7  -7 3829.79 582.213  10
   2  -7  -7 4900.69 667.153   1
   2  -7  -7 4197.18 736.235   5
   2  -7  -6 5890.92 556.875  10
   2  -7  -6 5417.22 587.481   1
   2  -7  -6 5999.35 724.467   5
   2  -7  -5 3224.11 468.168  10
   2  -7  -5 3447.48 585.027   1
   2  -7  -5 3113.28 630.683   5
   2  -7  -4 488.968 349.090   1
   2  -7  -4 454.882 191.808   5
   2  -7  -3 74.6802 315.439  10
   2  -7  -3 721.298 498.678   5
   2  -7  -3 330.687 131.664   1
   2  -7  -2 2267.92 479.786   1
   2  -7  -1 837.952 361.975   1
   2  -7   0 3921.08 511.687   1
   2  -7   1 786.981 335.940   1
   2  -7  10 1913.57 567.354  11
   2  -7  11-402.854 410.246  11
   2  -7  12 1340.61 466.500  11
   2  -7  13 975.962 285.239  11
   3  -7 -11 2400.84 396.344   5
   3  -7 -10 9714.12 929.507   5
   3  -7  -9 1493.69 572.915   5
   3  -7  -8 10307.2 799.468   5
   3  -7  -7 2538.69 598.041   5
   3  -7  -6 6036.25 541.039  10
   3  -7  -6 5904.30 769.110   5
   3  -7  -5 1977.92 614.740   1
   3  -7  -5 1314.88 390.731  10
   3  -7  -5 1633.97 454.661   5
   3  -7  -4 3311.49 486.839  10
   3  -7  -4 2931.36 401.075   1
   3  -7  -4 2488.69 612.678   5
   3  -7  -3 501.219 228.150  10
   3  -7  -3 3.43750 379.340   1
   3  -7  -3 451.430 244.624   5
   3  -7  -2 684.421 426.099   5
   3  -7  -2 1340.48 312.212   1
   3  -7  -1 1150.18 458.159   1
   3  -7  -1 1338.49 486.281   5
   3  -7   0 2286.82 310.313   1
   3  -7   0 3593.76 552.615   5
   3  -7   1 764.603 448.388   5
   3  -7   2 2296.72 796.810   5
   3  -7   2 1555.38 518.801   7
   3  -7   3 773.328 435.775   5
   3  -7   3-902.258 471.292   7
   3  -7   4 626.690 547.177   7
   3  -7   5 2284.49 511.074   7
   3  -7   6 3018.33 670.628   7
   3  -7  10 3276.76 544.134  11
   3  -7  11 2427.04 633.257  11
   3  -7  12 1680.16 326.708  11
   4  -7 -11 1350.77 350.895   5
   4  -7 -10 1881.74 535.663   5
   4  -7  -9 2245.90 597.218   5
   4  -7  -8 3297.09 462.115   5
   4  -7  -7 2726.87 530.361   5
   4  -7  -6 1019.09 396.396   5
   4  -7  -5 1829.51 470.697  10
   4  -7  -5 1303.61 376.822   5
   4  -7  -4-106.984 306.457   1
   4  -7  -4-10.6811 171.671   5
   4  -7  -3 2310.43 307.828  10
   4  -7  -3 2048.90 388.234   1
   4  -7  -3 2526.54 783.293   5
   4  -7  -2 1870.87 428.875  10
   4  -7  -2 1634.60 500.621   5
   4  -7  -2 2422.81 535.468   1
   4  -7  -1 2093.68 602.175   7
   4  -7  -1 2830.66 382.944   1
   4  -7  -1 3511.54 642.005   5
   4  -7   0 3932.77 834.421   7
   4  -7   0 5011.84 711.789   5
   4  -7   0 4591.63 434.050   1
   4  -7   1 736.756 593.550   5
   4  -7   1-264.709 568.282   7
   4  -7   2 2962.87 655.322   5
   4  -7   2 4098.66 684.646   7
   4  -7   3 269.668 333.100   7
   4  -7   4 733.057 580.886   7
   4  -7   5-477.889 651.270   7
   4  -7   6 4142.87 784.614   7
   4  -7  10 8224.61 620.220  11
   4  -7  11 1126.62 387.876  11
   4  -7  12 37.9916 149.362  11
   5  -7 -10 8223.28 710.215   5
   5  -7  -9 466.262 414.709   5
   5  -7  -8 2025.48 383.698   5
   5  -7  -7 946.084 493.771   5
   5  -7  -6 295.962 595.890   5
   5  -7  -5 4944.91 683.929   5
   5  -7  -4 31388.4 1282.47  10
   5  -7  -4 31217.6 1259.46   1
   5  -7  -4 29446.8 1368.67   5
   5  -7  -3 1459.85 404.068  10
   5  -7  -3-2.21932 662.856   5
   5  -7  -3 457.513 356.772   1
   5  -7  -2 12628.8 749.697  10
   5  -7  -2 12925.8 883.276   5
   5  -7  -2 10602.5 740.921   1
   5  -7  -2 11705.3 925.693   7
   5  -7  -1 499.956 534.926   7
   5  -7  -1 821.224 611.736   5
   5  -7  -1 385.776 304.005   1
   5  -7   0 13038.8 1064.26   5
   5  -7   0 13763.3 879.274   7
   5  -7   0 13357.7 710.783   1
   5  -7   1 2836.37 737.526   5
   5  -7   1 3044.99 763.182   7
   5  -7   2 1026.68 595.961   7
   5  -7   3-555.539 615.742   7
   5  -7   4 15084.2 1093.64   7
   5  -7   5 9541.82 965.037   7
   5  -7   6 4541.77 751.399   7
   5  -7  10 1922.16 417.714  11
   5  -7  11 1388.78 356.179  11
   6  -7 -10 271.286 349.831   5
   6  -7  -9 553.590 480.803   5
   6  -7  -8-106.379 203.784   5
   6  -7  -7-44.3957 481.507   5
   6  -7  -6 3546.39 582.627   5
   6  -7  -5 2331.65 620.644   5
   6  -7  -4 1738.57 322.303   1
   6  -7  -4 1689.98 330.791   5
   6  -7  -3 203.876 618.385   7
   6  -7  -3 284.649 513.658   5
   6  -7  -3 268.691 336.834   1
   6  -7  -2 940.250 570.887   7
   6  -7  -2 1397.15 477.963   5
   6  -7  -2 985.651 270.182   1
   6  -7  -1 5885.59 861.678   5
   6  -7  -1 5973.17 844.786   7
   6  -7   0 13644.4 955.192   7
   6  -7   1-103.368 421.096   7
   6  -7   2 352.622 542.011   7
   6  -7   3 9028.52 1066.86   7
   6  -7   4 13127.4 961.706   7
   6  -7   5 4256.65 748.966   7
   6  -7  10 3264.07 325.792  11
   7  -7 -10 245.145 270.424   5
   7  -7  -9 1474.62 533.083   5
   7  -7  -8 2566.54 514.358   5
   7  -7  -7 804.672 419.492   5
   7  -7  -6 9501.83 904.024   5
   7  -7  -5 2147.77 344.341   1
   7  -7  -5 2342.19 617.580   5
   7  -7  -4 8064.14 584.958   1
   7  -7  -4 8327.61 810.581   5
   7  -7  -4 9923.38 922.718   7
   7  -7  -3 440.413 668.071   7
   7  -7  -3-88.9409 546.827   5
   7  -7  -3 246.107 430.947   1
   7  -7  -2 993.090 740.471   7
   7  -7  -2 2162.14 731.469   5
   7  -7  -1 900.019 575.162   7
   7  -7   0 7296.77 853.035   7
   7  -7   1 7552.77 852.425   7
   7  -7   2 1661.11 565.311   7
   7  -7   3 5231.61 821.525   7
   7  -7   4 2106.67 697.358   7
   7  -7   5 2083.44 698.368   7
   7  -7   9 3099.93 416.364  11
   8  -7 -10 7850.44 837.484   5
   8  -7  -9 247.610 451.718   5
   8  -7  -8-250.963 517.401   5
   8  -7  -7 580.107 448.368   5
   8  -7  -6 16569.4 1076.95   5
   8  -7  -5 869.410 594.546   7
   8  -7  -5 1760.69 529.047   5
   8  -7  -4 5418.59 868.868   5
   8  -7  -4 6725.17 771.055   7
   8  -7  -3 332.151 514.932   7
   8  -7  -2 562.088 655.303   7
   8  -7  -1 1575.13 609.790   7
   8  -7   0 8696.59 1001.80   7
   8  -7   1 163.735 603.551   7
   8  -7   2 3669.71 803.598   7
   8  -7   3 1263.23 754.751   7
   8  -7   4 3955.86 833.623   7
   8  -7   8 552.507 124.481  11
   9  -7  -7 93.5171 645.993   7
   9  -7  -6 5211.51 860.012   7
   9  -7  -5 4959.11 902.310   7
   9  -7  -4 270.284 782.575   7
   9  -7  -3 975.850 672.614   7
   9  -7  -2 14464.3 1181.01   7
   9  -7  -1 1982.78 742.118   7
   9  -7   0 3714.12 712.056   7
   9  -7   1 334.155 546.187   7
   9  -7   2 6666.50 862.612   7
   9  -7   3 1542.27 849.684   7
  10  -7 -16 3603.03 372.792   7
  10  -7  -9 449.614 506.036   7
  10  -7  -8 506.692 699.330   7
  10  -7  -7 1728.46 699.147   7
  10  -7  -6 3069.08 682.619   7
  10  -7  -5 2772.33 725.691   7
  10  -7  -4 10262.2 940.190   7
  10  -7  -3 4174.60 671.243   7
  10  -7  -2 4775.55 748.362   7
  10  -7  -1 2214.77 852.011   7
  10  -7   0 1968.49 772.387   7
  10  -7   1 359.585 681.274   7
  10  -7   2 485.901 681.974   7
  10  -7   3 350.423 467.413   7
  11  -7 -15 308.808 313.737   7
  11  -7 -14 2715.99 464.463   7
  11  -7 -13-197.312 452.964   7
  11  -7 -12 1514.82 641.698   7
  11  -7 -11-59.2745 601.433   7
  11  -7 -10 5889.48 946.314   7
  11  -7  -9 144.749 532.403   7
  11  -7  -8 1242.58 557.376   7
  11  -7  -7 1732.83 634.724   7
  11  -7  -6 14275.5 1109.37   7
  11  -7  -5 1664.03 659.189   7
  11  -7  -4 3233.63 720.692   7
  11  -7  -3 564.514 617.568   7
  11  -7  -2 1103.24 602.268   7
  11  -7  -1 370.525 602.160   7
  11  -7   0 319.598 665.240   7
  11  -7   1 1064.10 779.503   7
  11  -7   2 735.924 489.573   7
  12  -7 -14-53.4038 323.482   7
  12  -7 -13 147.425 376.885   7
  12  -7 -12 623.993 450.965   7
  12  -7 -11 55.6824 515.548   7
  12  -7 -10 1468.69 681.210   7
  12  -7  -9 672.192 568.651   7
  12  -7  -8 12159.5 1074.15   7
  12  -7  -7 3525.22 825.925   7
  12  -7  -6 1820.07 828.688   7
  12  -7  -5-83.9400 746.030   7
  12  -7  -4 4162.19 922.879   7
  12  -7  -3 1197.10 651.462   7
  12  -7  -2 560.917 604.047   7
  12  -7  -1 590.836 629.999   7
  12  -7   0 2092.97 635.248   7
  12  -7   1 1327.08 560.469   7
  13  -7 -13-63.4419 305.993   7
  13  -7 -12 873.457 422.522   7
  13  -7 -11 335.751 476.714   7
  13  -7 -10 1479.66 548.163   7
  13  -7  -9 2425.01 593.043   7
  13  -7  -8 2139.15 656.881   7
  13  -7  -7-481.919 597.418   7
  13  -7  -6 2267.58 630.216   7
  13  -7  -5 2027.28 579.310   7
  13  -7  -4 196.907 572.323   7
  13  -7  -3 4685.38 712.845   7
  13  -7  -2 195.925 463.004   7
  13  -7  -1 818.888 504.159   7
  14  -7 -12 1380.62 351.213   7
  14  -7 -11-236.012 271.843   7
  14  -7 -10 1229.38 398.791   7
  14  -7  -9-28.6888 403.851   7
  14  -7  -8 185.608 421.266   7
  14  -7  -7 931.095 493.153   7
  14  -7  -6 924.451 440.799   7
  14  -7  -5 1996.16 517.336   7
  14  -7  -4 3942.15 544.366   7
  14  -7  -3 612.834 331.922   7
  14  -7  -2 359.682 368.403   7
  15  -7  -8 519.963 299.239   7
  15  -7  -7 630.316 270.071   7
  15  -7  -6-171.876 178.707   7
  15  -7  -5 444.086 172.891   7
 -13  -8   8 876.609 466.360   6
 -13  -8   9 710.004 442.145   6
 -13  -8  10 5573.77 565.775   6
 -13  -8  11-21.8350 384.018   6
 -13  -8  12 1191.74 399.202   6
 -12  -8   0-512.414 197.198   5
 -12  -8   6 890.483 441.298   6
 -12  -8   7-146.142 556.428   6
 -12  -8   8 1434.42 610.750   6
 -12  -8   9 486.907 553.814   6
 -12  -8  10 1462.69 515.894   6
 -12  -8  11 360.582 397.997   6
 -12  -8  12 1456.70 488.322   6
 -12  -8  13-0.89461 271.081   6
 -11  -8  -3 353.246 312.746   5
 -11  -8  -2 116.633 253.959   5
 -11  -8  -1 356.995 395.582   5
 -11  -8   0 1104.79 394.181   5
 -11  -8   1 549.877 210.746   5
 -11  -8   5 903.372 606.128   6
 -11  -8   6 3236.59 769.130   6
 -11  -8   7-85.4288 700.477   6
 -11  -8   8 875.152 625.405   6
 -11  -8   9-90.9375 685.941   6
 -11  -8  10 4927.08 800.455   6
 -11  -8  11 610.384 649.016   6
 -11  -8  12 2087.14 452.496   6
 -11  -8  13 199.182 387.586   6
 -10  -8  -5 225.373 252.087   5
 -10  -8  -4 1329.34 397.738   5
 -10  -8  -3 1529.54 493.008   5
 -10  -8  -2 813.695 507.067   5
 -10  -8  -1 699.103 359.196   5
 -10  -8   0 2118.69 429.331   5
 -10  -8   1 157.903 408.841   5
 -10  -8   4 4836.00 750.492   6
 -10  -8   5 398.494 485.365   6
 -10  -8   6 3852.49 802.731   6
 -10  -8   7 712.424 649.945   6
 -10  -8   8 8334.76 1021.88   6
 -10  -8   9-982.576 642.388   6
 -10  -8  10 2159.91 658.601   6
 -10  -8  11 420.267 562.792   6
 -10  -8  12 542.559 462.947   6
 -10  -8  13-138.204 222.748   6
  -9  -8  -6 1611.98 387.705   5
  -9  -8  -5 3590.44 522.088   5
  -9  -8  -4 193.140 366.928   5
  -9  -8  -3 456.266 544.875   5
  -9  -8  -2-120.324 415.981   5
  -9  -8  -1 137.071 446.926   5
  -9  -8   0 5015.46 704.228   5
  -9  -8   1 2857.53 587.380   5
  -9  -8   3 626.652 449.143   6
  -9  -8   4 4208.70 666.633   6
  -9  -8   5 58.0722 535.007   6
  -9  -8   6 1502.36 721.999   6
  -9  -8   7 141.112 705.967   6
  -9  -8   8 8371.90 1070.95   6
  -9  -8   9 445.327 719.574   6
  -9  -8  10 1978.02 740.895   6
  -9  -8  10 2858.27 411.557  11
  -9  -8  11-70.9781 574.907   6
  -9  -8  11-63.2210 413.006  11
  -9  -8  12 182.744 368.399   6
  -9  -8  12-497.873 486.606  11
  -9  -8  13 276.968 317.683   6
  -9  -8  13-60.5962 370.074  11
  -9  -8  14 1685.10 274.469  11
  -8  -8  -7 1042.25 334.241   5
  -8  -8  -6 924.592 493.338   5
  -8  -8  -5 689.043 450.199   5
  -8  -8  -4 393.747 598.756   5
  -8  -8  -3 450.942 563.601   5
  -8  -8  -2 353.191 598.804   5
  -8  -8  -1 2327.28 327.457  10
  -8  -8  -1 2752.15 749.786   5
  -8  -8   0 3536.44 657.557   5
  -8  -8   1 2901.44 600.117   5
  -8  -8   3 931.325 727.568   6
  -8  -8   4 10696.4 1021.86   6
  -8  -8   5 118.760 336.888   6
  -8  -8   6 15830.6 1188.52   6
  -8  -8   7-11.5978 599.811   6
  -8  -8   8 606.048 712.558   6
  -8  -8   8 1414.29 557.859  11
  -8  -8   9-351.607 757.539   6
  -8  -8   9-626.995 428.144  11
  -8  -8  10 290.414 454.003   6
  -8  -8  10 435.989 438.813  11
  -8  -8  11 476.195 469.699   6
  -8  -8  11-43.7882 174.075  11
  -8  -8  12 4572.56 648.656   6
  -8  -8  12 5368.04 508.912  11
  -8  -8  13-71.0649 304.346  11
  -8  -8  14-36.8128 407.193  11
  -8  -8  15-60.9912 139.271  11
  -7  -8  -8 1533.12 431.784   5
  -7  -8  -7 569.233 431.476   5
  -7  -8  -6 1166.45 665.584   5
  -7  -8  -5 547.803 533.198   5
  -7  -8  -4 1587.56 731.419   5
  -7  -8  -3 1341.60 686.477   5
  -7  -8  -2 8438.51 605.303  10
  -7  -8  -2 7899.83 851.173   5
  -7  -8  -1 4859.66 738.778   5
  -7  -8   0 5485.98 646.221   5
  -7  -8   1 450.367 529.442   5
  -7  -8   2 3965.79 622.103   6
  -7  -8   3 2516.83 636.572   6
  -7  -8   4 21867.6 1236.63   6
  -7  -8   5-94.0775 713.334   6
  -7  -8   6 2044.75 892.469   6
  -7  -8   7-457.577 577.533   6
  -7  -8   8 2537.09 654.649   6
  -7  -8   8 2299.60 563.629  11
  -7  -8   9 560.009 679.192   6
  -7  -8   9 812.904 426.673  11
  -7  -8  10 1671.88 754.647   6
  -7  -8  10 2563.29 653.821  11
  -7  -8  11 746.771 650.307   6
  -7  -8  11 1448.79 290.383  11
  -7  -8  12 2355.49 392.785   6
  -7  -8  12 4226.76 614.672  11
  -7  -8  13-176.433 334.204  11
  -7  -8  14-505.283 370.806  11
  -7  -8  15-109.181 178.197  11
  -6  -8  -9 1156.57 347.517   5
  -6  -8  -8-166.242 479.417   5
  -6  -8  -7 1658.04 716.118   5
  -6  -8  -6 3009.79 665.322   5
  -6  -8  -5 3190.12 778.819   5
  -6  -8  -4 1797.79 807.423   5
  -6  -8  -3 2287.53 387.781  10
  -6  -8  -3 3049.78 796.356   5
  -6  -8  -2 2571.74 351.414  10
  -6  -8  -2 1886.49 713.532   5
  -6  -8  -1 1000.59 745.091   5
  -6  -8   0 3278.47 748.904   5
  -6  -8   1 584.136 562.744   5
  -6  -8   2 17302.2 1108.81   6
  -6  -8   3 285.776 490.271   6
  -6  -8   4 704.213 682.032   6
  -6  -8   5 1439.04 618.712   6
  -6  -8   6 9559.48 969.211   6
  -6  -8   7 494.188 601.873   6
  -6  -8   8 2108.72 758.483   6
  -6  -8   8 1689.93 325.643  11
  -6  -8   9 552.151 636.063   6
  -6  -8   9-904.430 552.801  11
  -6  -8  10 6412.06 817.492   6
  -6  -8  10 4354.84 603.873  11
  -6  -8  11-6.44955 337.897   6
  -6  -8  11 549.721 653.401  11
  -6  -8  12 979.869 537.836  11
  -6  -8  13 72.6349 351.444  11
  -6  -8  14 735.328 357.530  11
  -6  -8  15 251.326 104.951  11
  -5  -8 -10 626.323 253.790   5
  -5  -8  -9 839.744 433.987   5
  -5  -8  -8 3940.68 691.249   5
  -5  -8  -7 353.622 657.257   5
  -5  -8  -6 5991.40 766.118   5
  -5  -8  -5 91.9036 540.548   5
  -5  -8  -4 2322.04 519.747  10
  -5  -8  -4 2417.99 827.344   5
  -5  -8  -3 15.9695 133.332  10
  -5  -8  -3 646.520 522.571   5
  -5  -8  -2 2000.21 740.457   5
  -5  -8  -1 789.903 591.434   5
  -5  -8   0 1724.85 590.478   5
  -5  -8   1 1281.66 608.099   5
  -5  -8   2 3917.32 567.568   6
  -5  -8   3 200.063 658.942   6
  -5  -8   4 8687.60 1008.07   6
  -5  -8   5 398.401 473.806   6
  -5  -8   6 18079.1 1163.78   6
  -5  -8   7 1361.85 545.812   6
  -5  -8   8 9672.32 934.011   6
  -5  -8   8 11377.2 962.357  11
  -5  -8   9 501.090 454.390   6
  -5  -8   9 527.822 629.617  11
  -5  -8  10 2037.07 538.031   6
  -5  -8  10 2043.02 618.319  11
  -5  -8  11 450.015 498.637  11
  -5  -8  12 12312.6 938.939  11
  -5  -8  13 144.880 355.507  11
  -5  -8  14-78.3313 269.593  11
  -5  -8  15 1286.31 312.197  11
  -4  -8 -10 675.069 388.003   5
  -4  -8  -9 932.846 471.900   5
  -4  -8  -8 1161.03 708.346   5
  -4  -8  -7 280.999 494.351   5
  -4  -8  -6 1020.88 543.694   5
  -4  -8  -5 544.125 195.879  10
  -4  -8  -5 739.489 581.322   5
  -4  -8  -4 943.602 445.320  10
  -4  -8  -4 995.426 743.336   5
  -4  -8  -3-132.046 334.901  10
  -4  -8  -3 176.766 655.029   5
  -4  -8  -2 3475.23 794.215   5
  -4  -8  -1 842.043 673.536   5
  -4  -8   0 3997.61 686.474   5
  -4  -8   1 1072.27 304.607   5
  -4  -8   2 30400.4 1357.90   6
  -4  -8   3 707.163 681.560   6
  -4  -8   4 20557.4 1209.42   6
  -4  -8   5 467.279 654.995   6
  -4  -8   6 1696.80 652.913   6
  -4  -8   7 784.988 407.636   6
  -4  -8   8 10869.8 900.511   6
  -4  -8   8 10925.8 917.269  11
  -4  -8   9 560.953 506.161  11
  -4  -8  10 4318.79 682.606  11
  -4  -8  11 1048.26 607.517  11
  -4  -8  12 528.658 528.070  11
  -4  -8  13 1431.08 466.695  11
  -4  -8  14 1166.78 400.519  11
  -4  -8  15 432.489 259.732  11
  -3  -8 -11 1214.67 378.710   5
  -3  -8 -10 2400.29 515.473   5
  -3  -8  -9 142.132 613.014   5
  -3  -8  -8 285.946 576.620   5
  -3  -8  -7 335.785 506.230   5
  -3  -8  -6 4406.36 538.156  10
  -3  -8  -6 4960.57 809.307   5
  -3  -8  -5 48.9240 334.443  10
  -3  -8  -5 358.069 803.780   5
  -3  -8  -4 442.015 261.741  10
  -3  -8  -4 330.245 635.213   5
  -3  -8  -3 523.318 507.088  10
  -3  -8  -3 604.188 468.967   5
  -3  -8  -2 2823.88 759.576   5
  -3  -8  -1-47.2316 506.329   5
  -3  -8   0 42938.2 1602.28   5
  -3  -8   1 1330.35 748.523   5
  -3  -8   2 4271.61 755.463   6
  -3  -8   3 793.563 637.621   6
  -3  -8   4 7373.64 745.626   6
  -3  -8   5-8.17598 581.764   6
  -3  -8   6 10016.8 850.387   6
  -3  -8   7 1195.16 684.416   6
  -3  -8   8 1645.02 557.438  11
  -3  -8   9 173.840 324.598  11
  -3  -8  10 6813.44 715.893  11
  -3  -8  11 3837.07 601.557  11
  -3  -8  12 3914.24 528.801  11
  -3  -8  13 1767.35 369.726  11
  -3  -8  14-56.9925 342.860  11
  -2  -8 -11 1212.04 318.773   5
  -2  -8 -10 602.094 459.046   5
  -2  -8  -9 698.553 702.183   5
  -2  -8  -8 1638.14 460.448   5
  -2  -8  -7-29.5420 445.493   5
  -2  -8  -6 815.045 321.224  10
  -2  -8  -6-140.763 569.701   5
  -2  -8  -5 445.837 346.309  10
  -2  -8  -5 150.791 560.164   5
  -2  -8  -4 6172.05 830.548  10
  -2  -8  -4 6090.11 799.721   5
  -2  -8  -3 1650.23 577.375  10
  -2  -8  -3 2213.11 771.393   5
  -2  -8  -2 29635.3 1326.69   5
  -2  -8  -1 1326.27 606.542   5
  -2  -8   0 28416.9 1313.61   5
  -2  -8   1 1391.93 555.842   5
  -2  -8   2 6847.56 734.023   5
  -2  -8   4 5022.15 817.193   6
  -2  -8   5 716.889 382.209   6
  -2  -8   6 24910.4 1167.92   6
  -2  -8   8 11933.1 812.881  11
  -2  -8   9 315.345 432.138  11
  -2  -8  10 10228.1 776.018  11
  -2  -8  11 2198.83 453.575  11
  -2  -8  12 1150.11 429.602  11
  -2  -8  13 1196.38 304.710  11
  -2  -8  14-145.973 336.236  11
  -1  -8 -11 275.475 511.078   5
  -1  -8 -10 1045.47 616.604   5
  -1  -8  -9 1564.25 567.303   5
  -1  -8  -8 331.631 428.097   5
  -1  -8  -7 1850.81 465.001  10
  -1  -8  -7 2048.02 743.548   5
  -1  -8  -6 3357.76 583.745  10
  -1  -8  -6 3465.09 665.678   5
  -1  -8  -5 4362.05 644.091  10
  -1  -8  -5 4945.13 778.924   5
  -1  -8  -4 20847.6 1133.02  10
  -1  -8  -4 21442.1 1177.66   5
  -1  -8  -4 21162.3 990.747   1
  -1  -8  -3-184.979 349.351  10
  -1  -8  -3 500.731 535.846   5
  -1  -8  -3 71.3450 383.458   1
  -1  -8  -2 36949.0 1338.16   1
  -1  -8  -2 38178.2 1576.36   5
  -1  -8  -1 2547.78 680.205   5
  -1  -8   0 16797.7 977.992   5
  -1  -8   1 1128.50 639.358   5
  -1  -8   2 506.495 537.688   5
  -1  -8   8 38785.6 1417.45  11
  -1  -8   9 1820.79 419.334  11
  -1  -8  10 1112.33 421.083  11
  -1  -8  11 1097.85 521.070  11
  -1  -8  12-457.918 373.365  11
  -1  -8  13 102.772 324.509  11
  -1  -8  14 3458.06 287.657  11
   0  -8 -11 570.424 546.397   5
   0  -8 -10 5352.67 751.291   5
   0  -8  -9 587.143 446.984   5
   0  -8  -8 587.027 715.716   5
   0  -8  -7 3543.74 691.033  10
   0  -8  -7 2884.21 596.646   5
   0  -8  -6 28827.1 1354.95  10
   0  -8  -6 28569.0 1423.39   5
   0  -8  -5 5432.31 782.082  10
   0  -8  -5 5702.60 765.646   5
   0  -8  -4 64060.0 1912.97  10
   0  -8  -4 65653.6 1994.19   5
   0  -8  -4 62646.5 1764.70   1
   0  -8  -3 552.293 545.410   1
   0  -8  -3 1227.78 524.057  10
   0  -8  -3 955.838 484.178   5
   0  -8  -2 26155.4 1162.43  10
   0  -8  -2 25939.2 1300.13   5
   0  -8  -2 26473.3 1188.03   1
   0  -8  -1 59.5058 401.034   1
   0  -8  -1 446.494 361.832   5
   0  -8   0 4262.89 589.932   5
   0  -8   1 60.4241 536.972   5
   0  -8   2 28039.6 1230.61   5
   0  -8   8 90.8603 395.738  11
   0  -8   9-301.108 526.506  11
   0  -8  10 5265.28 608.498  11
   0  -8  11 739.436 329.708  11
   0  -8  12 602.855 242.603  11
   0  -8  13 2945.99 333.986  11
   1  -8 -11 1154.09 516.972   5
   1  -8 -10 717.435 529.613   5
   1  -8  -9 797.982 478.954   5
   1  -8  -8 39504.0 1558.10   5
   1  -8  -7 6296.98 804.465  10
   1  -8  -7 5336.01 720.965   5
   1  -8  -6 43435.7 1612.99  10
   1  -8  -6 46646.7 1737.17   5
   1  -8  -5 2140.75 423.628  10
   1  -8  -5 2474.86 549.076   5
   1  -8  -4 2944.02 659.407  10
   1  -8  -4 3114.34 491.855   1
   1  -8  -4 2856.03 619.631   5
   1  -8  -3 686.961 540.867  10
   1  -8  -3 843.787 321.681   1
   1  -8  -3 1058.46 665.309   5
   1  -8  -2 1005.77 464.387  10
   1  -8  -2 743.750 642.172   5
   1  -8  -2 1579.56 474.175   1
   1  -8  -1 1933.09 343.444   1
   1  -8  -1 1657.00 655.443  10
   1  -8  -1 1938.10 410.264   5
   1  -8   0 15467.7 975.423  10
   1  -8   0 16723.8 980.520   5
   1  -8   1 2295.18 595.356   5
   1  -8   2 40622.8 1471.08   5
   1  -8   7 1573.30 403.071  11
   1  -8   8 437.680 360.778  11
   1  -8   9 1007.64 273.737  11
   1  -8  10 1528.54 401.695  11
   1  -8  11 704.370 229.383  11
   1  -8  12 1987.57 397.089  11
   1  -8  13 796.946 174.232  11
   2  -8 -11 3131.24 523.991   5
   2  -8 -10 9664.31 779.212   5
   2  -8  -9 751.493 529.142   5
   2  -8  -8 12202.3 951.422   5
   2  -8  -7 3621.65 579.619   5
   2  -8  -6 24976.8 1192.02  10
   2  -8  -6 25303.8 1374.22   5
   2  -8  -5 1149.93 572.443  10
   2  -8  -5 1085.32 374.398   5
   2  -8  -5 1814.74 364.350   1
   2  -8  -4 5008.97 807.286  10
   2  -8  -4 5209.67 888.492   5
   2  -8  -4 3932.77 519.219   1
   2  -8  -3 1134.30 582.630  10
   2  -8  -3 2087.58 463.002   1
   2  -8  -3 2244.35 702.720   5
   2  -8  -2 8344.80 654.885  10
   2  -8  -2 8985.18 742.228   5
   2  -8  -2 6889.53 579.987   1
   2  -8  -1 1222.28 459.846  10
   2  -8  -1 2045.63 537.393   5
   2  -8  -1 847.776 264.492   1
   2  -8   0 29351.6 1172.34  10
   2  -8   0 29803.0 1210.35   1
   2  -8   0 27850.9 1340.25   5
   2  -8   1 2261.87 469.124  10
   2  -8   1 1857.07 637.033   5
   2  -8   2 31543.3 1336.43   5
   2  -8   7 532.993 386.012  11
   2  -8   8 2071.15 363.491  11
   2  -8   9-89.6802 300.681  11
   2  -8  10-23.8544 146.945  11
   2  -8  11 1283.69 301.899  11
   2  -8  12 438.107 262.932  11
   3  -8 -11 2551.91 710.678   5
   3  -8 -10 6031.40 694.071   5
   3  -8  -9 150.331 428.275   5
   3  -8  -8 1117.78 497.368   5
   3  -8  -7 1515.14 690.565   5
   3  -8  -6 10902.5 1004.67  10
   3  -8  -6 9544.26 865.877   5
   3  -8  -5 1311.93 674.874  10
   3  -8  -5 695.858 524.630   5
   3  -8  -4 7102.49 824.990  10
   3  -8  -4 7789.05 910.425   5
   3  -8  -4 7887.89 628.977   1
   3  -8  -3 1616.90 490.258   1
   3  -8  -3 35.2469 549.461  10
   3  -8  -3 953.031 575.617   5
   3  -8  -2 4830.30 753.524   7
   3  -8  -2 5955.84 724.048  10
   3  -8  -2 5486.65 750.041   5
   3  -8  -2 6274.78 690.473   1
   3  -8  -1 772.388 479.819  10
   3  -8  -1 1495.42 474.213   1
   3  -8  -1 1360.72 493.935   5
   3  -8   0 45756.6 1507.61  10
   3  -8   0 44664.0 1410.06   1
   3  -8   0 44304.9 1648.77   5
   3  -8   1 444.628 475.323   5
   3  -8   2 3466.65 661.758   5
   3  -8   7-20.4879 516.747  11
   3  -8   8 1.78838 210.821  11
   3  -8   9 321.472 222.573  11
   3  -8  10 2094.97 491.992  11
   3  -8  11 1855.86 260.137  11
   4  -8 -11 365.164 525.344   5
   4  -8 -10 3927.88 536.984   5
   4  -8  -9 878.580 352.910   5
   4  -8  -8 11180.5 958.162   5
   4  -8  -7 530.071 530.535   5
   4  -8  -6 1283.50 560.249   5
   4  -8  -5 1833.80 709.636  10
   4  -8  -5 801.902 481.212   5
   4  -8  -4 19688.2 1110.20  10
   4  -8  -4 18159.5 1238.70   5
   4  -8  -4 19130.6 975.626   1
   4  -8  -3 909.225 230.772   1
   4  -8  -3 329.054 614.402   7
   4  -8  -3 969.499 500.042  10
   4  -8  -3 259.035 336.564   5
   4  -8  -2 27734.6 1163.64  10
   4  -8  -2 29411.5 1451.52   5
   4  -8  -2 29933.5 1190.56   1
   4  -8  -2 29084.4 1337.80   7
   4  -8  -1 1274.86 641.310   7
   4  -8  -1 860.415 501.574  10
   4  -8  -1 1502.02 438.678   5
   4  -8  -1 741.734 370.357   1
   4  -8   0 2973.51 686.784   5
   4  -8   0 3465.74 679.849   7
   4  -8   1 1153.83 711.592   5
   4  -8   1 934.265 565.654   7
   4  -8   2 4208.57 734.154   7
   4  -8   3-49.8952 578.228   7
   4  -8   4 133.077 471.459   7
   4  -8   5 642.420 617.273   7
   4  -8   7 846.100 286.178  11
   4  -8   8 1352.65 361.456  11
   4  -8   9 657.506 219.022  11
   4  -8  10 967.487 197.043  11
   5  -8 -11-418.799 515.374   5
   5  -8 -10 1090.32 440.733   5
   5  -8  -9 347.783 420.634   5
   5  -8  -8 11342.3 986.437   5
   5  -8  -7 1299.24 553.559   5
   5  -8  -6 20971.8 1292.24   5
   5  -8  -5 894.746 528.539   5
   5  -8  -4 9530.72 942.252   5
   5  -8  -3 260.937 614.198   7
   5  -8  -3 513.722 337.589   5
   5  -8  -2 4482.63 771.852   7
   5  -8  -2 4649.04 840.650   5
   5  -8  -1 1625.53 587.379   7
   5  -8  -1 2379.94 688.838   5
   5  -8   0 2089.96 620.435   5
   5  -8   0 2354.30 673.764   7
   5  -8   1 712.933 531.329   7
   5  -8   2 2293.05 544.264   7
   5  -8   3 1088.06 424.927   7
   5  -8   4 2720.96 650.920   7
   5  -8   5-621.525 571.868   7
   5  -8   7 542.526 237.547  11
   5  -8   8 3242.73 386.111  11
   5  -8   9 219.007 211.650  11
   6  -8 -11 975.442 372.775   5
   6  -8 -10 3788.49 487.475   5
   6  -8  -9 527.136 238.169   5
   6  -8  -8 1514.81 739.192   5
   6  -8  -7 466.830 224.271   5
   6  -8  -6 9299.72 1078.38   5
   6  -8  -5 720.863 710.697   5
   6  -8  -4 494.787 489.398   7
   6  -8  -4 628.334 606.876   5
   6  -8  -3 408.519 643.248   7
   6  -8  -3 821.167 692.564   5
   6  -8  -2 17437.9 1257.10   5
   6  -8  -2 18214.4 1070.17   7
   6  -8  -1 1029.22 824.183   5
   6  -8  -1-211.946 610.537   7
   6  -8   0 3624.53 670.468   7
   6  -8   1 1269.47 677.102   7
   6  -8   2 2288.49 686.329   7
   6  -8   3 3071.89 705.840   7
   6  -8   4 1918.39 678.835   7
   6  -8   5 3102.93 730.354   7
   6  -8   7-117.760 223.139  11
   6  -8   8-220.201 219.738  11
   7  -8 -11 1088.85 402.193   5
   7  -8 -10 1613.71 486.358   5
   7  -8  -9 644.995 382.366   5
   7  -8  -8 2428.18 694.547   5
   7  -8  -7-38.9526 560.518   5
   7  -8  -6 2922.53 564.608   5
   7  -8  -5 185.380 600.612   7
   7  -8  -5 206.142 380.847   5
   7  -8  -4 20565.5 1222.97   5
   7  -8  -4 23117.6 1275.30   7
   7  -8  -3 2526.50 716.615   7
   7  -8  -3 2768.82 962.388   5
   7  -8  -2 4157.59 728.961   7
   7  -8  -1 100.719 463.978   7
   7  -8   0 6494.49 889.436   7
   7  -8   1 6354.30 946.211   7
   7  -8   2 8341.89 898.003   7
   7  -8   3 1348.71 615.660   7
   7  -8   4 1152.04 551.566   7
   8  -8 -10 846.889 507.233   5
   8  -8  -9-216.947 346.365   5
   8  -8  -8 808.686 498.101   5
   8  -8  -7-86.2933 627.982   7
   8  -8  -7 168.956 492.726   5
   8  -8  -6 14959.6 1208.86   5
   8  -8  -6 14484.2 1049.12   7
   8  -8  -5 1297.73 597.380   7
   8  -8  -5 425.875 552.776   5
   8  -8  -4 10870.3 1006.15   7
   8  -8  -3 506.268 665.425   7
   8  -8  -2 1575.01 704.493   7
   8  -8  -1 3567.68 734.600   7
   8  -8   0 3540.57 720.939   7
   8  -8   1 2548.85 721.607   7
   8  -8   2-49.6110 596.671   7
   8  -8   3 748.606 556.983   7
   8  -8   4 96.5095 451.826   7
   9  -8 -15 232.438 248.118   7
   9  -8  -9 651.592 773.737   7
   9  -8  -8 9951.79 1113.25   7
   9  -8  -7-116.330 722.600   7
   9  -8  -6 1657.81 822.282   7
   9  -8  -5-493.565 521.441   7
   9  -8  -4 3444.80 840.000   7
   9  -8  -3 1307.16 722.473   7
   9  -8  -2 2446.61 768.058   7
   9  -8  -1 2052.94 790.866   7
   9  -8   0 6400.90 867.943   7
   9  -8   1-155.224 556.094   7
   9  -8   2 16.9715 476.491   7
   9  -8   3-131.278 584.944   7
  10  -8 -14 1150.24 377.872   7
  10  -8 -13 55.3064 431.967   7
  10  -8 -12 110.093 482.695   7
  10  -8 -11 513.636 621.594   7
  10  -8 -10 3609.94 672.659   7
  10  -8  -9 348.181 764.950   7
  10  -8  -8 9985.91 951.519   7
  10  -8  -7 1576.12 833.162   7
  10  -8  -6 3427.30 860.950   7
  10  -8  -5-901.324 778.703   7
  10  -8  -4 6544.45 1105.17   7
  10  -8  -3 2900.18 768.625   7
  10  -8  -2 317.754 712.902   7
  10  -8  -1 296.943 801.138   7
  10  -8   0 2006.78 668.104   7
  10  -8   1 263.756 590.219   7
  10  -8   2-81.9593 370.780   7
  11  -8 -14 2009.44 404.239   7
  11  -8 -13 238.371 353.520   7
  11  -8 -12 2529.32 590.960   7
  11  -8 -11 39.4134 540.440   7
  11  -8 -10 5126.28 723.898   7
  11  -8  -9-154.597 609.981   7
  11  -8  -8 968.074 643.342   7
  11  -8  -7-140.395 671.145   7
  11  -8  -6 3895.19 892.957   7
  11  -8  -5 1949.69 757.393   7
  11  -8  -4 1292.76 622.995   7
  11  -8  -3-123.762 629.608   7
  11  -8  -2 521.727 434.642   7
  11  -8  -1 516.593 628.737   7
  11  -8   0 373.063 438.328   7
  11  -8   1 163.670 482.646   7
  12  -8 -13-214.615 200.674   7
  12  -8 -12 1900.37 464.690   7
  12  -8 -11 385.981 315.743   7
  12  -8 -10 1917.16 594.283   7
  12  -8  -9 554.721 612.771   7
  12  -8  -8 385.802 635.823   7
  12  -8  -7 434.752 627.633   7
  12  -8  -6 1347.51 542.225   7
  12  -8  -5 1231.36 661.071   7
  12  -8  -4 1586.45 603.086   7
  12  -8  -3 360.419 586.701   7
  12  -8  -2 687.658 521.204   7
  12  -8  -1 518.193 504.477   7
  12  -8   0-90.6557 378.467   7
  13  -8 -12 783.903 289.426   7
  13  -8 -11 387.638 307.877   7
  13  -8 -10 5768.98 533.360   7
  13  -8  -9 552.913 411.753   7
  13  -8  -8 1523.43 442.275   7
  13  -8  -7 1868.19 557.665   7
  13  -8  -6 202.591 408.956   7
  13  -8  -5 169.571 407.295   7
  13  -8  -4 895.031 512.227   7
  13  -8  -3 1420.97 503.418   7
  13  -8  -2 1735.64 475.399   7
  14  -8  -9 874.756 304.084   7
  14  -8  -8 3858.27 427.864   7
  14  -8  -7 418.206 319.490   7
  14  -8  -6 1318.78 369.356   7
  14  -8  -5 1187.62 333.839   7
  14  -8  -4 2706.36 394.240   7
 -12  -9   4 1890.42 222.143  10
 -11  -9   8 253.244 487.948   6
 -11  -9   9 656.519 494.556   6
 -11  -9  10 2638.46 507.206   6
 -10  -9  -3 2009.99 303.840   5
 -10  -9  -2 1255.43 268.179   5
 -10  -9  -1-243.274 352.789   5
 -10  -9   0 209.017 333.852   5
 -10  -9   7 153.982 656.002   6
 -10  -9   8 7996.84 833.682   6
 -10  -9   9-81.5192 573.029   6
 -10  -9  10 307.304 477.691   6
 -10  -9  11-340.043 397.336   6
  -9  -9  -4 1128.95 328.960   5
  -9  -9  -3 578.107 409.028   5
  -9  -9  -2 2200.09 477.121   5
  -9  -9  -1 1345.79 431.075   5
  -9  -9   0 1213.62 344.820  10
  -9  -9   0 1945.40 371.414   5
  -9  -9   1 781.329 359.626   5
  -9  -9   6-251.059 706.087   6
  -9  -9   7 123.659 668.178   6
  -9  -9   8 810.684 594.581   6
  -9  -9   9 497.170 626.263   6
  -9  -9  10 425.513 501.542   6
  -9  -9  11 50.5263 458.384   6
  -8  -9  -6 449.750 254.978   5
  -8  -9  -5 253.968 448.992   5
  -8  -9  -4-331.313 432.623   5
  -8  -9  -3 1503.71 564.154   5
  -8  -9  -2 1020.42 513.624   5
  -8  -9  -1-557.446 339.299  10
  -8  -9  -1-28.8405 209.264   5
  -8  -9   0 2067.55 415.935  10
  -8  -9   0 921.610 443.640   5
  -8  -9   1 1098.36 221.927   5
  -8  -9   5-333.031 368.080   6
  -8  -9   6 1221.62 833.574   6
  -8  -9   7 1865.77 703.404   6
  -8  -9   8 116.475 671.360   6
  -8  -9   9 39.1690 419.582   6
  -8  -9  10 5467.09 697.497   6
  -8  -9  11 923.654 417.715   6
  -7  -9  -7 368.224 286.652   5
  -7  -9  -6 7.39383 403.918   5
  -7  -9  -5 154.661 443.941   5
  -7  -9  -4 1523.65 624.485   5
  -7  -9  -3 150.351 431.023   5
  -7  -9  -2 879.030 514.240  10
  -7  -9  -2 1074.48 599.964   5
  -7  -9  -1 797.310 426.501  10
  -7  -9  -1-156.574 500.405   5
  -7  -9   0 1933.81 688.827   5
  -7  -9   1 522.868 168.545   5
  -7  -9   5 75.6205 780.588   6
  -7  -9   6 10998.4 1079.90   6
  -7  -9   7 713.824 743.292   6
  -7  -9   8 287.247 508.851   6
  -7  -9   9 925.399 653.951   6
  -7  -9  10-201.508 617.084   6
  -7  -9  11-190.056 219.586  11
  -7  -9  12 227.379 147.600  11
  -7  -9  13-250.902 236.124  11
  -6  -9  -8 245.178 293.610   5
  -6  -9  -7-139.980 474.234   5
  -6  -9  -6 469.368 437.025   5
  -6  -9  -5 1823.08 706.470   5
  -6  -9  -4 746.207 581.100   5
  -6  -9  -3 587.785 458.849  10
  -6  -9  -3 263.974 675.259   5
  -6  -9  -2 2579.80 492.999  10
  -6  -9  -2 1800.27 751.164   5
  -6  -9  -1-298.012 326.342  10
  -6  -9  -1 468.883 585.890   5
  -6  -9   0 467.812 485.206   5
  -6  -9   1-432.528 443.466   5
  -6  -9   4 5766.12 930.588   6
  -6  -9   5 375.287 741.842   6
  -6  -9   6 9599.28 1053.26   6
  -6  -9   7 871.856 656.645   6
  -6  -9   8 2207.18 747.143   6
  -6  -9   9 83.4973 679.375   6
  -6  -9  11-296.586 150.489  11
  -6  -9  12-9.49651 171.609  11
  -6  -9  13 133.244 181.595  11
  -5  -9  -9-252.868 288.506   5
  -5  -9  -8 189.650 423.062   5
  -5  -9  -7 423.988 462.508   5
  -5  -9  -6-26.9222 586.951   5
  -5  -9  -5 300.142 684.549   5
  -5  -9  -4 1014.91 450.170  10
  -5  -9  -4 325.885 845.921   5
  -5  -9  -3-545.311 444.659  10
  -5  -9  -3-321.227 678.173   5
  -5  -9  -2 418.156 431.353  10
  -5  -9  -2 609.930 666.795   5
  -5  -9  -1 255.122 568.091   5
  -5  -9   0 4288.36 837.436   5
  -5  -9   1 1072.52 514.398   5
  -5  -9   5 483.671 678.260   6
  -5  -9   6 2699.24 835.816   6
  -5  -9   7-876.456 527.893   6
  -5  -9   8 8310.27 873.668   6
  -5  -9  11 974.643 284.019  11
  -5  -9  12 276.068 309.990  11
  -5  -9  13-182.339 75.8788  11
  -4  -9  -9 414.362 372.451   5
  -4  -9  -8 1048.36 474.041   5
  -4  -9  -7 516.005 559.065   5
  -4  -9  -6 675.952 677.552   5
  -4  -9  -5 196.462 433.342  10
  -4  -9  -5 737.065 591.797   5
  -4  -9  -4 126.616 114.412  10
  -4  -9  -4 104.145 560.786   5
  -4  -9  -3 241.402 415.583  10
  -4  -9  -3-375.367 740.612   5
  -4  -9  -2 3734.96 729.703  10
  -4  -9  -2 4063.46 852.873   5
  -4  -9  -1 262.384 528.848   5
  -4  -9   0 10231.2 886.981   5
  -4  -9   1 1069.42 386.458   5
  -4  -9  10 3771.02 410.638  11
  -4  -9  11 724.012 304.471  11
  -4  -9  12 121.088 331.231  11
  -4  -9  13 329.492 157.103  11
  -3  -9 -10 595.280 300.801   5
  -3  -9  -9 311.849 476.346   5
  -3  -9  -8-51.9568 550.311   5
  -3  -9  -7 647.932 693.123   5
  -3  -9  -6 3824.71 659.168  10
  -3  -9  -6 4164.35 900.709   5
  -3  -9  -5 792.705 230.876  10
  -3  -9  -5 391.904 712.073   5
  -3  -9  -4 469.341 275.428  10
  -3  -9  -4-160.823 736.427   5
  -3  -9  -3 1602.72 660.725  10
  -3  -9  -3 629.734 660.062   5
  -3  -9  -2 2286.64 673.198  10
  -3  -9  -2 2299.13 681.588   5
  -3  -9  -1 834.885 559.475   5
  -3  -9   0 51787.3 1729.78   5
  -3  -9   1 545.349 720.721   5
  -3  -9  10 9997.16 711.155  11
  -3  -9  11 56.8172 300.703  11
  -3  -9  12 303.230 271.672  11
  -3  -9  13 190.714 119.118  11
  -2  -9 -10 3019.40 418.542   5
  -2  -9  -9 1153.72 429.153   5
  -2  -9  -8 195.302 696.281   5
  -2  -9  -7 391.141 742.727   5
  -2  -9  -6 3531.29 527.231  10
  -2  -9  -6 4106.80 735.519   5
  -2  -9  -5 138.277 270.937  10
  -2  -9  -5 603.188 568.830   5
  -2  -9  -4 10668.2 967.024  10
  -2  -9  -4 11282.9 1030.97   5
  -2  -9  -3 3008.65 676.261  10
  -2  -9  -3 2838.10 784.330   5
  -2  -9  -2 6106.90 784.320  10
  -2  -9  -2 6956.82 898.416   5
  -2  -9  -1 954.624 646.071  10
  -2  -9  -1 1138.63 713.388   5
  -2  -9   0 13461.4 1065.52   5
  -2  -9   1 432.749 545.235   5
  -2  -9   2 8405.66 895.476   5
  -2  -9  10 1600.34 258.316  11
  -2  -9  11-134.842 136.142  11
  -2  -9  12-150.749 224.845  11
  -1  -9 -11 132.206 280.838   5
  -1  -9 -10 2396.94 530.180   5
  -1  -9  -9 534.343 602.527   5
  -1  -9  -8 49.3004 690.887   5
  -1  -9  -7 2428.87 621.181   5
  -1  -9  -6 1545.43 352.426  10
  -1  -9  -6 1676.74 715.646   5
  -1  -9  -5 1717.33 508.536  10
  -1  -9  -5 1461.43 705.366   5
  -1  -9  -4 26641.9 1308.54  10
  -1  -9  -4 24790.0 1418.81   5
  -1  -9  -3-545.329 458.717  10
  -1  -9  -3 824.273 762.533   5
  -1  -9  -2 3166.70 730.559  10
  -1  -9  -2 3410.28 832.598   5
  -1  -9  -1 487.660 652.226  10
  -1  -9  -1 11.4237 312.939   5
  -1  -9   0 3752.92 566.475   5
  -1  -9   1 509.124 506.746   5
  -1  -9   2 41842.4 1445.91   5
  -1  -9  10 22.1026 201.841  11
  -1  -9  11 81.4708 210.755  11
  -1  -9  12-469.308 134.906  11
   0  -9 -11 864.886 395.474   5
   0  -9 -10 2066.70 588.341   5
   0  -9  -9 12.8230 524.313   5
   0  -9  -8 2603.16 628.919   5
   0  -9  -7 1044.26 648.293   5
   0  -9  -6 6649.08 777.459  10
   0  -9  -6 5579.96 785.140   5
   0  -9  -5 5004.63 822.718  10
   0  -9  -5 5567.36 899.530   5
   0  -9  -4 11435.7 1051.32  10
   0  -9  -4 13250.4 1142.59   5
   0  -9  -3 5061.69 814.938  10
   0  -9  -3 4487.17 854.785   5
   0  -9  -2 9867.59 987.680  10
   0  -9  -2 8800.34 971.458   5
   0  -9  -1 589.571 597.716  10
   0  -9  -1 1705.02 752.963   5
   0  -9   0 329.691 520.038  10
   0  -9   0 59.0265 590.237   5
   0  -9   1 2318.06 650.403  10
   0  -9   1 3080.75 769.743   5
   0  -9   2 10306.2 1007.00   5
   0  -9   4 12673.0 744.247  10
   0  -9  10 91.4524 339.102  11
   0  -9  11 831.647 240.136  11
   1  -9 -11-41.1204 446.650   5
   1  -9 -10 2871.66 577.673   5
   1  -9  -9 1084.04 617.307   5
   1  -9  -8 3951.80 688.541   5
   1  -9  -7 578.127 448.280   5
   1  -9  -6 5795.36 726.423  10
   1  -9  -6 5297.46 748.466   5
   1  -9  -5 2452.71 639.739  10
   1  -9  -5 1309.04 745.399   5
   1  -9  -4 14287.8 1232.00  10
   1  -9  -4 15248.1 1258.54   5
   1  -9  -3 2823.80 798.934  10
   1  -9  -3 2919.16 676.037   5
   1  -9  -2 41099.9 1586.73  10
   1  -9  -2 39989.5 1690.24   5
   1  -9  -1 348.164 479.710  10
   1  -9  -1-227.727 740.661   5
   1  -9   0 3342.89 732.189  10
   1  -9   0 3971.71 816.648   5
   1  -9   1 468.505 341.082  10
   1  -9   1-134.114 385.201   5
   1  -9   2 3502.36 529.172  10
   1  -9   2 3423.05 884.369   5
   2  -9 -11 335.377 373.985   5
   2  -9 -10 4372.02 731.726   5
   2  -9  -9 1.99862 516.843   5
   2  -9  -8 2688.95 474.051   5
   2  -9  -7 870.263 605.102   5
   2  -9  -6 8518.86 923.484  10
   2  -9  -6 8633.42 989.407   5
   2  -9  -5 1733.14 773.583  10
   2  -9  -5 1136.34 585.594   5
   2  -9  -4 16605.5 1140.26  10
   2  -9  -4 15514.4 1290.12   5
   2  -9  -3 802.213 780.818  10
   2  -9  -3 1366.78 646.800   5
   2  -9  -2 8426.07 901.384  10
   2  -9  -2 7760.94 1027.69   5
   2  -9  -1-478.314 499.378  10
   2  -9  -1-447.651 606.733   5
   2  -9   0 11419.0 948.896  10
   2  -9   0 12392.0 1002.45   5
   2  -9   1 388.632 544.373  10
   2  -9   1 1079.64 600.350   5
   2  -9   2 6348.64 870.242   5
   3  -9 -11 891.171 429.646   5
   3  -9 -10 12303.9 933.939   5
   3  -9  -9 446.760 613.814   5
   3  -9  -8 21242.2 1234.91   5
   3  -9  -7 1378.71 685.785   5
   3  -9  -6 4930.62 795.938   5
   3  -9  -5 2810.60 686.765  10
   3  -9  -5 2720.86 750.616   5
   3  -9  -4 5359.93 770.635  10
   3  -9  -4 5198.82 700.280   7
   3  -9  -4 5313.43 954.627   5
   3  -9  -3 1267.99 633.735  10
   3  -9  -3 353.086 722.109   5
   3  -9  -2 8805.64 917.155  10
   3  -9  -2 7496.89 920.860   5
   3  -9  -1 671.745 682.841  10
   3  -9  -1 601.468 504.729   5
   3  -9   0 50852.6 1643.55  10
   3  -9   0 51983.5 1835.77   5
   3  -9   1 939.357 607.342   5
   3  -9   2 2891.73 776.552   5
   4  -9 -11 2087.05 471.583   5
   4  -9 -10 4367.93 752.159   5
   4  -9  -9 1908.55 725.037   5
   4  -9  -8 14763.5 1120.64   5
   4  -9  -7-132.407 741.152   5
   4  -9  -6 819.605 647.970   5
   4  -9  -5 3194.37 851.959   5
   4  -9  -4 15473.9 1160.96   5
   4  -9  -4 16492.5 1043.14   7
   4  -9  -3 1759.77 355.222   7
   4  -9  -3 1924.00 497.847  10
   4  -9  -3 780.582 805.825   5
   4  -9  -2 24673.1 1178.77  10
   4  -9  -2 25938.5 1452.10   5
   4  -9  -2 28233.6 1233.88   7
   4  -9  -1 1525.26 578.339  10
   4  -9  -1 829.329 585.859   5
   4  -9  -1 1953.19 453.920   7
   4  -9   0 11978.7 1076.94   5
   4  -9   0 12552.8 969.864   7
   4  -9   1 1013.57 572.012   5
   5  -9 -11 1145.79 454.464   5
   5  -9 -10 10682.7 831.537   5
   5  -9  -9 730.417 710.076   5
   5  -9  -8 10261.9 1033.54   5
   5  -9  -7 432.343 529.409   5
   5  -9  -6 2969.31 712.973   5
   5  -9  -5 236.769 628.195   7
   5  -9  -5 408.634 596.341   5
   5  -9  -4 22720.1 1391.36   5
   5  -9  -4 25080.5 1330.74   7
   5  -9  -3 4133.80 701.706   7
   5  -9  -3 2876.47 914.274   5
   5  -9  -2 9440.83 995.934   5
   5  -9  -2 9747.96 1005.73   7
   5  -9  -1 1128.40 821.845   5
   5  -9  -1-2.06286 561.779   7
   5  -9   0 4733.43 722.756   7
   5  -9   1-359.833 372.361   7
   5  -9   2 1395.12 683.300   7
   5  -9   3 521.084 325.746   7
   5  -9   4 537.001 346.314   7
   6  -9 -11-209.394 479.701   5
   6  -9 -10 1563.82 608.033   5
   6  -9  -9 120.124 519.836   5
   6  -9  -8 1941.18 609.433   5
   6  -9  -7 755.210 600.763   5
   6  -9  -6 9858.60 1031.97   5
   6  -9  -6 10081.5 894.459   7
   6  -9  -5 531.915 659.944   7
   6  -9  -5 183.999 655.556   5
   6  -9  -4 6905.92 976.046   5
   6  -9  -4 5078.21 856.868   7
   6  -9  -3 654.136 528.560   7
   6  -9  -3 836.539 585.186   5
   6  -9  -2 347.599 777.388   5
   6  -9  -2 160.705 536.270   7
   6  -9  -1 380.768 361.467   7
   6  -9   0 670.405 579.915   7
   6  -9   1 69.2716 421.677   7
   6  -9   2 1857.38 659.359   7
   6  -9   3 484.643 531.956   7
   6  -9   4 140.272 284.789   7
   7  -9 -14 3971.18 323.672   7
   7  -9 -11-305.259 408.737   5
   7  -9 -10 893.807 526.243   5
   7  -9  -9 1124.39 611.164   5
   7  -9  -8 695.407 546.027   7
   7  -9  -8 371.979 730.864   5
   7  -9  -7 817.566 592.676   7
   7  -9  -7 1192.17 591.637   5
   7  -9  -6 10406.9 984.156   5
   7  -9  -6 10781.7 1024.46   7
   7  -9  -5-43.8368 555.960   7
   7  -9  -5-190.616 464.384   5
   7  -9  -4 334.964 581.283   7
   7  -9  -4 1163.65 854.559   5
   7  -9  -3 557.206 544.155   7
   7  -9  -2 335.069 649.343   7
   7  -9  -1 828.761 687.328   7
   7  -9   0 2753.68 702.671   7
   7  -9   1-269.184 537.867   7
   7  -9   2 972.991 568.519   7
   7  -9   3 863.417 520.297   7
   8  -9 -14 3123.27 302.700   7
   8  -9 -13 236.922 385.480   7
   8  -9 -12 291.768 439.903   7
   8  -9 -11 527.631 363.661   7
   8  -9 -10 7164.85 736.395   7
   8  -9  -9-89.8987 551.040   7
   8  -9  -8-312.840 661.317   7
   8  -9  -8 489.483 654.369   5
   8  -9  -7 1544.95 667.536   7
   8  -9  -6 784.832 709.474   7
   8  -9  -5 215.462 533.732   7
   8  -9  -4 3951.77 799.167   7
   8  -9  -3 393.499 498.631   7
   8  -9  -2 444.324 636.245   7
   8  -9  -1 1562.85 476.964   7
   8  -9   0 1221.46 687.631   7
   8  -9   1-166.206 410.413   7
   8  -9   2 1434.71 481.600   7
   8  -9   3 2431.59 483.077   7
   9  -9 -13-1.00896 345.500   7
   9  -9 -12 711.944 428.242   7
   9  -9 -11 56.6726 427.667   7
   9  -9 -10 527.517 532.071   7
   9  -9  -9 1027.76 583.291   7
   9  -9  -8 1039.68 671.568   7
   9  -9  -7 184.952 413.382   7
   9  -9  -6-436.469 542.539   7
   9  -9  -5 1095.57 656.858   7
   9  -9  -4 793.552 619.942   7
   9  -9  -3 921.272 556.697   7
   9  -9  -2 4648.46 621.720   7
   9  -9  -1 1480.15 529.952   7
   9  -9   0 1715.56 637.651   7
   9  -9   1 1554.20 551.516   7
   9  -9   2 1873.45 510.547   7
  10  -9 -13-151.984 255.157   7
  10  -9 -12 1227.80 480.752   7
  10  -9 -11-32.7482 421.958   7
  10  -9 -10 385.999 479.018   7
  10  -9  -9-62.5965 415.521   7
  10  -9  -8 8051.05 818.148   7
  10  -9  -7 28.3610 558.869   7
  10  -9  -6-70.6981 517.537   7
  10  -9  -5 496.153 653.571   7
  10  -9  -4 108.328 437.111   7
  10  -9  -3-130.302 490.010   7
  10  -9  -2 1385.20 590.907   7
  10  -9  -1 348.802 450.256   7
  10  -9   0 177.077 446.856   7
  10  -9   1 104.039 477.690   7
  11  -9 -12 1326.22 375.138   7
  11  -9 -11-364.486 370.994   7
  11  -9 -10 3567.17 537.573   7
  11  -9  -9 549.795 500.873   7
  11  -9  -8-180.925 372.999   7
  11  -9  -7 378.160 520.279   7
  11  -9  -6 2672.47 516.471   7
  11  -9  -5 391.642 508.158   7
  11  -9  -4 239.309 396.885   7
  11  -9  -3 147.017 431.526   7
  11  -9  -2 245.279 442.266   7
  11  -9  -1 1199.95 455.363   7
  11  -9   0-184.897 165.698   7
  12  -9 -11 240.160 244.527   7
  12  -9 -10 767.441 314.808   7
  12  -9  -9 150.250 331.028   7
  12  -9  -8 4534.44 509.713   7
  12  -9  -7 543.792 399.283   7
  12  -9  -6 3305.74 511.881   7
  12  -9  -5 1218.07 452.597   7
  12  -9  -4 1601.79 492.367   7
  12  -9  -3 208.714 360.544   7
  12  -9  -2 811.764 438.465   7
  12  -9  -1-142.963 323.142   7
  13  -9  -8 1429.45 289.743   7
  13  -9  -7 311.086 336.861   7
  13  -9  -6 1945.30 368.339   7
  13  -9  -5-19.0295 303.385   7
  13  -9  -4 263.818 259.419   7
 -11 -10   4 1976.16 263.918  10
 -11 -10   5 738.108 202.515  10
 -10 -10   2 244.720 211.579  10
 -10 -10   3-148.161 188.396  10
  -9 -10  -1 19.5172 241.403   5
  -9 -10   1 469.254 232.916  10
  -9 -10   2 1244.41 411.973  10
  -8 -10  -3-420.390 283.373   5
  -8 -10  -2 444.720 262.033   5
  -8 -10  -1 393.056 160.918  10
  -8 -10  -1 357.549 343.958   5
  -8 -10   0 813.382 275.479  10
  -8 -10   0-985.694 227.666   5
  -8 -10   1 408.710 490.678  10
  -7 -10  -5-459.099 266.518   5
  -7 -10  -4 354.345 326.657   5
  -7 -10  -3 1521.39 459.361   5
  -7 -10  -2 885.988 273.105  10
  -7 -10  -2 720.677 406.416   5
  -7 -10  -1 50.7852 370.394  10
  -7 -10  -1 149.369 334.183   5
  -7 -10   0 1112.28 471.947  10
  -7 -10   0 474.335 290.686   5
  -7 -10   1 703.126 589.268  10
  -6 -10  -6 626.228 307.151   5
  -6 -10  -5 227.365 414.353   5
  -6 -10  -4 413.665 451.415   5
  -6 -10  -3 635.851 334.910  10
  -6 -10  -3 622.737 475.394   5
  -6 -10  -2 2128.56 413.943  10
  -6 -10  -2 2565.52 586.774   5
  -6 -10  -1 91.1692 514.705  10
  -6 -10  -1 128.715 540.720   5
  -6 -10   0 2593.03 696.681  10
  -6 -10   0 1398.29 320.846   5
  -6 -10   1 998.158 370.276   5
  -5 -10  -7 1142.12 394.881   5
  -5 -10  -6 3310.13 534.869   5
  -5 -10  -5-302.442 378.659   5
  -5 -10  -4 97.6184 115.458  10
  -5 -10  -4-357.029 577.530   5
  -5 -10  -3 1522.89 528.360  10
  -5 -10  -3 1680.89 622.260   5
  -5 -10  -2 6698.32 758.139  10
  -5 -10  -2 4923.45 773.631   5
  -5 -10  -1 259.460 624.675  10
  -5 -10  -1 958.242 491.296   5
  -5 -10   0 1081.10 594.869  10
  -5 -10   0 1495.71 616.372   5
  -5 -10   1 1178.34 356.343   5
  -4 -10  -8 3281.97 398.250   5
  -4 -10  -7-150.057 381.726   5
  -4 -10  -6 1058.34 477.452   5
  -4 -10  -5 660.024 649.927   5
  -4 -10  -4 275.722 590.691  10
  -4 -10  -4 19.0378 540.638   5
  -4 -10  -3 5.38349 626.335  10
  -4 -10  -3 191.749 594.971   5
  -4 -10  -2 928.053 662.917  10
  -4 -10  -2 423.267 631.451   5
  -4 -10  -1 1173.12 740.915  10
  -4 -10  -1 1049.84 588.169   5
  -4 -10   0 1825.19 741.804  10
  -4 -10   0 1660.41 619.799   5
  -4 -10   1 357.090 335.130   5
  -3 -10  -9 252.230 232.488   5
  -3 -10  -8 1676.33 446.374   5
  -3 -10  -7-274.360 500.965   5
  -3 -10  -6-483.245 577.150   5
  -3 -10  -5 1233.03 557.417  10
  -3 -10  -5 103.696 586.074   5
  -3 -10  -4 288.167 707.024  10
  -3 -10  -4-40.9440 619.520   5
  -3 -10  -3-211.940 626.459  10
  -3 -10  -3 129.417 533.038   5
  -3 -10  -2 3235.41 912.262  10
  -3 -10  -2 3482.46 662.859   5
  -3 -10  -1-343.747 770.051  10
  -3 -10  -1 383.749 594.015   5
  -3 -10   0 39.0141 829.192  10
  -3 -10   0 261.940 568.569   5
  -3 -10   1 4161.41 768.080   5
  -2 -10  -9 983.806 326.305   5
  -2 -10  -8 395.952 410.712   5
  -2 -10  -7 642.517 603.888   5
  -2 -10  -6 1711.23 688.969   5
  -2 -10  -5 1614.30 685.501  10
  -2 -10  -5 918.975 711.278   5
  -2 -10  -4 3282.24 859.048  10
  -2 -10  -4 2999.96 871.560   5
  -2 -10  -3 4725.30 934.064  10
  -2 -10  -3 5807.62 875.982   5
  -2 -10  -2 29058.8 1465.12  10
  -2 -10  -2 29488.3 1389.18   5
  -2 -10  -1 1037.63 900.425  10
  -2 -10  -1 1939.31 595.981   5
  -2 -10   0 8017.46 958.585  10
  -2 -10   0 6807.30 856.456   5
  -2 -10   1 629.852 779.519  10
  -2 -10   1 879.127 550.675   5
  -2 -10   2 6513.63 877.018  10
  -2 -10   6 2192.35 356.800  10
  -1 -10 -10 591.904 202.258   5
  -1 -10  -9 378.899 384.373   5
  -1 -10  -8 1363.00 560.869   5
  -1 -10  -7 79.7664 620.120   5
  -1 -10  -6 3331.46 770.167   5
  -1 -10  -5 6530.93 947.644  10
  -1 -10  -5 6051.34 879.153   5
  -1 -10  -4 18359.7 1217.74  10
  -1 -10  -4 19555.9 1224.35   5
  -1 -10  -3 1888.05 771.371  10
  -1 -10  -3 1883.12 775.934   5
  -1 -10  -2 3514.21 932.818  10
  -1 -10  -2 5008.75 696.863   5
  -1 -10  -1-553.318 646.265  10
  -1 -10  -1 349.863 703.116   5
  -1 -10   0 1014.84 789.144  10
  -1 -10   0 2413.36 683.315   5
  -1 -10   1-314.573 631.546  10
  -1 -10   1-603.874 293.742   5
  -1 -10   2 2679.13 571.404  10
  -1 -10   3 1361.29 488.951  10
  -1 -10   4 263.391 348.024  10
   0 -10 -10 1488.50 380.880   5
   0 -10  -9 424.467 511.387   5
   0 -10  -8 6768.01 773.974   5
   0 -10  -7 2857.30 629.675   5
   0 -10  -6 1952.60 747.878   5
   0 -10  -5 4738.88 796.865  10
   0 -10  -5 3946.73 883.143   5
   0 -10  -4 6442.77 861.983  10
   0 -10  -4 7756.21 930.140   5
   0 -10  -3 4210.30 969.135  10
   0 -10  -3 4002.41 860.055   5
   0 -10  -2-899.096 708.554  10
   0 -10  -2-122.918 575.419   5
   0 -10  -1 934.125 827.640  10
   0 -10  -1 503.959 663.507   5
   0 -10   0 3154.90 823.889  10
   0 -10   0 3734.05 662.798   5
   0 -10   1 172.937 657.524  10
   0 -10   1 485.445 524.088   5
   0 -10   2-499.462 524.949  10
   0 -10   2 83.7174 552.303   5
   0 -10   3 4157.95 697.770  10
   1 -10 -10 438.533 452.533   5
   1 -10  -9 716.244 451.013   5
   1 -10  -8 3048.34 747.400   5
   1 -10  -7-419.024 745.885   5
   1 -10  -6 5662.98 907.099   5
   1 -10  -5 420.764 335.634  10
   1 -10  -5 201.919 657.253   5
   1 -10  -4 764.514 696.237  10
   1 -10  -4-298.119 741.657   5
   1 -10  -3 570.761 640.975  10
   1 -10  -3 392.127 629.499   5
   1 -10  -2 2091.41 677.738  10
   1 -10  -2 3182.39 777.018   5
   1 -10  -1 184.515 689.693  10
   1 -10  -1-2.32373 493.721   5
   1 -10   0 1704.58 675.183  10
   1 -10   0 942.370 566.740   5
   1 -10   1-141.159 208.019  10
   1 -10   1 512.666 620.432   5
   1 -10   2 3761.22 696.063  10
   1 -10   2 4222.81 674.399   5
   2 -10 -11 100.971 373.435   5
   2 -10 -10-504.651 358.969   5
   2 -10  -9-262.185 493.254   5
   2 -10  -8 6553.87 875.484   5
   2 -10  -7 252.133 750.740   5
   2 -10  -6 1786.40 824.874   5
   2 -10  -5 282.068 782.189   5
   2 -10  -4 11265.9 1068.90  10
   2 -10  -4 10358.3 1143.72   5
   2 -10  -3 478.080 637.028  10
   2 -10  -3-62.1851 234.489   5
   2 -10  -2 6294.83 823.678  10
   2 -10  -2 6711.25 961.082   5
   2 -10  -1 358.957 419.242  10
   2 -10  -1 873.918 725.409   5
   2 -10   0 7849.61 720.934  10
   2 -10   0 6580.44 990.693   5
   2 -10   1 2168.11 519.640  10
   2 -10   1 2378.14 624.296   5
   2 -10   2 28679.6 1292.69   5
   3 -10 -11-161.031 217.143   5
   3 -10 -10 4405.53 586.186   5
   3 -10  -9 966.079 455.487   5
   3 -10  -8 7430.97 858.107   5
   3 -10  -7 589.816 783.591   5
   3 -10  -6 4300.46 870.727   5
   3 -10  -5 83.6376 672.495   5
   3 -10  -4 5415.62 896.905   5
   3 -10  -3 931.607 584.023  10
   3 -10  -3 438.790 547.912   5
   3 -10  -2 6483.02 781.190  10
   3 -10  -2 7160.05 1006.64   5
   3 -10  -1 4004.40 582.310  10
   3 -10  -1 2846.10 747.620   5
   3 -10   0 1258.95 483.864  10
   3 -10   0 609.116 611.925   5
   3 -10   1-4.13405 376.106   5
   4 -10 -11-109.465 246.279   7
   4 -10 -11 1132.43 390.063   5
   4 -10 -10 2828.43 548.817   5
   4 -10  -9-242.525 319.011   7
   4 -10  -9-198.197 481.693   5
   4 -10  -8 12162.1 1032.92   5
   4 -10  -8 11965.1 752.699   7
   4 -10  -7 2623.87 325.030   7
   4 -10  -7 1050.78 734.350   5
   4 -10  -6 8774.06 1046.51   5
   4 -10  -6 9115.86 665.188   7
   4 -10  -5-81.9631 401.392   7
   4 -10  -5-534.028 733.196   5
   4 -10  -4 2227.44 880.930   5
   4 -10  -3 536.835 631.568   5
   4 -10  -2 9962.67 1136.42   5
   4 -10  -1-13.5927 440.584   5
   4 -10   0 2260.05 750.956   5
   5 -10 -11 625.186 279.140   7
   5 -10 -11 1486.60 308.965   5
   5 -10 -10 2058.21 441.484   7
   5 -10 -10 1885.77 574.685   5
   5 -10  -9 844.055 275.322   7
   5 -10  -9 1166.52 601.361   5
   5 -10  -8 8858.75 858.746   5
   5 -10  -8 8779.68 824.132   7
   5 -10  -7-187.339 335.997   7
   5 -10  -7 57.0989 595.195   5
   5 -10  -6 673.717 355.552   7
   5 -10  -6 459.772 822.242   5
   5 -10  -5-596.123 488.812   7
   5 -10  -5 1141.42 716.539   5
   5 -10  -4 3868.18 610.667   7
   5 -10  -4 5051.96 952.111   5
   5 -10  -3 1283.83 723.244   5
   5 -10  -3 843.029 403.568   7
   5 -10  -2 3094.01 831.591   5
   5 -10  -2 3594.62 443.917   7
   5 -10  -1 1991.36 463.365   7
   6 -10 -11 945.262 348.842   7
   6 -10 -10 2316.09 481.872   7
   6 -10 -10 2012.47 486.925   5
   6 -10  -9 637.325 354.086   7
   6 -10  -9 954.553 453.742   5
   6 -10  -8 6245.63 807.846   5
   6 -10  -8 5505.16 613.976   7
   6 -10  -7 630.128 527.722   7
   6 -10  -7 577.416 750.570   5
   6 -10  -6 3421.73 562.334   7
   6 -10  -6 4276.36 780.902   5
   6 -10  -5 63.2361 440.914   7
   6 -10  -5 537.595 672.193   5
   6 -10  -4 999.942 805.313   5
   6 -10  -4 1023.07 577.652   7
   6 -10  -3 242.979 780.439   5
   6 -10  -3 32.2748 656.108   7
   6 -10  -2 236.401 153.404   7
   6 -10  -1 476.189 189.849   7
   6 -10   0 1958.26 414.451   7
   6 -10   1-79.1262 386.572   7
   6 -10   2-393.548 269.387   7
   7 -10 -11-150.611 339.829   7
   7 -10 -10 1423.84 361.604   7
   7 -10  -9 34.4105 436.077   7
   7 -10  -8 6772.76 762.375   5
   7 -10  -8 5327.29 705.803   7
   7 -10  -7-147.786 401.748   7
   7 -10  -7 536.492 616.196   5
   7 -10  -6 188.100 513.733   7
   7 -10  -6 464.642 630.317   5
   7 -10  -5 288.158 595.793   7
   7 -10  -4 301.009 191.100   7
   7 -10  -3 995.677 241.743   7
   7 -10  -2 1104.19 558.284   7
   7 -10  -1 477.659 471.402   7
   7 -10   0 281.818 472.381   7
   7 -10   1 279.105 482.786   7
   7 -10   2-539.682 159.035   7
   8 -10 -11 354.739 324.207   7
   8 -10 -10-178.035 382.215   7
   8 -10  -9-316.237 383.933   7
   8 -10  -8 3339.71 632.664   7
   8 -10  -7-128.251 381.649   7
   8 -10  -6 21.0845 371.987   7
   8 -10  -5-1.65199 522.260   7
   8 -10  -4 3517.33 572.402   7
   8 -10  -3 429.049 374.374   7
   8 -10  -2 1657.98 462.637   7
   8 -10  -1 405.753 439.416   7
   8 -10   0 298.988 315.587   7
   8 -10   1-79.3705 274.851   7
   9 -10 -11-4.47238 235.428   7
   9 -10 -10 220.861 408.541   7
   9 -10  -9-90.4445 215.593   7
   9 -10  -8 2079.67 487.884   7
   9 -10  -7-46.7811 404.163   7
   9 -10  -6 389.277 497.700   7
   9 -10  -5 46.1490 384.390   7
   9 -10  -4 709.147 528.169   7
   9 -10  -3 744.976 382.761   7
   9 -10  -2 1222.82 473.247   7
   9 -10  -1 454.733 408.685   7
   9 -10   0 1229.99 388.701   7
   9 -10   1 2323.83 381.259   7
  10 -10 -10-25.5837 315.807   7
  10 -10  -9-169.190 406.087   7
  10 -10  -8-579.407 381.907   7
  10 -10  -7-88.2623 348.982   7
  10 -10  -6 1593.30 428.153   7
  10 -10  -5 216.875 375.024   7
  10 -10  -4 941.324 456.561   7
  10 -10  -3-79.6003 351.587   7
  10 -10  -2 460.525 336.000   7
  10 -10  -1 1475.09 356.419   7
  10 -10   0 141.361 210.131   7
  11 -10  -9 265.410 256.043   7
  11 -10  -8 1039.85 295.461   7
  11 -10  -7-342.994 291.205   7
  11 -10  -6 1241.90 395.766   7
  11 -10  -5-234.906 401.917   7
  11 -10  -4 1554.70 421.965   7
  11 -10  -3 122.125 344.657   7
  -9 -11   3 703.879 310.339  10
  -9 -11   4 1123.95 306.910  10
  -9 -11   5 156.187 314.405  10
  -9 -11   6 643.882 289.888  10
  -9 -11   7-179.161 122.544  10
  -8 -11   1-38.9247 178.278  10
  -8 -11   2 2585.31 451.709  10
  -8 -11   3 181.666 403.749  10
  -8 -11   4-21.1841 352.395  10
  -8 -11   5-672.620 401.489  10
  -8 -11   6-749.300 435.440  10
  -8 -11   7-136.100 349.506  10
  -8 -11   8 852.997 320.032  10
  -7 -11  -1 3364.42 277.451  10
  -7 -11   0 686.248 278.364  10
  -7 -11   1 606.559 369.000  10
  -7 -11   2 45.0585 396.372  10
  -7 -11   3-662.016 283.980  10
  -7 -11   4-35.8129 497.115  10
  -7 -11   5-156.558 468.591  10
  -7 -11   8 660.309 319.861  10
  -6 -11  -3 857.733 287.923   5
  -6 -11  -2 2410.14 396.318  10
  -6 -11  -2 2333.41 407.195   5
  -6 -11  -1 1614.35 421.510  10
  -6 -11  -1 325.813 204.719   5
  -6 -11   0 6.78532 402.413  10
  -6 -11   1 326.332 483.074  10
  -6 -11   2 1798.92 633.752  10
  -6 -11   3-72.7365 525.193  10
  -6 -11   4-323.259 477.923  10
  -6 -11   5 700.873 477.613  10
  -6 -11   6 2085.46 449.840  10
  -6 -11   7 5.87901 336.911  10
  -6 -11   8 78.3895 62.0586  10
  -5 -11  -5 1237.10 296.415   5
  -5 -11  -4 730.508 400.062   5
  -5 -11  -3 1624.04 310.730  10
  -5 -11  -3 623.324 410.002   5
  -5 -11  -2 2242.39 477.435  10
  -5 -11  -2 2217.46 521.035   5
  -5 -11  -1-391.423 499.067  10
  -5 -11  -1 235.045 504.641   5
  -5 -11   0 1827.35 568.304  10
  -5 -11   0-806.493 371.886   5
  -5 -11   1-260.107 631.473  10
  -5 -11   2 4318.10 691.434  10
  -5 -11   3 94.8039 571.832  10
  -5 -11   4 4904.28 739.587  10
  -5 -11   5-283.130 526.236  10
  -5 -11   6 4620.12 506.757  10
  -5 -11   7 1132.50 203.967  10
  -5 -11   8 685.584 152.645  10
  -4 -11  -6 2213.56 428.759   5
  -4 -11  -5 757.068 429.611   5
  -4 -11  -4 2332.97 537.703   5
  -4 -11  -3 131.246 413.419  10
  -4 -11  -3-58.4984 402.406   5
  -4 -11  -2 1421.85 521.047  10
  -4 -11  -2 1434.42 515.629   5
  -4 -11  -1 1502.87 608.620  10
  -4 -11  -1 754.944 473.683   5
  -4 -11   0 1754.16 671.631  10
  -4 -11   0 2432.53 553.883   5
  -4 -11   1-280.322 601.525  10
  -4 -11   2 2550.84 735.994  10
  -4 -11   3 520.829 651.261  10
  -4 -11   4 1542.80 615.118  10
  -4 -11   5 179.361 536.317  10
  -4 -11   6 1231.64 547.736  10
  -4 -11   7 292.932 206.499  10
  -3 -11  -7 333.147 235.933   5
  -3 -11  -6 7059.06 609.067   5
  -3 -11  -5 1274.64 536.079   5
  -3 -11  -4 1413.56 568.137   5
  -3 -11  -3 952.438 585.852  10
  -3 -11  -3 681.788 547.611   5
  -3 -11  -2 957.006 708.608  10
  -3 -11  -2 280.832 550.299   5
  -3 -11  -1 1675.77 728.841  10
  -3 -11  -1 505.219 422.285   5
  -3 -11   0 5294.07 764.481  10
  -3 -11   0 5157.20 709.991   5
  -3 -11   1-488.193 544.447  10
  -3 -11   2-28.6118 638.779  10
  -3 -11   3 471.029 550.725  10
  -3 -11   4 607.961 341.805  10
  -3 -11   5 1729.68 500.632  10
  -3 -11   6-37.6871 381.543  10
  -2 -11  -7 1829.42 436.521   5
  -2 -11  -6 778.210 404.207   5
  -2 -11  -5 182.187 481.670   5
  -2 -11  -4 884.161 554.943  10
  -2 -11  -4 62.6533 510.230   5
  -2 -11  -3 797.197 674.856  10
  -2 -11  -3-380.101 557.921   5
  -2 -11  -2 3476.32 805.551  10
  -2 -11  -2 2938.55 711.271   5
  -2 -11  -1 2575.61 773.048  10
  -2 -11  -1 2740.71 704.015   5
  -2 -11   0-110.587 592.719  10
  -2 -11   0 27.6325 489.557   5
  -2 -11   1 67.5680 701.427  10
  -2 -11   1 27.0511 566.228   5
  -2 -11   2 546.192 373.629  10
  -2 -11   3 153.236 629.513  10
  -2 -11   4 1572.38 372.293  10
  -2 -11   5 291.144 419.810  10
  -1 -11  -8 1056.90 321.106   5
  -1 -11  -7 601.737 434.234   5
  -1 -11  -6 395.038 458.121   5
  -1 -11  -5 227.595 592.496   5
  -1 -11  -4 4328.58 692.776  10
  -1 -11  -4 3761.64 810.255   5
  -1 -11  -3 1182.69 704.614  10
  -1 -11  -3 1204.51 660.072   5
  -1 -11  -2 1200.68 787.659  10
  -1 -11  -2 2267.29 632.482   5
  -1 -11  -1 979.626 652.354  10
  -1 -11  -1 1029.23 573.230   5
  -1 -11   0 1878.33 671.240  10
  -1 -11   0 1649.90 597.702   5
  -1 -11   1 874.147 584.383  10
  -1 -11   1 570.396 499.087   5
  -1 -11   2 921.751 465.903  10
  -1 -11   3 1534.30 464.704  10
  -1 -11   4 1757.78 426.573  10
   0 -11  -8 468.579 426.000   5
   0 -11  -7 103.421 478.556   5
   0 -11  -6 5020.42 612.821   5
   0 -11  -5 1035.38 652.039   5
   0 -11  -4 1698.98 641.498   5
   0 -11  -3 231.436 645.468  10
   0 -11  -3-736.604 561.859   5
   0 -11  -2 5565.41 904.999  10
   0 -11  -2 5550.98 686.142   5
   0 -11  -1 756.464 713.635  10
   0 -11  -1 1433.48 628.092   5
   0 -11   0 71.7357 548.883  10
   0 -11   0 557.631 490.594   5
   0 -11   1 873.591 528.769  10
   0 -11   1 35.1639 479.083   5
   0 -11   2 5848.47 595.420  10
   0 -11   3-634.452 326.269  10
   1 -11  -9-141.113 284.220   5
   1 -11  -8 184.001 417.708   5
   1 -11  -7 172.138 472.780   5
   1 -11  -6 3024.68 636.251   5
   1 -11  -5 65.8839 644.194   5
   1 -11  -4 2045.55 757.671   5
   1 -11  -3 1250.30 680.432  10
   1 -11  -3 859.411 577.417   5
   1 -11  -2 1067.41 534.159  10
   1 -11  -2 1298.62 578.718   5
   1 -11  -1 267.726 543.091  10
   1 -11  -1 497.873 584.840   5
   1 -11   0 2029.23 504.970  10
   1 -11   0 1986.36 612.567   5
   1 -11   1 1117.87 556.518  10
   1 -11   1 1233.24 559.281   5
   1 -11   2 1161.80 415.808  10
   2 -11  -9-46.2153 271.374   5
   2 -11  -8 244.266 430.465   5
   2 -11  -7 351.512 524.728   5
   2 -11  -6 302.395 534.642   5
   2 -11  -5 219.703 546.858   5
   2 -11  -4 2410.34 772.425   5
   2 -11  -3 483.183 609.019   5
   2 -11  -2 645.130 579.670   5
   2 -11  -1 366.591 506.025  10
   2 -11  -1 264.251 579.882   5
   2 -11   0 760.408 525.199  10
   2 -11   0-95.0297 388.836   5
   3 -11  -9 461.412 273.057   5
   3 -11  -8 2659.74 552.459   5
   3 -11  -7 532.882 539.310   5
   3 -11  -6 298.964 694.973   5
   3 -11  -5 1150.46 735.095   5
   3 -11  -4-17.1478 596.686   5
   3 -11  -3 154.532 584.771   5
   3 -11  -2 698.468 539.264   5
   3 -11  -1 5.53966 324.653   5
   4 -11  -9 157.645 317.485   5
   4 -11  -8 3501.80 522.001   5
   4 -11  -7 343.173 468.591   5
   4 -11  -6 1445.91 638.680   5
   4 -11  -5 505.175 641.723   5
   4 -11  -4 572.301 640.679   5
   4 -11  -3 1189.21 682.843   5
   4 -11  -2 3170.32 673.457   5
   5 -11  -9-211.861 352.429   5
   5 -11  -8 150.089 395.619   5
   5 -11  -7 1298.83 598.356   5
   5 -11  -6 3926.36 716.984   5
   5 -11  -5 426.238 586.691   5
   5 -11  -4 5975.11 757.233   5
   6 -11  -8-505.294 283.926   7
   6 -11  -6-170.062 272.631   7
   6 -11  -5 34.2153 262.312   7
   7 -11  -8-246.257 233.168   7
   7 -11  -7 215.943 261.064   7
   7 -11  -6 174.597 271.215   7
   7 -11  -5 558.408 302.541   7
   7 -11  -4-49.0537 272.932   7
   7 -11  -3 2.11855 212.787   7
   8 -11  -7-151.543 83.9840   7
   8 -11  -6 424.704 123.173   7
   8 -11  -5-182.207 278.820   7
   8 -11  -4-571.977 259.164   7
   8 -11  -3-117.159 151.437   7
   8 -11  -2-250.197 119.532   7
  -6 -12   1-9.20211 228.031  10
  -6 -12   2 822.384 251.203  10
  -6 -12   3 501.961 362.207  10
  -6 -12   4 887.980 317.643  10
  -5 -12   0 995.839 320.513  10
  -5 -12   1 47.5233 278.835  10
  -5 -12   2 1802.85 508.722  10
  -5 -12   3 691.239 420.478  10
  -5 -12   4 306.549 254.977  10
  -5 -12   5-49.4758 238.956  10
  -4 -12  -1 870.682 407.566  10
  -4 -12   0 506.294 439.307  10
  -4 -12   1 228.705 388.244  10
  -4 -12   2 1738.86 454.186  10
  -4 -12   3 1119.37 348.530  10
  -4 -12   4 522.923 321.136  10
  -4 -12   5-297.583 190.328  10
  -3 -12  -3 527.324 350.653   5
  -3 -12  -2 595.153 123.141   5
  -3 -12  -1 1281.61 424.593  10
  -3 -12  -1 780.037 255.148   5
  -3 -12   0 3161.59 576.294  10
  -3 -12   1 840.457 475.534  10
  -3 -12   2 2789.48 535.883  10
  -3 -12   3 149.194 288.105  10
  -3 -12   4 262.967 271.910  10
  -2 -12  -4 623.039 334.076   5
  -2 -12  -3 1434.05 427.603   5
  -2 -12  -2 666.652 330.615   5
  -2 -12  -1 753.918 503.444  10
  -2 -12  -1-330.633 233.477   5
  -2 -12   0 1113.21 566.749  10
  -2 -12   1 49.1092 458.691  10
  -2 -12   2 1142.71 339.119  10
  -2 -12   3 146.734 205.996  10
  -2 -12   4-824.693 214.615  10
  -1 -12  -5 1143.69 299.289   5
  -1 -12  -4 591.656 350.320   5
  -1 -12  -3 1251.13 478.319   5
  -1 -12  -2 1038.91 355.648   5
  -1 -12  -1 2534.62 630.097  10
  -1 -12  -1 4.71237 370.456   5
  -1 -12   0 425.552 477.966  10
  -1 -12   1-238.486 395.109  10
  -1 -12   2 1521.94 415.717  10
  -1 -12   3 86.3086 272.191  10
   0 -12  -6 117.663 355.350   5
   0 -12  -5 495.096 448.662   5
   0 -12  -4 1240.65 419.852   5
   0 -12  -3 789.322 543.460   5
   0 -12  -2 387.465 425.842   5
   0 -12  -1 313.136 315.545   5
   0 -12   0-4.43123 133.001   5
   1 -12  -6-99.8330 349.638   5
   1 -12  -5 285.332 415.360   5
   1 -12  -4 1204.95 541.433   5
   1 -12  -3 262.679 440.504   5
   1 -12  -2 912.361 409.034   5
   1 -12  -1 377.884 370.817   5
   2 -12  -7 354.084 321.997   5
   2 -12  -6-53.7851 371.313   5
   2 -12  -5-397.283 433.764   5
   2 -12  -4 180.970 389.183   5
   2 -12  -3 119.087 456.409   5
   2 -12  -2 1512.45 464.008   5
   3 -12  -7 258.512 247.781   5
   3 -12  -6 900.303 436.770   5
   3 -12  -5-53.8611 388.401   5
   3 -12  -4-226.726 283.046   5
   3 -12  -3 711.335 396.080   5
;
_shelx_res_checksum     12677
_shelxl_version_number         .2013
_iucr_refine_instructions_details
;
TITL Sc4OHPZQ in P21
CELL  1.54184  15.0066  10.3322  16.0193   90.000  117.399   90.000
ZERR     4.00   0.0021   0.0008   0.0020    0.000    0.013    0.000
LATT  -1
SYMM  - X, 1/2 + Y, - Z
SFAC  C        2.31000 20.84392  1.02000 10.20751   1.58860   0.56870 =
         0.86500  51.65125   0.21560   0.018   0.009    89.900   0.770  12.011
SFAC  H        0.49300 10.51091  0.32291 26.12573   0.14019   3.14236 =
         0.04081  57.79977   0.00304   0.000   0.000     0.660   0.320   1.008
SFAC  N       12.21261  0.00570  3.13220  9.89331   2.01250  28.99754 =
         1.16630   0.58260 -11.52901   0.031   0.018   173.000   0.700  14.007
SFAC  O        3.04850 13.27711  2.28680  5.70111   1.54630   0.32390 =
         0.86700  32.90894   0.25080   0.049   0.032   304.000   0.660  15.999
UNIT  104  120  8    12
MERG   2
OMIT     9 -10   1
OMIT    -8 -11   2
OMIT    -2  -2   4
OMIT    -1  -2   4
OMIT    -1   0   4
OMIT   -12   0   5
OMIT    -3  -2   6
OMIT    -2  -2   6
OMIT   -12   1   9
OMIT    -2  -9  10
OMIT    -1  -9  10
OMIT   -17   0  12
OMIT   -16   0  14
OMIT   -17   1  14
EQIV $1 -x, y+1/2, -z+1
HTAB C20 O2_$1
EQIV $2 -x, y+1/2, -z
HTAB C20A O2A_$2
HTAB C20B O2A_$2
SHEL 8.0 0.83
EADP O3A O3B
EADP C21A C21B
EADP  C21A C17A C20A C20B
DFIX     1.380   0.010 C21B C26A
DFIX     1.380   0.020 C21B C22A
DFIX     1.500   0.010 C21B C20B
FMAP   2
PLAN   25
SIZE     0.129   0.308   0.590
ACTA
BOND   $H
CONF
L.S.  99
TEMP  -143.00
WGHT    0.046200    0.684700
EXTI    0.001153
FVAR       5.25824   0.22762
MOLE    1
O1    4    0.637453    0.200940    0.739089    11.00000    0.04936    0.03272 =
         0.06258    0.00637    0.03358    0.01447
O2    4    0.277844    0.197255    0.562427    11.00000    0.04308    0.02810 =
         0.06851    0.00332    0.01956   -0.00767
N1    3    0.590935    0.412777    0.719752    11.00000    0.04083    0.02810 =
         0.03202   -0.00060    0.01427    0.00712
N2    3    0.397578    0.344047    0.585970    11.00000    0.03628    0.02494 =
         0.04577    0.00261    0.02061   -0.00184
C12   1    0.513546    0.513311    0.679866    11.00000    0.03171    0.02712 =
         0.03172    0.00624    0.01782    0.00751
AFIX  13
H12   2    0.479200    0.522352    0.720258    11.00000   -1.20000
AFIX   0
C13   1    0.300049    0.310956    0.556236    11.00000    0.03750    0.03211 =
         0.03389   -0.00335    0.01756   -0.00371
C16   1    0.037717    0.463136    0.419474    11.00000    0.03840    0.04694 =
         0.03727    0.00325    0.01366   -0.00111
AFIX  23
H16C  2   -0.029424    0.422602    0.386336    11.00000   -1.20000
H16D  2    0.049201    0.513897    0.372887    11.00000   -1.20000
AFIX   0
C2    1    0.492352    0.747682    0.636134    11.00000    0.03600    0.03061 =
         0.03337   -0.00149    0.01644   -0.00210
AFIX  43
H2    2    0.422555    0.735633    0.615358    11.00000   -1.20000
AFIX   0
C19   1    0.220252    0.497609    0.598100    11.00000    0.03505    0.03178 =
         0.03746    0.00041    0.01578   -0.00112
AFIX  23
H19A  2    0.202779    0.442400    0.638942    11.00000   -1.20000
H19B  2    0.287981    0.534086    0.636929    11.00000   -1.20000
AFIX   0
C9    1    0.573750    0.285076    0.698969    11.00000    0.04061    0.03212 =
         0.04460    0.00939    0.03030    0.00772
O3    4    0.008586    0.488770    0.557027    11.00000    0.03476    0.05656 =
         0.04886    0.00955    0.01677    0.00630
C1    1    0.558220    0.643193    0.674675    11.00000    0.03839    0.02444 =
         0.02642    0.00290    0.01799    0.00455
C11   1    0.436707    0.470943    0.581568    11.00000    0.03252    0.02959 =
         0.03861    0.00363    0.01779    0.00445
AFIX  23
H11A  2    0.381054    0.534340    0.555365    11.00000   -1.20000
H11B  2    0.468735    0.467820    0.539646    11.00000   -1.20000
AFIX   0
C10   1    0.474746    0.244452    0.622027    11.00000    0.04817    0.02332 =
         0.05235    0.00136    0.03012    0.00495
AFIX  23
H10A  2    0.485242    0.211575    0.569163    11.00000   -1.20000
H10B  2    0.449369    0.171518    0.645160    11.00000   -1.20000
AFIX   0
C14   1    0.220700    0.415436    0.518078    11.00000    0.03486    0.03064 =
         0.04032   -0.00013    0.01788   -0.00531
AFIX  13
H14   2    0.236190    0.473432    0.476469    11.00000   -1.20000
AFIX   0
C7    1    0.733431    0.554715    0.757521    11.00000    0.03615    0.04096 =
         0.04430   -0.00800    0.01107    0.00048
AFIX  23
H7A   2    0.794625    0.591135    0.809924    11.00000   -1.20000
H7B   2    0.753257    0.512308    0.713160    11.00000   -1.20000
AFIX   0
C15   1    0.117229    0.357270    0.460165    11.00000    0.03987    0.03486 =
         0.04109   -0.00141    0.01604   -0.00332
AFIX  23
H15C  2    0.100832    0.299099    0.500273    11.00000   -1.20000
H15D  2    0.117206    0.305124    0.408309    11.00000   -1.20000
AFIX   0
C17   1    0.039592    0.554477    0.495710    11.00000    0.04196    0.03904 =
         0.04449    0.01439    0.02221    0.00922
AFIX  13
H17   2   -0.007165    0.628345    0.464847    11.00000   -1.20000
AFIX   0
C6    1    0.661212    0.661630    0.708151    11.00000    0.03473    0.03199 =
         0.02893   -0.00663    0.01342   -0.00242
C22   1   -0.225708    0.378193    0.554386    11.00000    0.03552    0.06459 =
         0.04430   -0.00650    0.02233    0.00719
AFIX  43
H22   2   -0.274219    0.426799    0.503370    11.00000   -1.20000
AFIX   0
C18   1    0.143866    0.607583    0.557238    11.00000    0.04779    0.03491 =
         0.04245   -0.00594    0.01975   -0.00160
AFIX  23
H18A  2    0.143215    0.658935    0.609130    11.00000   -1.20000
H18B  2    0.163793    0.665628    0.519536    11.00000   -1.20000
AFIX   0
C8    1    0.687979    0.455823    0.795490    11.00000    0.03906    0.04504 =
         0.03544    0.00109    0.00535    0.01297
AFIX  23
H8A   2    0.733785    0.380870    0.820797    11.00000   -1.20000
H8B   2    0.678078    0.494095    0.847277    11.00000   -1.20000
AFIX   0
C5    1    0.694400    0.783251    0.697220    11.00000    0.04072    0.04282 =
         0.04810   -0.00880    0.02220   -0.01149
AFIX  43
H5    2    0.763834    0.796003    0.716457    11.00000   -1.20000
AFIX   0
C21   1   -0.123834    0.393346    0.579736    11.00000    0.03370    0.04265 =
         0.04493   -0.00619    0.01774    0.00217
C3    1    0.527490    0.867401    0.628018    11.00000    0.04691    0.02932 =
         0.03239   -0.00143    0.01576   -0.00446
AFIX  43
H3    2    0.481965    0.937245    0.601045    11.00000   -1.20000
AFIX   0
C23   1   -0.256640    0.293845    0.602326    11.00000    0.04724    0.07703 =
         0.04078   -0.01123    0.02696   -0.01151
AFIX  43
H23   2   -0.326171    0.283898    0.583824    11.00000   -1.20000
AFIX   0
C20   1   -0.096107    0.475695    0.517905    11.00000    0.03567    0.04760 =
         0.06527    0.01200    0.02045    0.00448
AFIX  23
H20A  2   -0.122387    0.435593    0.454879    11.00000   -1.20000
H20B  2   -0.127123    0.562285    0.510429    11.00000   -1.20000
AFIX   0
C26   1   -0.055466    0.326075    0.655254    11.00000    0.03831    0.04281 =
         0.04689   -0.00439    0.01465   -0.00533
AFIX  43
H26   2    0.014165    0.337240    0.674726    11.00000   -1.20000
AFIX   0
C25   1   -0.086723    0.240693    0.704453    11.00000    0.05368    0.04850 =
         0.04123   -0.00814    0.01262   -0.00380
AFIX  43
H25   2   -0.038024    0.194556    0.756926    11.00000   -1.20000
AFIX   0
C4    1    0.628826    0.886185    0.659022    11.00000    0.05248    0.03709 =
         0.04077   -0.00788    0.02176   -0.01272
AFIX  43
H4    2    0.653487    0.969074    0.654226    11.00000   -1.20000
AFIX   0
C24   1   -0.186210    0.222915    0.677999    11.00000    0.05635    0.06670 =
         0.05089   -0.01157    0.03300   -0.01692
AFIX  43
H24   2   -0.207170    0.163229    0.710569    11.00000   -1.20000
AFIX   0
MOLE    2
C15A  1    0.094843    0.360237   -0.063510    11.00000    0.03715    0.04045 =
         0.04698   -0.00201    0.01680   -0.00572
AFIX  23
H15A  2    0.097673    0.321239   -0.118691    11.00000   -1.20000
H15B  2    0.079015    0.290534   -0.030024    11.00000   -1.20000
AFIX   0
C16A  1    0.011748    0.461395   -0.097060    11.00000    0.04087    0.04022 =
         0.04644    0.01200    0.01781   -0.00039
AFIX  23
H16A  2    0.022817    0.525110   -0.137518    11.00000   -1.20000
H16B  2   -0.053680    0.418728   -0.135310    11.00000   -1.20000
AFIX   0
N1A   3    0.569920    0.405330    0.203315    11.00000    0.03902    0.02424 =
         0.03786    0.00469    0.01873    0.00445
O1A   4    0.612377    0.192115    0.215819    11.00000    0.04761    0.02774 =
         0.06482    0.00762    0.03240    0.00841
N2A   3    0.374629    0.344635    0.068569    11.00000    0.04065    0.02066 =
         0.04692    0.00332    0.02199    0.00226
C13A  1    0.276206    0.312064    0.036358    11.00000    0.04164    0.03345 =
         0.03841   -0.00179    0.01559   -0.00839
C1A   1    0.542083    0.637466    0.164404    11.00000    0.03799    0.03323 =
         0.02427   -0.00061    0.01577   -0.00297
O2A   4    0.254108    0.198438    0.039261    11.00000    0.04732    0.03062 =
         0.08521    0.00707    0.02536   -0.00749
C10A  1    0.449141    0.243304    0.099745    11.00000    0.04958    0.02056 =
         0.04995   -0.00076    0.02514    0.00020
AFIX  23
H10C  2    0.458264    0.214246    0.045278    11.00000   -1.20000
H10D  2    0.422798    0.168849    0.120530    11.00000   -1.20000
AFIX   0
C11A  1    0.414311    0.472489    0.067593    11.00000    0.04424    0.02677 =
         0.03597    0.00044    0.02025   -0.00385
AFIX  23
H11C  2    0.359361    0.536928    0.045692    11.00000   -1.20000
H11D  2    0.443701    0.473498    0.023506    11.00000   -1.20000
AFIX   0
C9A   1    0.549959    0.278715    0.177910    11.00000    0.04694    0.02827 =
         0.04417    0.00869    0.03142    0.00317
C12A  1    0.494309    0.507957    0.165812    11.00000    0.04323    0.02315 =
         0.03628    0.00401    0.02500    0.00257
AFIX  13
H12A  2    0.461465    0.516237    0.207529    11.00000   -1.20000
AFIX   0
C14A  1    0.197235    0.418011    0.001926    11.00000    0.04192    0.02973 =
         0.04216    0.00138    0.01742   -0.00334
AFIX  13
H14A  2    0.215252    0.482598   -0.034318    11.00000   -1.20000
AFIX   0
C19A  1    0.193431    0.487601    0.084859    11.00000    0.05025    0.03835 =
         0.03792   -0.00022    0.01859   -0.00035
AFIX  23
H19C  2    0.180897    0.423905    0.124431    11.00000   -1.20000
H19D  2    0.258724    0.529994    0.124088    11.00000   -1.20000
AFIX   0
C6A   1    0.645095    0.653287    0.197576    11.00000    0.04458    0.03154 =
         0.03646   -0.00381    0.02286   -0.00640
C2A   1    0.478957    0.744866    0.128247    11.00000    0.04810    0.02985 =
         0.03239    0.00024    0.02146   -0.00071
AFIX  43
H2A   2    0.408687    0.735011    0.105751    11.00000   -1.20000
AFIX   0
C5A   1    0.682633    0.773600    0.192627    11.00000    0.04838    0.04677 =
         0.03422   -0.00477    0.01805   -0.01606
AFIX  43
H5A   2    0.752751    0.783667    0.214258    11.00000   -1.20000
AFIX   0
C4A   1    0.620555    0.879024    0.157032    11.00000    0.06996    0.04025 =
         0.03894   -0.00904    0.02423   -0.02364
AFIX  43
H4A   2    0.647818    0.961006    0.154403    11.00000   -1.20000
AFIX   0
C8A   1    0.667103    0.442422    0.279545    11.00000    0.04744    0.04113 =
         0.04386    0.00170    0.01616    0.00570
AFIX  23
H8D   2    0.710916    0.365296    0.302543    11.00000   -1.20000
H8C   2    0.658059    0.478317    0.332451    11.00000   -1.20000
AFIX   0
C7A   1    0.715731    0.542422    0.245023    11.00000    0.03778    0.04305 =
         0.05233   -0.00715    0.02103   -0.00389
AFIX  23
H7C   2    0.777215    0.575666    0.298817    11.00000   -1.20000
H7D   2    0.735485    0.501693    0.200067    11.00000   -1.20000
AFIX   0
C18A  1    0.110030    0.589006    0.048478    11.00000    0.07220    0.03522 =
         0.03894    0.00254    0.02631    0.00884
AFIX  23
H18C  2    0.107058    0.631251    0.102611    11.00000   -1.20000
H18D  2    0.126121    0.656334    0.013529    11.00000   -1.20000
AFIX   0
PART    2
C21A  1   -0.102023    0.373933    0.123096   -21.00000    0.06314    0.04517 =
         0.06555   -0.00206    0.04207    0.00541
PART    0
C17A  1    0.008599    0.531340   -0.015179    11.00000    0.06314    0.04517 =
         0.06555   -0.00206    0.04207    0.00541
AFIX  13
H17A  2   -0.041310    0.603349   -0.040785    11.00000   -1.20000
AFIX   0
C3A   1    0.517651    0.865308    0.124857    11.00000    0.06297    0.02471 =
         0.03441   -0.00195    0.02481   -0.00448
AFIX  43
H3A   2    0.474372    0.937898    0.100796    11.00000   -1.20000
AFIX   0
C26A  1   -0.042946    0.298817    0.194719    11.00000    0.05104    0.04979 =
         0.07954   -0.02076    0.02909   -0.01039
AFIX  43
H26A  2    0.026926    0.316774    0.227236    11.00000   -1.20000
AFIX   0
C23A  1   -0.245864    0.261199    0.112117    11.00000    0.04896    0.09926 =
         0.04844   -0.02196    0.02546   -0.01152
AFIX  43
H23A  2   -0.316337    0.247312    0.082876    11.00000   -1.20000
AFIX   0
C24A  1   -0.185091    0.188097    0.187634    11.00000    0.06237    0.07154 =
         0.05456   -0.02108    0.03684   -0.02710
AFIX  43
H24A  2   -0.213587    0.124847    0.211279    11.00000   -1.20000
AFIX   0
C25A  1   -0.082145    0.205110    0.230270    11.00000    0.06268    0.06383 =
         0.05165   -0.00752    0.02214    0.00360
AFIX  43
H25A  2   -0.039380    0.153739    0.282676    11.00000   -1.20000
AFIX   0
C22A  1   -0.206888    0.354392    0.077732    11.00000    0.06622    0.07496 =
         0.06470    0.00575    0.04328    0.01996
AFIX  43
H22A  2   -0.251131    0.410715    0.029621    11.00000   -1.20000
AFIX   0
PART    2
O3A   4   -0.027247    0.429403    0.025617   -21.00000    0.05090    0.03009 =
         0.04010   -0.00912    0.02526   -0.00442
C20A  1   -0.053238    0.481387    0.092941   -21.00000    0.06314    0.04517 =
         0.06555   -0.00206    0.04207    0.00541
AFIX  23
H20C  2   -0.100628    0.554365    0.065424   -21.00000   -1.20000
H20D  2    0.007480    0.513865    0.147932   -21.00000   -1.20000
AFIX   0
PART    1
O3B   4    0.005911    0.481346    0.066090    21.00000    0.05090    0.03009 =
         0.04010   -0.00912    0.02526   -0.00442
C20B  1   -0.106062    0.456530    0.034381    21.00000    0.06314    0.04517 =
         0.06555   -0.00206    0.04207    0.00541
AFIX  23
H20E  2   -0.138354    0.412913   -0.027567    21.00000   -1.20000
H20F  2   -0.142179    0.538127    0.030946    21.00000   -1.20000
AFIX   0
C21B  1   -0.102958    0.368602    0.111986    21.00000    0.06314    0.04517 =
         0.06555   -0.00206    0.04207    0.00541
HKLF 4
REM  Sc4OHPZQ in P21
REM R1 =  0.0521 for    3845 Fo > 4sig(Fo)  and  0.0913 for all    5852 data
REM    558 parameters refined using      4 restraints
END
WGHT      0.0462      0.6847
REM Highest difference peak  0.248,  deepest hole -0.230,  1-sigma level  0.044
Q1    1  -0.1385  0.3773  0.0700  11.00000  0.05    0.25
Q2    1   0.2425  0.5218  0.1610  11.00000  0.05    0.21
Q3    1  -0.1062  0.4749 -0.0035  11.00000  0.05    0.20
Q4    1   0.6411  0.1584  0.6724  11.00000  0.05    0.19
Q5    1  -0.0307  0.4797  0.3616  11.00000  0.05    0.18
Q6    1   0.2761  0.6393 -0.0012  11.00000  0.05    0.18
Q7    1  -0.1672  0.4942  0.4349  11.00000  0.05    0.18
Q8    1   0.5161  0.6645  0.6221  11.00000  0.05    0.17
Q9    1   0.7241  0.9571  0.1201  11.00000  0.05    0.16
Q10   1   0.6095  0.2611  0.7481  11.00000  0.05    0.16
Q11   1   0.6847  1.0374  0.1401  11.00000  0.05    0.16
Q12   1  -0.0584  0.5394  0.6241  11.00000  0.05    0.16
Q13   1  -0.1795  0.6117  0.5985  11.00000  0.05    0.16
Q14   1   0.5081  1.0705  0.6288  11.00000  0.05    0.16
Q15   1   0.7974  0.8316  0.2592  11.00000  0.05    0.16
Q16   1   0.5937  0.0907  0.2000  11.00000  0.05    0.15
Q17   1   0.0077  0.7507  0.4814  11.00000  0.05    0.15
Q18   1  -0.0547  0.2575  0.8332  11.00000  0.05    0.15
Q19   1   0.1627  0.2795  0.3643  11.00000  0.05    0.15
Q20   1  -0.2226  0.1453  0.6028  11.00000  0.05    0.15
Q21   1  -0.2885  0.3608  0.0008  11.00000  0.05    0.15
Q22   1  -0.1399  0.5766  0.4622  11.00000  0.05    0.15
Q23   1  -0.2619  0.1846  0.0587  11.00000  0.05    0.15
Q24   1   0.2363  0.4599 -0.0636  11.00000  0.05    0.15
Q25   1   0.5221  1.0333  0.0604  11.00000  0.05    0.15
;
data_global
_journal_data_validation_number     ?
_journal_date_recd_electronic     2013-10-31
_journal_date_accepted     2013-11-20
_journal_name_full     'Acta Crystallographica, Section E'
_journal_year     2013
_journal_volume     69
_journal_issue     12
_journal_page_first     o1835
_journal_page_last     o1836
_journal_paper_category     QO
_journal_paper_doi     10.1107/S1600536813031735
_journal_coeditor_code     RZ5093
_publ_contact_author_name     'Alberto Cedillo-Cruz'
_publ_contact_author_address
;
Departamento de Farmacia
Facultad de Qu\'imica,
Universidad Nacional Aut\'onoma de M\'exico
Coyoac\'an 04510
Mexico DF
;
_publ_contact_author_email     'albertocedillo_cruz@hotmail.com'
_publ_contact_author_fax     '(+52)(55)56-22-53-29'
_publ_contact_author_phone     '(+52)(55)56-22-52-81'
_publ_section_title
;
(<i>S</i>)-(+)-<i>cis</i>-4'-Benzyloxypraziquantel
;
loop_
    _publ_author_name
    _publ_author_address
    'Cedillo-Cruz, Alberto'
;
Departamento de Farmacia
Facultad de Qu\'imica
Universidad Nacional Aut\'onoma de M\'exico
04510 M\'exico, DF
Mexico
;
    'Aguilar, Mar\'ia Isabel'
;
Departamento de Farmacia
Facultad de Qu\'imica
Universidad Nacional Aut\'onoma de M\'exico
04510 M\'exico, DF
Mexico
;
    'Jung-Cook, Helgi'
;
Departamento de Farmacia
Facultad de Qu\'imica
Universidad Nacional Aut\'onoma de M\'exico
04510 M\'exico, DF
Mexico
;
