# Supplementary material for: (S)-(+)-cis-4′-Benzyl­oxypraziquantel
Source: Acta Crystallogr Sect E Struct Rep Online. 2013 Nov 30;69(Pt 12):o1835–6. doi: 10.1107/S1600536813031735 (PMC3885080; doi:10.1107/S1600536813031735)
Supplement: Supplementary file 2 [file e-69-o1835-Isup2.hkl]

#
# h,k,l, Fc-squared, Fo-squared, sigma(Fo-squared), status flag
#
data_I
_shelx_title ' Sc4OHPZQ in P21'
_shelx_refln_list_code          4
_shelx_F_calc_maximum      200.91
_exptl_crystal_F_000       895.86
_reflns_d_resolution_high  0.8300

loop_
 _space_group_symop_operation_xyz
 'x, y, z'
 '-x, y+1/2, -z'

_cell_length_a    15.0066
_cell_length_b    10.3322
_cell_length_c    16.0193
_cell_angle_alpha  90.000
_cell_angle_beta  117.399
_cell_angle_gamma  90.000

_shelx_F_squared_multiplier     1.000

loop_
 _refln_index_h
 _refln_index_k
 _refln_index_l
 _refln_F_squared_calc
 _refln_F_squared_meas
 _refln_F_squared_sigma
 _refln_observed_status
   0 -12   0          2.24         -0.16         4.81 o
   1 -12   0         18.14         15.39        17.29 o
   2 -12   0         26.09         40.26        20.50 o
   3 -12   0        105.34        114.38        20.85 o
   4 -12   0          9.98         18.31        15.89 o
   1 -11   0         68.71         68.94        10.62 o
   2 -11   0          1.38          4.73         8.71 o
   3 -11   0        192.09        188.93        18.82 o
   4 -11   0         79.86         79.15        15.46 o
   5 -11   0         65.28         10.10        47.64 o
   6 -11   0          9.88          0.25        14.55 o
   7 -11   0         15.49         24.82        10.07 o
   0 -10   0         99.82        127.67        18.68 o
   1 -10   0         45.38         55.87        12.02 o
   2 -10   0        255.64        268.86        15.58 o
   3 -10   0         16.13         22.27        10.67 o
   4 -10   0         69.51         68.67        14.53 o
   5 -10   0         72.47         46.47        15.48 o
   6 -10   0         73.74         65.81        11.37 o
   7 -10   0         15.77         21.61         8.13 o
   8 -10   0          6.99         -1.39        18.21 o
   9 -10   0         56.44         44.49        14.06 o
   1  -9   0        137.76        133.87        14.21 o
   2  -9   0        443.67        448.94        20.95 o
   3  -9   0       1906.96       1870.29        36.29 o
   4  -9   0        441.20        418.78        23.31 o
   5  -9   0        188.75        164.78        19.80 o
   6  -9   0         20.95         20.26        13.46 o
   7  -9   0         78.62         86.61        17.79 o
   8  -9   0         57.66         56.85        12.76 o
   9  -9   0         61.59         59.71         8.50 o
  10  -9   0          6.33          7.07         9.67 o
  11  -9   0          0.19         -5.99         5.99 o
   0  -8   0        107.15        154.21        21.34 o
   1  -8   0        595.16        592.13        20.45 o
   2  -8   0       1071.87       1049.56        22.72 o
   3  -8   0       1682.37       1615.16        27.84 o
   4  -8   0        141.59        127.67        14.29 o
   5  -8   0         90.73         74.49        13.06 o
   6  -8   0        119.56        125.86        18.07 o
   7  -8   0        234.44        212.55        18.92 o
   8  -8   0        142.52        128.01        17.58 o
   9  -8   0        210.54        204.37        25.07 o
  10  -8   0         57.51         75.50        13.06 o
  11  -8   0         24.57         27.43        13.23 o
  12  -8   0          2.05         -7.63         7.63 o
   1  -7   0        440.10        429.61        18.86 o
   2  -7   0        132.90        141.86        18.51 o
   3  -7   0         92.96         93.64        13.47 o
   4  -7   0        177.20        162.34         9.58 o
   5  -7   0        453.14        454.02        19.91 o
   6  -7   0        449.77        440.02        28.06 o
   7  -7   0        249.71        245.78        22.91 o
   8  -7   0        314.76        288.38        27.32 o
   9  -7   0        114.69        126.91        18.85 o
  10  -7   0         49.40         63.70        15.23 o
  11  -7   0         10.38         19.90        11.20 o
  12  -7   0         70.95         60.12        13.70 o
  13  -7   0         41.02         16.90         6.75 o
   0  -6   0        732.96        782.89        33.63 o
   1  -6   0        158.75        140.48        13.44 o
   2  -6   0        141.37        173.69        14.00 o
   3  -6   0        884.58        960.95        35.05 o
   4  -6   0         69.85         88.44        12.42 o
   5  -6   0         56.26         82.23         9.66 o
   6  -6   0        136.63        133.75        11.30 o
   7  -6   0        583.57        561.63        27.44 o
   8  -6   0       1082.84       1073.44        26.32 o
   9  -6   0        431.87        402.76        25.84 o
  10  -6   0         78.84         70.35        16.66 o
  11  -6   0        186.77        175.00        19.54 o
  12  -6   0         17.83         17.55        24.71 o
  13  -6   0          3.25          4.56        14.13 o
  14  -6   0          7.26         -8.71         9.24 o
   1  -5   0        713.36        777.23        21.44 o
   2  -5   0       1274.89       1455.50        29.30 o
   3  -5   0       2662.90       2891.65        36.02 o
   4  -5   0        403.15        377.03        15.34 o
   5  -5   0        189.12        195.21        16.48 o
   6  -5   0        229.42        265.16        24.67 o
   7  -5   0         59.04         45.64         9.36 o
   8  -5   0        245.08        263.05        26.42 o
   9  -5   0        343.04        350.70        31.84 o
  10  -5   0        159.75        198.57        28.47 o
  11  -5   0         68.65         69.05        25.36 o
  12  -5   0         13.85         22.33        17.37 o
  13  -5   0         67.85        104.91        15.79 o
  14  -5   0         35.13         22.27        13.96 o
   0  -4   0       4770.81       4922.98        60.57 o
   1  -4   0        403.14        460.86        10.14 o
   2  -4   0        574.10        565.43        10.19 o
   3  -4   0        217.65        214.07         7.98 o
   4  -4   0       6730.11       7345.09        42.83 o
   5  -4   0       1848.71       2037.12        24.53 o
   6  -4   0        418.26        479.47        18.75 o
   7  -4   0        129.58        115.27        14.01 o
   8  -4   0         88.61         94.04         9.80 o
   9  -4   0        201.11        216.68        14.59 o
  10  -4   0         70.16         48.15        20.71 o
  11  -4   0         41.68         53.63        23.40 o
  12  -4   0        241.02        230.11        31.10 o
  13  -4   0          6.03         14.96        19.54 o
  15  -4   0          8.98          3.61        11.06 o
   1  -3   0        289.75        294.88         7.27 o
   2  -3   0        298.13        302.38         8.09 o
   3  -3   0        669.84        686.38        12.39 o
   4  -3   0       3105.76       3318.34        37.45 o
   5  -3   0       4485.38       4710.84        45.79 o
   6  -3   0       1416.18       1520.03        43.27 o
   7  -3   0        649.12        720.27        34.09 o
   8  -3   0        267.65        265.27        16.81 o
   9  -3   0        139.99        128.46        12.51 o
  10  -3   0       1322.87       1295.03        25.93 o
  11  -3   0        356.11        335.48        20.16 o
  12  -3   0        220.94        208.34        23.87 o
  13  -3   0         48.20         38.65        14.76 o
  14  -3   0         11.49         -7.71         7.71 o
   0  -2   0      14771.27      14265.89        49.76 o
   1  -2   0       7980.73       7785.15        61.86 o
   2  -2   0       2529.41       2423.02        29.13 o
   4  -2   0        848.15        864.23        24.25 o
   5  -2   0       2287.17       2355.76        44.16 o
   6  -2   0       1218.90       1266.61        36.33 o
   7  -2   0        275.05        310.81        24.45 o
   8  -2   0         35.08         65.39        15.57 o
   9  -2   0        418.42        406.22        34.15 o
  10  -2   0        804.02        812.97        22.99 o
  11  -2   0        369.19        340.59        32.34 o
  12  -2   0         38.30         74.56        15.96 o
  13  -2   0         33.06         28.09         8.00 o
  14  -2   0         54.74         51.81        17.57 o
  15  -2   0         12.10         19.24         7.28 o
   2  -1   0       9989.34       9402.35        51.64 o
   3  -1   0       3066.44       2952.36        35.44 o
   4  -1   0       2369.70       2333.56        37.27 o
   5  -1   0        461.66        493.90        22.71 o
   6  -1   0       4505.04       4585.70        65.69 o
   7  -1   0         33.88         43.69        16.92 o
   8  -1   0         17.16         38.67        23.36 o
   9  -1   0         66.85         81.05        13.62 o
  10  -1   0        118.62        122.72        14.44 o
  11  -1   0        507.40        458.71        23.44 o
  12  -1   0          6.59         15.68        24.23 o
  13  -1   0          9.77         -0.32        18.22 o
  14  -1   0         69.49         56.12        17.24 o
  15  -1   0          3.52        -15.61        15.88 o
  16  -1   0         14.71         16.63         9.35 o
   2   0   0       4242.00       4103.94        32.24 o
   3   0   0        420.90        442.17        15.66 o
   4   0   0       3912.63       3784.44        45.84 o
   5   0   0          0.02         -1.31        13.85 o
   6   0   0        326.13        294.71        21.71 o
   7   0   0         15.67         23.10        17.45 o
   8   0   0        385.38        374.48        27.11 o
   9   0   0        104.55         93.65        13.55 o
  10   0   0        265.54        266.66        13.50 o
  11   0   0         61.85         42.88        34.85 o
  12   0   0         51.17         21.49        22.46 o
  13   0   0         74.03         81.86        26.51 o
  14   0   0          0.00         -1.40        21.46 o
  15   0   0         11.00          9.03        15.20 o
  16   0   0          2.54         -9.54        11.12 o
   2   1   0       9984.80       9237.12        49.39 o
   3   1   0       3054.81       2791.73        34.33 o
   4   1   0       2363.54       2282.96        36.42 o
   5   1   0        456.77        468.47        23.16 o
   6   1   0       4494.55       4672.33        64.69 o
   7   1   0         33.92         40.60        14.72 o
   8   1   0         17.46         26.32        16.86 o
   9   1   0         66.62         52.04        13.00 o
  10   1   0        118.05        118.33        15.01 o
  11   1   0        505.00        423.02        21.89 o
  12   1   0          6.67         -2.14        19.85 o
  13   1   0          9.79         17.95        23.97 o
  14   1   0         68.46         64.79        23.55 o
  15   1   0          3.51          5.72        16.86 o
  16   1   0         14.57         17.30        10.20 o
   1   2   0       7991.95       7513.33        38.81 o
   2   2   0       2534.95       2363.25        26.86 o
   3   2   0        487.93        445.44        15.76 o
   4   2   0        847.38        836.90        24.00 o
   5   2   0       2295.05       2211.06        41.71 o
   6   2   0       1225.99       1261.15        35.51 o
   7   2   0        278.33        300.34        23.02 o
   8   2   0         34.20         31.92         8.04 o
   9   2   0        417.94        386.59        27.94 o
  10   2   0        801.47        797.28        28.92 o
  11   2   0        369.27        309.10        28.51 o
  12   2   0         39.16         40.83        14.49 o
  13   2   0         33.01         42.51        19.05 o
  14   2   0         54.91         59.01        24.88 o
  15   2   0         12.14         -0.46        14.66 o
   1   3   0        290.57        300.83        10.59 o
   2   3   0        304.86        285.86        11.85 o
   3   3   0        670.44        646.89        18.78 o
   4   3   0       3111.07       3163.79        43.93 o
   5   3   0       4465.77       4507.66        59.32 o
   6   3   0       1428.25       1478.40        38.72 o
   7   3   0        648.15        684.12        28.81 o
   8   3   0        268.99        274.59        22.13 o
   9   3   0        140.55        119.30        12.82 o
  10   3   0       1321.46       1259.34        37.56 o
  11   3   0        355.09        327.24        28.77 o
  12   3   0        218.93        215.46        23.16 o
  13   3   0         48.83         31.43        14.71 o
  14   3   0         11.26         19.78        19.94 o
  15   3   0          9.45         13.80        11.36 o
   0   4   0       4794.22       4750.89        38.19 o
   1   4   0        409.03        408.22        12.83 o
   2   4   0        571.68        530.11        15.92 o
   3   4   0        223.18        195.48        13.51 o
   4   4   0       6741.35       7123.93        67.86 o
   5   4   0       1845.62       1995.24        40.24 o
   6   4   0        414.23        392.71        20.83 o
   7   4   0        130.81        101.28        14.53 o
   8   4   0         86.91         72.20        16.32 o
   9   4   0        200.65        194.62        14.90 o
  10   4   0         70.03         57.21        10.10 o
  11   4   0         40.82         43.02        14.62 o
  12   4   0        240.60        249.55        23.09 o
  13   4   0          6.17         -4.24        13.57 o
  14   4   0          8.69          0.97        16.37 o
  15   4   0          8.92         15.88         8.87 o
   2   5   0       1284.44       1430.32        26.14 o
   3   5   0       2684.56       2867.14        39.46 o
   4   5   0        400.87        385.59        19.95 o
   5   5   0        191.03        183.39        13.47 o
   6   5   0        227.50        243.86        18.95 o
   9   5   0        343.59        329.08        27.40 o
  10   5   0        159.11        170.89        17.16 o
  11   5   0         68.53         69.37        13.94 o
  12   5   0         13.79          9.93        12.06 o
  13   5   0         67.99        112.23        17.18 o
  14   5   0         35.33         48.32        12.16 o
  -4 -12   1          3.85          8.27        14.04 o
  -3 -12   1         17.16         30.40        17.20 o
  -2 -12   1          6.16          1.78        16.59 o
  -1 -12   1          1.36          2.87        11.15 o
   0 -12   1         20.93         11.33        11.41 o
   1 -12   1         67.79         40.51        45.76 o
   2 -12   1         17.71          0.47        19.61 o
   3 -12   1         36.00         34.97         9.07 o
  -7 -11   1          5.08         21.94        13.35 o
  -6 -11   1          9.99         11.80        17.47 o
  -5 -11   1          0.85         -9.41        22.84 o
  -4 -11   1         16.57        -10.14        21.76 o
  -3 -11   1         11.02         -6.47        10.09 o
  -2 -11   1          6.67          6.95        10.43 o
  -1 -11   1         14.46         19.83         9.93 o
   0 -11   1         22.20         26.29        10.26 o
   1 -11   1         31.86         39.59        10.52 o
   2 -11   1         99.69         96.53        18.83 o
   3 -11   1         29.06         33.81        21.17 o
   4 -11   1         29.60         39.15        13.53 o
   5 -11   1          0.77         -2.89        12.83 o
   6 -11   1         20.02         29.62        23.30 o
   7 -11   1         92.18        121.72        10.04 o
  -9 -10   1         15.83         16.78         7.32 o
  -8 -10   1         24.02         14.73        11.84 o
  -7 -10   1         16.23         20.90        13.31 o
  -6 -10   1         32.19         23.62         9.44 o
  -5 -10   1         56.12         57.32        14.70 o
  -4 -10   1          7.37          7.12         9.65 o
  -3 -10   1        109.04        137.63        14.26 o
  -2 -10   1         13.89         23.53        10.22 o
  -1 -10   1          4.61         -8.03         8.03 o
   0 -10   1         13.61         18.12        11.62 o
   1 -10   1          4.45         -0.81         8.13 o
   2 -10   1         54.01         72.53        11.26 o
   3 -10   1         12.48          1.21        10.62 o
   4 -10   1         53.62         39.95        16.66 o
   5 -10   1         37.52         23.53        13.97 o
   6 -10   1          8.93          1.19         9.71 o
   7 -10   1          2.36          5.41         7.98 o
   8 -10   1          6.29          9.05         4.94 o
 -11  -9   1         26.25         43.40        16.47 o
 -10  -9   1         17.34         12.62        16.29 o
  -9  -9   1         40.56         38.48        12.64 o
  -8  -9   1         48.13         43.69         8.40 o
  -7  -9   1          8.58         21.03         5.92 o
  -6  -9   1          9.22          0.56        14.71 o
  -5  -9   1         37.89         25.29        12.82 o
  -4  -9   1         45.33         51.17         8.66 o
  -3  -9   1         22.29         21.94        12.79 o
  -2  -9   1          5.07         -5.95        11.39 o
  -1  -9   1          7.85          9.52        11.40 o
   0  -9   1         70.08         70.71        16.21 o
   1  -9   1          5.91          6.38         6.85 o
   2  -9   1         43.32         31.31        11.16 o
   3  -9   1          5.52         32.01        14.88 o
   4  -9   1         13.50         22.54        14.04 o
   5  -9   1          0.94         -4.21        11.26 o
   6  -9   1          1.01          0.26         8.54 o
   7  -9   1          0.67          6.16        11.88 o
   8  -9   1          4.53         -5.91         5.91 o
   9  -9   1         36.62         51.91        12.28 o
  10  -9   1          2.75         -3.46        10.26 o
 -12  -8   1         10.32         18.74        18.25 o
 -11  -8   1         22.29         19.59         7.23 o
 -10  -8   1          4.00          7.41        13.17 o
  -9  -8   1         89.84         94.23        17.06 o
  -8  -8   1        112.27        115.83        16.81 o
  -7  -8   1          5.64          9.55        12.62 o
  -6  -8   1         15.20         15.16        13.38 o
  -5  -8   1         40.24         63.81        13.03 o
  -4  -8   1         39.04         39.12         6.64 o
  -3  -8   1         65.93         44.65         9.44 o
  -2  -8   1         46.55         46.78         7.14 o
  -1  -8   1         57.56         65.08         8.26 o
   0  -8   1          8.46          7.59         8.69 o
   1  -8   1         66.13         87.22        16.21 o
   2  -8   1         72.10         69.96        11.60 o
   3  -8   1          1.31          7.47        12.53 o
   4  -8   1         36.76         35.13        13.38 o
   5  -8   1         18.57         27.10        14.30 o
   6  -8   1         35.39         41.29        18.12 o
   7  -8   1        165.81        199.81        27.04 o
   8  -8   1        115.14         87.83        10.02 o
   9  -8   1          0.24          0.25        12.60 o
  10  -8   1         15.26         19.33        11.10 o
  11  -8   1         12.41          9.76        11.07 o
 -13  -7   1         50.37         29.62        18.24 o
 -12  -7   1          9.48          2.07        16.29 o
 -11  -7   1         12.24          8.95        13.27 o
 -10  -7   1         81.46        109.87        21.35 o
  -9  -7   1         84.34         59.57        15.78 o
  -8  -7   1         66.77         55.64        12.54 o
  -7  -7   1         21.38         19.16        12.88 o
  -6  -7   1        209.39        200.99        13.40 o
  -5  -7   1         14.85         15.67         6.52 o
  -4  -7   1        109.44        104.63         8.96 o
  -3  -7   1         34.43         32.26        12.11 o
  -2  -7   1          3.98         30.31        13.09 o
  -1  -7   1         23.48         18.83        12.32 o
   0  -7   1         42.17         44.65        14.75 o
   1  -7   1         14.30         12.40         8.29 o
   2  -7   1         16.42         13.60        14.38 o
   3  -7   1         37.15         27.72        11.44 o
   4  -7   1         10.50          5.21         9.32 o
   5  -7   1         88.28        103.29        15.03 o
   6  -7   1          6.21        -11.24        11.24 o
   7  -7   1        233.99        253.84        23.61 o
   8  -7   1         15.69         -0.61        13.97 o
   9  -7   1          5.81         -3.71        15.31 o
  10  -7   1         16.12         14.32        16.93 o
  11  -7   1         29.60         43.25        15.27 o
  12  -7   1         37.24         37.32        11.86 o
 -14  -6   1          1.04         10.65         7.62 o
 -13  -6   1         10.72         25.77        11.50 o
 -12  -6   1         78.82         82.63        18.59 o
 -11  -6   1         46.31         41.31        14.93 o
 -10  -6   1          2.40          0.68        16.88 o
  -9  -6   1        567.30        560.16        20.44 o
  -8  -6   1        109.45        110.60        13.29 o
  -7  -6   1         65.54         75.54        11.47 o
  -6  -6   1          6.92         10.13        10.66 o
  -5  -6   1         33.07         48.91         7.66 o
  -4  -6   1         12.32          8.24        13.75 o
  -3  -6   1        144.28        174.93        18.80 o
  -2  -6   1        194.58        223.27        20.00 o
  -1  -6   1        131.04        147.58        13.40 o
   0  -6   1         27.51         22.51        11.20 o
   1  -6   1          5.97         -8.11         9.07 o
   2  -6   1          9.09         11.93         8.33 o
   3  -6   1          4.52          0.84        14.15 o
   4  -6   1         42.51         53.85         6.83 o
   5  -6   1         10.76          9.41         7.43 o
   6  -6   1        104.13         93.43         8.97 o
   7  -6   1        521.01        512.17        20.78 o
   8  -6   1        257.77        260.88        20.76 o
   9  -6   1        369.60        358.39        25.27 o
  10  -6   1         13.90         -1.98        14.08 o
  11  -6   1         60.71         60.98        17.28 o
  12  -6   1         23.74         23.94        13.68 o
  13  -6   1         10.39         -3.67        14.80 o
 -15  -5   1         33.22         -8.79        10.67 o
 -14  -5   1         27.95         52.78        13.12 o
 -13  -5   1         32.37         41.99        13.91 o
 -12  -5   1         93.49         98.27        22.46 o
 -11  -5   1         11.64          1.20        21.90 o
 -10  -5   1        213.81        183.74        26.06 o
  -9  -5   1        207.06        254.81        20.71 o
  -8  -5   1         10.85         22.63         6.09 o
  -7  -5   1         12.08         22.34         7.66 o
  -6  -5   1         89.25        104.86         7.90 o
  -5  -5   1        121.53        130.32         9.35 o
  -4  -5   1        298.54        316.30        15.10 o
  -3  -5   1          7.75          7.96         7.35 o
  -2  -5   1         17.28         22.05         5.57 o
  -1  -5   1         17.10         13.36        10.51 o
   0  -5   1         62.20         64.97        11.85 o
   1  -5   1         19.55         14.42        10.23 o
   2  -5   1        189.87        208.57        10.36 o
   3  -5   1         33.16         30.91         6.57 o
   4  -5   1         12.53         22.36         7.53 o
   5  -5   1         62.54         59.34        18.66 o
   6  -5   1         53.16         70.75        15.51 o
   7  -5   1         59.51         79.55        24.46 o
   8  -5   1        141.45        142.89        16.46 o
   9  -5   1        424.95        428.06        35.28 o
  10  -5   1        129.89        128.38        32.00 o
  11  -5   1          1.31        -22.77        22.77 o
  12  -5   1         12.64         14.15        17.14 o
  13  -5   1          1.21         -1.46        15.03 o
  14  -5   1         28.33         45.34        14.42 o
 -15  -4   1         62.58         62.84        14.77 o
 -13  -4   1         48.45         31.22        14.81 o
 -12  -4   1          0.56         -5.31        21.83 o
 -11  -4   1        140.04        105.10        22.29 o
 -10  -4   1        265.47        241.05        15.67 o
  -9  -4   1         96.51        104.21         9.89 o
  -8  -4   1         70.55         96.88        13.66 o
  -7  -4   1        359.87        376.14        19.22 o
  -6  -4   1         21.71         23.06         9.86 o
  -5  -4   1         72.83         76.68        12.23 o
  -4  -4   1        148.76        139.65        11.76 o
  -3  -4   1         66.51         64.45         8.62 o
  -2  -4   1         56.27         58.56         8.15 o
  -1  -4   1          0.95          5.18         5.37 o
   0  -4   1         41.37         42.96        11.69 o
   1  -4   1        184.51        180.76         5.91 o
   2  -4   1        226.88        230.62         7.26 o
   3  -4   1        205.50        213.13         8.01 o
   4  -4   1         59.54         62.47         7.36 o
   5  -4   1        675.25        704.17        15.15 o
   6  -4   1          8.65          3.90         7.15 o
   7  -4   1        116.46        108.21        16.92 o
   8  -4   1         29.90         23.02         7.56 o
   9  -4   1         74.71         66.93        21.23 o
  10  -4   1         38.77         23.55        19.13 o
  11  -4   1        218.19        183.84        31.21 o
  12  -4   1         34.02         48.05        10.32 o
  14  -4   1         40.99         65.82        17.11 o
 -14  -3   1         20.96         12.43         4.85 o
 -13  -3   1        202.12        184.34        18.34 o
 -12  -3   1        257.32        279.29        20.88 o
 -11  -3   1        208.59        205.61        18.80 o
 -10  -3   1          6.21         -0.21        10.01 o
  -9  -3   1         34.71         21.55        10.44 o
  -8  -3   1         62.35         72.86        12.91 o
  -7  -3   1         95.04        104.74        13.78 o
  -6  -3   1        151.60        140.17        13.71 o
  -5  -3   1        669.28        665.93        19.43 o
  -4  -3   1        124.34        116.11        10.58 o
  -3  -3   1         47.15         48.02         8.20 o
  -2  -3   1         48.47         38.28         5.94 o
  -1  -3   1         47.68         39.91         6.94 o
   0  -3   1        149.91        132.25         6.73 o
   1  -3   1         12.44         11.93         3.66 o
   2  -3   1         68.41         60.03         5.63 o
   3  -3   1         21.72         19.07         4.86 o
   4  -3   1       1509.25       1533.06        27.80 o
   7  -3   1         18.55         15.24        15.18 o
   8  -3   1        212.08        182.94        23.37 o
   9  -3   1        228.45        208.22        12.31 o
  10  -3   1        196.23        200.54        14.93 o
  11  -3   1        139.05        126.61        20.06 o
  12  -3   1         27.37         15.34        10.13 o
  13  -3   1         53.01         52.25        12.00 o
  14  -3   1         23.31         -8.64         8.64 o
 -16  -2   1         18.41          2.73         5.07 o
 -15  -2   1          2.48         -0.05         8.57 o
 -14  -2   1         11.62         24.26        14.59 o
 -13  -2   1         68.16         76.45        22.49 o
 -12  -2   1        109.92        133.81        33.75 o
 -11  -2   1        364.94        353.09        15.27 o
 -10  -2   1        119.23        126.11        10.21 o
  -9  -2   1        258.84        235.23        23.05 o
  -8  -2   1         14.18          7.44        17.07 o
  -7  -2   1         83.51         84.29        20.53 o
  -6  -2   1        608.51        578.09        28.77 o
  -5  -2   1          9.66          3.88        13.90 o
  -4  -2   1         75.37         77.80        14.40 o
  -3  -2   1         90.58         99.09         8.73 o
  -2  -2   1        184.42        149.38         7.77 o
  -1  -2   1        224.54        191.82         7.57 o
   0  -2   1         16.57         12.23         1.97 o
   1  -2   1         29.35         22.06         8.25 o
   2  -2   1         59.19         63.08         4.75 o
   3  -2   1         78.89         71.53         4.92 o
   4  -2   1         24.31         18.35         4.62 o
   5  -2   1        174.86        193.59        18.95 o
   6  -2   1        533.00        579.00        27.03 o
   7  -2   1        107.09        115.56        17.48 o
   8  -2   1        474.56        481.53        20.89 o
   9  -2   1        311.37        252.12        14.52 o
  10  -2   1        502.30        537.59        20.50 o
  11  -2   1        100.64         67.76        16.57 o
  12  -2   1        243.98        300.30        26.98 o
  13  -2   1        140.73        134.09        21.80 o
  14  -2   1         51.34         53.70        13.15 o
  15  -2   1         41.70         36.75         6.87 o
 -16  -1   1          5.45         19.78         9.77 o
 -15  -1   1         34.43         42.60        15.18 o
 -14  -1   1         38.28         58.74        18.18 o
 -13  -1   1        168.64        167.95        25.26 o
 -12  -1   1        206.46        196.63        24.80 o
 -11  -1   1        178.65        191.58        18.78 o
 -10  -1   1         29.72         21.64         6.15 o
  -9  -1   1        177.61        173.58        22.02 o
  -8  -1   1         45.18         34.50        11.54 o
  -7  -1   1        330.48        337.17        16.86 o
  -6  -1   1        823.82        819.95        22.01 o
  -5  -1   1        360.82        324.48        14.43 o
  -4  -1   1        105.58         97.87         9.85 o
  -3  -1   1         39.91         34.15        10.89 o
  -2  -1   1         71.50         57.16         5.53 o
   1  -1   1        180.89        133.55         4.56 o
   2  -1   1         96.51         75.33         3.62 o
   3  -1   1        157.17        141.84         6.34 o
   4  -1   1        310.72        313.18        18.56 o
   5  -1   1       1250.48       1268.19        34.82 o
   6  -1   1         69.41         69.11        15.53 o
   7  -1   1        701.85        676.96        31.95 o
   8  -1   1        280.64        264.54        24.65 o
   9  -1   1        255.25        227.26        14.84 o
  10  -1   1        449.22        450.22        25.70 o
  11  -1   1        208.25        224.50        28.73 o
  12  -1   1          7.06         11.38        20.69 o
  13  -1   1          0.95         10.69        21.55 o
  14  -1   1         20.68         21.10        13.51 o
  15  -1   1          8.76          1.38        10.65 o
 -16   0   1          0.47         -6.92         6.92 o
 -15   0   1          2.67        -10.10        15.70 o
 -14   0   1        210.18        230.97        31.05 o
 -13   0   1          2.63          2.82        16.49 o
 -12   0   1         54.62         57.56        22.23 o
 -11   0   1        187.79        174.18        19.63 o
 -10   0   1          0.02         -2.48         8.84 o
  -9   0   1          2.36         11.73         7.44 o
  -8   0   1         25.02         26.41        10.22 o
  -7   0   1        285.62        294.01        15.35 o
  -6   0   1         27.52         10.33        16.49 o
  -5   0   1        259.00        242.63        18.92 o
  -4   0   1          9.84         12.80        11.51 o
  -3   0   1         19.31         36.31        10.89 o
  -2   0   1         19.27         18.41         3.64 o
   2   0   1        340.49        274.07        11.90 o
   3   0   1        142.59        115.73        12.78 o
   4   0   1         21.74         13.26        11.84 o
   5   0   1        714.54        680.18        26.93 o
   6   0   1          0.94          2.16        13.93 o
   7   0   1         21.65         15.88        16.51 o
   8   0   1          1.63          8.28        18.60 o
   9   0   1          4.17          2.24         4.14 o
  10   0   1         12.36         26.88         9.31 o
  11   0   1        511.75        548.03        36.58 o
  12   0   1         27.37         32.36        14.77 o
  13   0   1         12.77         20.00        23.74 o
  14   0   1          2.69          0.48        15.80 o
  15   0   1         21.55         18.83        15.34 o
 -16   1   1          5.22         -3.99        10.17 o
 -15   1   1         33.74         36.11        12.65 o
 -14   1   1         37.87         69.38        22.05 o
 -13   1   1        168.10        161.39        28.90 o
 -12   1   1        206.12        179.61        25.85 o
 -11   1   1        177.84        214.03        26.88 o
 -10   1   1         29.89         40.91         9.75 o
  -9   1   1        176.34        168.18        16.88 o
  -8   1   1         46.25         47.22        10.12 o
  -7   1   1        331.35        329.49        15.69 o
  -6   1   1        822.43        854.92        30.99 o
  -5   1   1        361.78        315.59        19.87 o
  -4   1   1        105.20        100.00        12.56 o
  -3   1   1         40.15         47.66         9.66 o
  -2   1   1         71.86         56.65         3.31 o
   1   1   1        181.41        141.51         8.70 o
   2   1   1         98.01         84.22        10.61 o
   3   1   1        155.95        145.22        13.41 o
   4   1   1        311.26        296.01        18.72 o
   5   1   1       1249.80       1269.67        35.75 o
   6   1   1         70.09         60.76        17.25 o
   7   1   1        703.62        656.97        30.89 o
   8   1   1        282.36        240.03        23.76 o
   9   1   1        254.77        219.87        13.17 o
  10   1   1        445.97        435.76        18.74 o
  11   1   1        206.88        197.07        25.21 o
  12   1   1          7.34         21.17        17.80 o
  13   1   1          0.80         -2.75        18.27 o
  14   1   1         20.96         38.38        19.33 o
  15   1   1          8.58         -1.15        12.72 o
 -16   2   1         18.21         26.20         9.95 o
 -15   2   1          2.32        -10.81        15.81 o
 -14   2   1         11.61         22.83        17.46 o
 -13   2   1         67.64         74.96        17.30 o
 -12   2   1        109.30        119.56        20.76 o
 -11   2   1        365.27        358.40        21.00 o
 -10   2   1        118.72        108.59        10.40 o
  -9   2   1        257.17        237.55        21.72 o
  -8   2   1         14.01          6.60         7.45 o
  -7   2   1         82.69         79.90        10.54 o
  -6   2   1        610.95        598.21        22.61 o
  -5   2   1          9.86         14.49        13.08 o
  -4   2   1         75.44         76.22        11.04 o
  -3   2   1         91.66         92.11         4.44 o
  -2   2   1        185.23        154.76         7.61 o
  -1   2   1        225.42        156.08         4.34 o
   1   2   1         29.77         25.69         8.09 o
   2   2   1         59.54         53.31        10.35 o
   3   2   1         79.45         66.85        12.84 o
   4   2   1         24.33         22.28        14.48 o
   5   2   1        176.88        168.95        17.98 o
   6   2   1        534.46        568.03        28.75 o
   7   2   1        107.61        110.41        18.30 o
   8   2   1        470.85        464.95        29.53 o
   9   2   1        310.44        281.44        17.77 o
  10   2   1        502.93        524.81        25.11 o
  11   2   1        101.31         81.07        19.76 o
  12   2   1        243.62        258.87        26.60 o
  13   2   1        141.74        152.36        21.42 o
  14   2   1         51.64         92.70        21.03 o
  15   2   1         41.31         50.89        15.33 o
 -15   3   1         18.29         11.49        10.39 o
 -14   3   1         21.25         20.99        25.15 o
 -13   3   1        201.84        199.39        21.71 o
 -12   3   1        256.06        280.95        27.81 o
 -11   3   1        207.33        181.53        22.44 o
 -10   3   1          6.28          1.22         7.16 o
  -9   3   1         34.14         35.16        17.45 o
  -8   3   1         63.04         56.85        11.03 o
  -7   3   1         96.17         95.96        16.39 o
  -6   3   1        152.19        136.92        14.15 o
  -5   3   1        669.52        613.89        23.43 o
  -4   3   1        124.91        112.66        12.67 o
  -3   3   1         46.86         49.07         8.52 o
  -2   3   1         48.23         36.66         5.74 o
  -1   3   1         47.65         39.99         3.63 o
   1   3   1         12.71         11.44         8.95 o
   2   3   1         67.99         58.55        11.06 o
   3   3   1         21.11         20.96        11.97 o
   4   3   1       1509.05       1462.00        34.73 o
   5   3   1        392.09        369.88        22.22 o
   6   3   1        524.14        563.58        26.71 o
   7   3   1         18.54         16.72        14.03 o
   8   3   1        212.90        205.63        20.09 o
   9   3   1        228.83        208.24        14.82 o
  10   3   1        196.90        210.59        17.56 o
  11   3   1        141.03        140.37        18.35 o
  12   3   1         26.96         27.72         8.37 o
  13   3   1         53.23         66.68        22.88 o
  14   3   1         22.77         26.42        17.72 o
  15   3   1         11.25         28.50        14.76 o
 -15   4   1         62.71         53.08        14.92 o
 -14   4   1         22.74         19.89        17.58 o
 -13   4   1         48.31         38.03        15.58 o
 -12   4   1          0.64         -4.34        10.71 o
 -11   4   1        140.87        118.57        18.36 o
 -10   4   1        266.62        229.68        16.95 o
  -9   4   1         95.46         60.74        10.93 o
  -8   4   1         69.92         61.86        14.83 o
  -7   4   1        360.55        340.66        20.81 o
  -6   4   1         22.13         21.65        10.99 o
  -5   4   1         73.51         78.98        13.18 o
  -4   4   1        148.25        125.21        13.19 o
  -3   4   1         66.55         65.63         9.78 o
  -2   4   1         55.92         50.52         6.09 o
  -1   4   1          1.01          0.53         3.07 o
   0   4   1         42.05         39.46         7.57 o
   1   4   1        184.23        208.75        12.69 o
   2   4   1        226.65        213.23        14.57 o
   3   4   1        206.09        200.67        15.97 o
   4   4   1         60.11         40.34        14.24 o
   5   4   1        679.15        651.23        26.94 o
   6   4   1          8.43         -0.72        13.25 o
   7   4   1        115.60        110.02        14.20 o
   8   4   1         30.39         15.13         8.62 o
   9   4   1         74.10         78.05        14.33 o
  10   4   1         38.62         54.56        11.72 o
  11   4   1        217.92        228.90        25.81 o
  12   4   1         33.97         10.17        14.24 o
  13   4   1          0.77         -9.47        13.15 o
  14   4   1         40.66         42.71        16.43 o
 -15   5   1         33.51         31.66         8.06 o
 -14   5   1         27.81         57.60        10.25 o
 -13   5   1         32.55         52.52        12.62 o
 -12   5   1         92.57        111.69        15.62 o
 -11   5   1         11.50          0.38        15.67 o
 -10   5   1        213.91        164.63        21.68 o
  -9   5   1        205.41        201.59        19.07 o
   0   5   1         62.05         70.10        11.91 o
   1   5   1         19.67         24.38         7.76 o
   2   5   1        191.35        190.27        14.78 o
   3   5   1         32.52         23.31        10.23 o
   4   5   1         12.40         12.11         8.62 o
   5   5   1         61.61         48.55         8.83 o
   6   5   1         52.94         32.30        11.40 o
   7   5   1         59.40         65.31        11.63 o
   9   5   1        424.22        458.30        28.30 o
  10   5   1        129.83        144.69        18.24 o
  11   5   1          1.44         -3.87         8.32 o
  12   5   1         12.90          7.98         9.24 o
  13   5   1          1.17         41.09         8.01 o
  14   5   1         28.71         63.89         7.58 o
 -12   6   1         79.66        124.08        16.67 o
  -4 -12   2         69.90         62.90        16.43 o
  -3 -12   2         73.34        100.91        19.39 o
  -2 -12   2         37.30         46.87         9.90 o
  -1 -12   2         36.07         45.03        11.02 o
   0 -12   2         14.62         14.01        15.40 o
   1 -12   2         39.21         37.58        12.86 o
   2 -12   2         13.58         24.11        11.96 o
   3 -12   2         36.08         21.53         4.45 o
  -7 -11   2         20.38          1.63        14.34 o
  -6 -11   2         43.38         65.07        22.92 o
  -5 -11   2        115.21        156.22        25.01 o
  -4 -11   2         95.90        105.67        17.97 o
  -3 -11   2         21.45         13.22        14.90 o
  -2 -11   2         13.80         21.16        11.36 o
  -1 -11   2         11.90         39.15        10.86 o
   0 -11   2        176.20        206.01        14.57 o
   1 -11   2         79.18         55.93        12.37 o
   2 -11   2        148.14        115.65        19.29 o
   3 -11   2         23.21         20.85        15.72 o
   4 -11   2         37.50         51.66        13.26 o
   5 -11   2         57.47         80.70        12.73 o
   6 -11   2         85.22         85.86        10.27 o
 -10 -10   2         13.60         11.87         6.48 o
  -9 -10   2         43.07         44.65        11.24 o
  -8 -10   2         37.76         59.97        16.73 o
  -7 -10   2         34.93         39.94        20.19 o
  -6 -10   2         18.43          8.55         5.55 o
  -5 -10   2        127.47        126.48        14.17 o
  -4 -10   2        347.60        360.60        41.13 o
  -3 -10   2        226.13        244.37        22.33 o
  -2 -10   2        231.91        234.84        18.43 o
  -1 -10   2         78.87         96.87        13.77 o
   0 -10   2          0.05        -10.48        10.48 o
   1 -10   2        129.42        154.68        13.24 o
   2 -10   2        991.35       1053.27        28.81 o
   3 -10   2        137.74        123.05        19.40 o
   4 -10   2         23.71         24.22        16.54 o
   5 -10   2        223.03        215.81        32.11 o
   6 -10   2         72.30         48.03        32.06 o
   7 -10   2         11.78          5.37        17.03 o
   8 -10   2         16.94         16.09         9.48 o
 -11  -9   2         15.66          8.87        16.00 o
 -10  -9   2         43.01         50.10        21.37 o
  -9  -9   2        136.19        168.18        22.49 o
  -8  -9   2         14.45         16.07        23.01 o
  -7  -9   2         25.53         12.12        23.49 o
  -6  -9   2         27.97          8.57        15.97 o
  -5  -9   2        343.86        347.29        25.61 o
  -4  -9   2        952.48        955.00        33.94 o
  -3  -9   2        301.84        297.00        23.68 o
  -2  -9   2        309.52        298.40        19.56 o
  -1  -9   2       1411.76       1490.43        32.77 o
   0  -9   2        344.60        350.43        20.65 o
   1  -9   2        123.41        123.06        12.66 o
   2  -9   2        271.29        233.57        17.69 o
   3  -9   2        105.47         89.97        14.75 o
   4  -9   2        126.35        140.39        20.06 o
   5  -9   2         43.48         26.89        11.57 o
   6  -9   2        101.91         81.24        12.64 o
   7  -9   2         25.24         35.10        11.64 o
   8  -9   2         41.63         44.64        12.71 o
   9  -9   2         70.41         74.55        12.61 o
  10  -9   2         48.49         45.41         9.70 o
 -13  -8   2         54.43         62.78        17.20 o
 -12  -8   2         19.10         24.87        18.85 o
 -11  -8   2         10.62         18.87        15.72 o
 -10  -8   2         24.14         11.49        25.79 o
  -9  -8   2         57.80         88.50        27.78 o
  -8  -8   2         48.46         56.97        25.48 o
  -7  -8   2        150.73        146.48        17.12 o
  -6  -8   2        594.89        640.70        23.78 o
  -5  -8   2        131.83        154.21        14.53 o
  -4  -8   2       1136.93       1061.28        20.86 o
  -3  -8   2        203.40        199.26        11.87 o
  -2  -8   2        275.63        281.85        18.77 o
  -1  -8   2         55.39         36.41         9.35 o
   0  -8   2       1016.50        966.98        22.06 o
   1  -8   2       1442.92       1398.74        34.62 o
   2  -8   2       1179.14       1109.98        34.59 o
   3  -8   2        125.13        116.53        18.05 o
   4  -8   2        123.30        141.28        19.50 o
   5  -8   2         81.97         79.31        15.86 o
   6  -8   2         92.87         87.88        10.36 o
   7  -8   2        296.64        299.78        15.65 o
   8  -8   2         19.87          5.48        15.29 o
   9  -8   2         11.65         -2.04        11.33 o
  10  -8   2         21.32         10.72        16.20 o
  11  -8   2          9.18          4.22         9.19 o
 -14  -7   2          5.14         13.01        13.32 o
 -13  -7   2         10.78          7.09        16.75 o
 -12  -7   2         26.68         20.29        21.85 o
 -11  -7   2         22.69         39.90        21.78 o
 -10  -7   2        166.34        163.38        12.66 o
  -9  -7   2        525.96        520.55        21.44 o
  -8  -7   2         47.23         52.14        13.78 o
  -7  -7   2         31.06         38.64        11.61 o
  -6  -7   2         40.88         40.43         7.07 o
  -5  -7   2        420.36        426.15        15.69 o
  -4  -7   2         72.95         77.40         9.08 o
  -3  -7   2         31.72         35.44        11.08 o
  -2  -7   2         80.17         82.04        17.36 o
  -1  -7   2        853.48        847.05        36.86 o
   0  -7   2        986.70        986.90        42.10 o
   1  -7   2        144.04        121.61        17.62 o
   2  -7   2        197.01        209.74        15.19 o
   3  -7   2         71.64         69.79        12.43 o
   4  -7   2        129.71        126.87        14.07 o
   5  -7   2         14.38         23.46        10.19 o
   6  -7   2         31.10         18.43        13.81 o
   7  -7   2         82.90         75.09        14.29 o
   8  -7   2        149.71        111.97        22.06 o
   9  -7   2        231.98        213.70        33.77 o
  10  -7   2          7.18          1.22        14.46 o
  11  -7   2         19.81         18.42        12.83 o
  12  -7   2         38.38         33.31        15.25 o
 -14  -6   2         70.78         57.13        19.75 o
 -13  -6   2          0.67         17.38        10.85 o
 -12  -6   2        103.15         94.78        17.42 o
 -11  -6   2        423.76        421.33        23.39 o
 -10  -6   2        331.74        356.81        16.08 o
  -9  -6   2        671.16        656.03        21.80 o
  -8  -6   2        256.85        266.00        16.75 o
  -7  -6   2         62.04         54.43        10.00 o
  -6  -6   2         45.12         42.97         9.64 o
  -5  -6   2        259.95        268.70        19.55 o
  -4  -6   2        505.91        472.47        27.48 o
  -3  -6   2        105.82        103.90        14.85 o
  -2  -6   2        681.01        708.35        33.85 o
  -1  -6   2         85.26         66.47        17.15 o
   0  -6   2        146.59        124.53        20.61 o
   1  -6   2        246.61        273.56        21.29 o
   2  -6   2         75.64         63.80        14.59 o
   3  -6   2        682.51        709.93        28.12 o
   4  -6   2         10.09         13.38        12.19 o
   5  -6   2        589.69        594.16        27.37 o
   6  -6   2        500.57        490.50        18.78 o
   7  -6   2        932.77        927.80        27.87 o
   8  -6   2        480.40        469.54        27.32 o
   9  -6   2        143.78        147.50        20.84 o
  10  -6   2         53.85         53.56        18.07 o
  11  -6   2          9.27         15.16        14.50 o
  12  -6   2         14.11         52.80        17.28 o
  13  -6   2         13.44         10.82        12.85 o
 -14  -5   2         11.43         17.36         9.70 o
 -13  -5   2         11.82         15.06        13.55 o
 -12  -5   2          4.52         18.39        14.47 o
 -11  -5   2        824.04        891.69        46.40 o
 -10  -5   2        786.51        781.84        45.57 o
  -9  -5   2        724.25        676.23        21.22 o
  -8  -5   2        165.25        164.32        13.59 o
  -7  -5   2       1108.91       1116.76        25.56 o
  -6  -5   2        247.74        262.04        21.03 o
  -5  -5   2         59.65         56.52        13.77 o
  -4  -5   2       1258.01       1371.15        34.28 o
  -3  -5   2        924.02        960.13        28.04 o
  -2  -5   2       1445.67       1540.44        33.92 o
   0  -5   2        376.25        371.98        23.06 o
   1  -5   2       2303.97       2512.94        26.13 o
   2  -5   2        540.58        541.03        14.07 o
   3  -5   2        189.90        212.60        13.25 o
   4  -5   2       1140.68       1271.34        39.49 o
   5  -5   2        122.78        115.64        18.03 o
   6  -5   2         49.98         38.08         7.74 o
   7  -5   2        371.91        387.72        20.38 o
   8  -5   2        664.13        718.70        37.12 o
   9  -5   2        118.38         94.79        23.79 o
  10  -5   2         56.59         61.09        24.95 o
  11  -5   2          9.70         13.42        23.38 o
  12  -5   2          3.51         -4.63        18.14 o
  13  -5   2         14.53         19.04        20.42 o
 -15  -4   2         47.44         19.77        13.16 o
 -14  -4   2          8.60         -7.40        20.24 o
 -13  -4   2         25.46         35.72        20.26 o
 -12  -4   2         86.29         75.39        20.17 o
 -11  -4   2        442.25        479.03        34.78 o
 -10  -4   2        161.01        141.46        13.12 o
  -9  -4   2        193.97        213.47        12.62 o
  -8  -4   2       1202.26       1178.87        30.05 o
  -7  -4   2       1232.79       1334.92        30.59 o
  -6  -4   2       1631.18       1719.48        31.48 o
  -5  -4   2       3080.27       3292.36        39.79 o
  -4  -4   2       5921.59       6340.43        69.30 o
  -3  -4   2       4506.65       4837.67        56.17 o
  -2  -4   2         34.17         49.25        11.10 o
  -1  -4   2       1028.99       1085.07        25.89 o
   0  -4   2        324.58        352.35        10.83 o
   1  -4   2       1154.85       1301.20        17.53 o
   2  -4   2       2053.29       2255.69        19.82 o
   3  -4   2         14.08         31.36         5.51 o
   4  -4   2       4673.70       5159.31        58.67 o
   5  -4   2        913.28        980.09        23.56 o
   6  -4   2        253.36        269.81        15.92 o
   7  -4   2         34.92         38.99        16.97 o
   8  -4   2        334.37        351.72        30.73 o
   9  -4   2          1.85         21.13        19.70 o
  10  -4   2         45.54          3.30        11.00 o
  11  -4   2         28.70         43.60        21.76 o
  14  -4   2         27.79         30.64        16.40 o
 -16  -3   2          5.17         -4.38        10.68 o
 -13  -3   2        103.77         79.07        21.04 o
 -12  -3   2        307.96        379.25        27.38 o
 -11  -3   2        132.22        132.26        17.40 o
 -10  -3   2        418.63        443.53        19.10 o
  -9  -3   2        861.90        886.99        42.48 o
  -8  -3   2          5.56          8.66        12.48 o
  -7  -3   2        230.32        240.41        17.35 o
  -6  -3   2        316.20        351.05        16.97 o
  -5  -3   2       1553.13       1683.65        27.99 o
  -4  -3   2        948.44       1015.00        20.16 o
  -3  -3   2        326.00        340.28        17.37 o
  -2  -3   2        973.32        924.63        22.37 o
  -1  -3   2       4901.79       4770.86        89.83 o
   0  -3   2       3557.58       3594.11        44.00 o
   1  -3   2        608.92        594.44         9.76 o
   2  -3   2        899.87        903.48        21.90 o
   3  -3   2       5567.87       5987.41        31.84 o
   4  -3   2        984.59       1068.12        29.23 o
   5  -3   2         47.83         39.97        13.75 o
   8  -3   2        272.64        273.51        16.18 o
   9  -3   2        254.92        250.59        15.12 o
  10  -3   2        787.20        795.21        40.73 o
  11  -3   2        263.58        292.02        19.57 o
  12  -3   2         35.82         40.69        15.21 o
  13  -3   2          5.65          0.11         8.28 o
  14  -3   2         23.19         21.25         6.21 o
 -16  -2   2         10.93          6.54        11.32 o
 -15  -2   2        113.70        108.71        13.40 o
 -14  -2   2         50.63         44.98        19.64 o
 -13  -2   2          0.90         -9.90        20.39 o
 -12  -2   2         91.57         93.35        16.83 o
 -11  -2   2        104.67        110.67        11.45 o
 -10  -2   2        422.47        434.96        18.51 o
  -9  -2   2         24.17         19.57        13.15 o
  -8  -2   2        830.23        937.20        26.19 o
  -7  -2   2        498.23        519.52        22.91 o
  -6  -2   2       1095.10       1172.85        24.68 o
  -5  -2   2       2405.35       2465.48        30.98 o
  -4  -2   2       1733.57       1747.41        23.97 o
  -3  -2   2       1529.83       1447.60        19.92 o
  -2  -2   2      14454.33      14505.60        77.49 o
  -1  -2   2      19312.65      19108.82        85.47 o
   0  -2   2      11860.03      11416.54        33.08 o
   1  -2   2       1944.06       1877.42        21.43 o
   2  -2   2       3603.17       3471.43        36.20 o
   3  -2   2       1016.18       1022.21        14.93 o
   4  -2   2        224.65        189.60        15.91 o
   5  -2   2       3444.31       3731.48        57.77 o
   6  -2   2        153.30        151.91        17.70 o
   7  -2   2       1161.97       1208.12        40.00 o
   8  -2   2         27.41         17.14        16.93 o
   9  -2   2       1240.34       1256.37        28.61 o
  10  -2   2        173.09        148.24        17.03 o
  11  -2   2        358.62        367.44        35.84 o
  12  -2   2         86.97         71.15        16.62 o
  13  -2   2         21.08         -3.28        12.59 o
  14  -2   2         16.38         19.70        10.27 o
 -16  -1   2          6.48         -6.12         6.12 o
 -15  -1   2         36.07         48.87        18.24 o
 -14  -1   2        200.71        181.50        24.75 o
 -13  -1   2         12.13         -5.76        13.65 o
 -12  -1   2        111.49         99.92        16.21 o
 -11  -1   2         54.86         48.63        11.66 o
 -10  -1   2        290.66        255.89        25.33 o
  -9  -1   2        373.98        417.09        25.75 o
  -8  -1   2        609.92        609.59        29.17 o
  -7  -1   2       1298.99       1414.85        38.01 o
  -6  -1   2       4899.72       5013.97        63.88 o
  -5  -1   2        286.95        338.44        20.35 o
  -4  -1   2       1325.39       1320.90        28.15 o
  -3  -1   2       6074.73       5865.41        75.34 o
  -2  -1   2       3939.49       3854.31        35.36 o
  -1  -1   2       8189.60       7484.40        45.29 o
   0  -1   2      11247.11      10948.75        39.43 o
   1  -1   2      10280.74       9892.44        50.48 o
   2  -1   2       3021.14       2894.64        34.00 o
   3  -1   2       2412.96       2359.58        36.29 o
   4  -1   2        105.60        104.29        14.69 o
   5  -1   2       4189.16       4483.95        62.91 o
   6  -1   2       1470.89       1493.22        42.42 o
   7  -1   2        307.22        306.94        23.99 o
   8  -1   2         40.73         68.56        16.15 o
   9  -1   2        264.26        291.47        14.69 o
  10  -1   2        434.42        464.69        19.04 o
  11  -1   2         56.09         51.46        20.01 o
  12  -1   2         29.58         13.55        22.25 o
  13  -1   2         26.64         28.00        17.46 o
  14  -1   2         11.24         -1.55        17.49 o
  15  -1   2         11.75         14.08         7.69 o
 -16   0   2          0.45         -9.49         9.49 o
 -15   0   2         93.42         58.09        22.03 o
 -14   0   2         14.76         24.60        21.31 o
 -13   0   2          0.35        -14.55        20.78 o
 -12   0   2        309.52        289.40        28.37 o
 -11   0   2         27.90         49.98        13.71 o
 -10   0   2         51.99         49.60        15.36 o
  -9   0   2        172.50        199.16        21.15 o
  -8   0   2       3298.13       3655.26        44.94 o
  -7   0   2        592.16        596.29        19.32 o
  -6   0   2       2110.86       2181.69        29.35 o
  -5   0   2         52.16         47.26         9.57 o
  -4   0   2        219.48        258.27        10.23 o
  -3   0   2      10641.52      10754.46        58.56 o
  -2   0   2       2101.75       2077.96        23.02 o
  -1   0   2      13107.46      12807.64        50.21 o
   0   0   2        343.10        306.67         8.96 o
   1   0   2      35517.63      36904.66       112.76 o
   2   0   2        932.39        811.35        20.27 o
   3   0   2        356.43        326.98        17.53 o
   4   0   2       4395.27       4469.65        56.97 o
   5   0   2        725.06        809.09        30.70 o
   6   0   2         24.96         28.71        14.54 o
   7   0   2        439.11        485.75        28.36 o
   8   0   2        183.06        192.58        22.70 o
   9   0   2        352.07        373.01        20.10 o
  10   0   2        183.40        200.52        28.83 o
  11   0   2         11.43        -13.63        18.44 o
  12   0   2          6.82         15.33        23.06 o
  13   0   2          1.79        -19.62        20.60 o
  14   0   2          0.08         10.37        14.17 o
  15   0   2         42.33         39.50         8.15 o
 -16   1   2          6.42          2.14        15.74 o
 -15   1   2         35.81         16.07        19.24 o
 -14   1   2        200.57        185.97        33.16 o
 -13   1   2         12.09         17.14        19.89 o
 -12   1   2        112.49         75.64        28.67 o
 -11   1   2         54.40         57.99        21.18 o
 -10   1   2        288.50        265.24        16.52 o
  -9   1   2        367.20        402.93        16.33 o
  -8   1   2        609.58        602.95        19.01 o
  -7   1   2       1294.51       1405.61        25.58 o
  -6   1   2       4917.42       5029.85        40.81 o
  -5   1   2        283.58        319.63        11.55 o
  -4   1   2       1319.40       1259.96        16.10 o
  -3   1   2       6067.21       5641.22        41.24 o
  -1   1   2       8247.32       7513.12        26.38 o
   0   1   2      11266.44      10850.90        56.79 o
   1   1   2      10305.37      10265.45        61.46 o
   2   1   2       3046.89       2897.61        37.48 o
   3   1   2       2398.49       2404.19        39.11 o
   4   1   2        106.27        113.54        17.81 o
   5   1   2       4179.44       4468.91        65.53 o
   6   1   2       1474.20       1517.19        43.55 o
   7   1   2        304.18        323.94        24.87 o
   8   1   2         42.26         60.19        15.49 o
   9   1   2        264.39        226.78        16.58 o
  10   1   2        434.58        454.05        23.76 o
  11   1   2         55.97         41.57        11.85 o
  12   1   2         29.55         30.36        13.52 o
  13   1   2         26.96          6.61        16.95 o
  14   1   2         11.25         11.30        15.81 o
  15   1   2         11.64         -5.91        10.17 o
 -16   2   2         11.01          4.34        10.52 o
 -15   2   2        114.74        135.36        25.34 o
 -14   2   2         49.97         45.92        17.52 o
 -13   2   2          1.06         -9.28        16.07 o
 -12   2   2         90.70         84.45        14.05 o
 -11   2   2        103.12         89.31        20.66 o
 -10   2   2        421.94        427.71        19.99 o
  -9   2   2         24.53         27.61        10.73 o
  -8   2   2        826.20        910.85        26.66 o
  -7   2   2        501.26        505.47        17.31 o
  -6   2   2       1099.22       1192.10        19.21 o
  -5   2   2       2408.25       2393.72        22.24 o
  -4   2   2       1741.57       1666.60        26.90 o
  -3   2   2       1546.95       1356.54        19.28 o
   0   2   2      11857.39      11544.18        66.73 o
   1   2   2       1935.12       1889.28        29.80 o
   2   2   2       3613.06       3488.39        43.54 o
   3   2   2       1016.87       1043.98        28.94 o
   4   2   2        227.17        206.90        21.00 o
   5   2   2       3454.17       3604.94        59.98 o
   6   2   2        155.31        164.61        19.62 o
   7   2   2       1158.72       1164.12        42.62 o
   8   2   2         26.70          8.25        19.08 o
   9   2   2       1238.09       1134.52        32.96 o
  10   2   2        172.35        152.40        22.31 o
  11   2   2        357.81        351.41        30.98 o
  12   2   2         86.91         89.95        18.43 o
  13   2   2         21.43         12.39        21.75 o
  14   2   2         16.59         18.94        13.51 o
 -16   3   2          5.16          7.15        13.82 o
 -15   3   2          7.61         15.23        19.38 o
 -14   3   2         66.67         85.39        23.35 o
 -13   3   2        103.56         68.75        21.96 o
 -12   3   2        309.35        369.06        31.02 o
 -11   3   2        132.74         95.05        22.13 o
 -10   3   2        417.87        433.71        19.35 o
  -9   3   2        862.12        857.14        36.88 o
  -8   3   2          5.50          1.96        10.12 o
  -7   3   2        232.59        243.43        19.47 o
  -6   3   2        312.70        349.11        20.96 o
  -5   3   2       1549.94       1592.25        30.56 o
  -4   3   2        951.79        917.42        20.35 o
  -3   3   2        322.17        311.73         9.97 o
  -2   3   2        972.80        731.70         7.56 o
   0   3   2       3569.18       3448.56        40.47 o
   1   3   2        610.47        560.24        20.16 o
   2   3   2        894.04        892.41        25.82 o
   3   3   2       5562.44       5696.96        64.67 o
   4   3   2        988.26       1074.42        32.06 o
   5   3   2         47.71         32.61        13.69 o
   6   3   2        686.05        686.81        31.47 o
   7   3   2         82.09         75.53        19.57 o
   8   3   2        272.90        261.05        16.17 o
   9   3   2        257.19        225.04        29.14 o
  10   3   2        790.81        763.41        39.21 o
  11   3   2        264.63        279.74        25.44 o
  12   3   2         36.20          9.03        15.08 o
  13   3   2          5.66          1.07        16.34 o
  14   3   2         22.88         14.87        15.75 o
 -15   4   2         48.07         54.10        19.20 o
 -14   4   2          8.86          1.77        16.47 o
 -13   4   2         25.96         38.31        13.12 o
 -12   4   2         88.59         96.04        17.89 o
 -11   4   2        441.55        429.83        28.89 o
 -10   4   2        162.48        129.00        15.86 o
  -9   4   2        194.95        197.29        19.24 o
  -8   4   2       1204.13       1141.10        35.22 o
  -7   4   2       1231.23       1337.25        35.34 o
  -6   4   2       1633.45       1722.19        36.36 o
  -5   4   2       3070.48       3107.67        41.37 o
  -4   4   2       5887.03       6158.73        47.48 o
   0   4   2        326.37        352.19        16.59 o
   1   4   2       1142.74       1211.21        28.48 o
   2   4   2       2047.19       2180.38        39.95 o
   3   4   2         13.39         23.83        13.24 o
   4   4   2       4679.89       4928.79        67.79 o
   5   4   2        908.29        953.80        35.27 o
   6   4   2        255.17        252.91        20.71 o
   7   4   2         34.71         22.07         6.79 o
   8   4   2        333.87        299.73        20.16 o
   9   4   2          1.79          9.45        14.45 o
  10   4   2         45.49         34.42        10.02 o
  11   4   2         28.44         41.21        12.62 o
  12   4   2         15.07         17.69        21.75 o
  13   4   2         11.53         11.08         9.45 o
  14   4   2         27.73         33.84         8.06 o
 -15   5   2         20.16         -0.86         9.38 o
 -14   5   2         11.69         24.61         8.58 o
 -13   5   2         11.77        -11.80        14.19 o
 -12   5   2          4.60         28.83        12.45 o
 -11   5   2        825.80        814.25        39.33 o
 -10   5   2        783.10        695.04        35.65 o
  -9   5   2        717.25        630.00        32.82 o
  -1   5   2        395.59        382.89        18.52 o
   0   5   2        378.83        364.35        18.72 o
   1   5   2       2299.60       2290.50        40.52 o
   2   5   2        543.58        475.88        20.61 o
   3   5   2        189.44        185.11        15.22 o
   4   5   2       1143.28       1137.81        32.98 o
   5   5   2        122.76        108.18        12.08 o
   6   5   2         50.91         41.59        10.54 o
   7   5   2        367.14        294.74        23.40 o
   8   5   2        661.97        589.53        30.52 o
   9   5   2        117.10        102.65        14.53 o
  10   5   2         57.27         71.02        13.23 o
  11   5   2          9.40         30.09         9.71 o
  12   5   2          3.62          0.17        11.74 o
  13   5   2         14.93         17.92         7.65 o
 -14   6   2         71.02         79.61        13.55 o
 -13   6   2          0.68         12.30         5.43 o
 -12   6   2        102.56         86.94        17.70 o
 -11   6   2        421.84        461.61        27.13 o
  -4 -12   3         31.85         40.49        12.61 o
  -3 -12   3         13.71         13.96        10.17 o
  -2 -12   3          2.86          5.00         6.79 o
  -1 -12   3         12.39          5.56         8.37 o
   0 -12   3         33.21         28.55        19.66 o
   1 -12   3         28.10         45.25        17.30 o
   2 -12   3         34.33         51.87        15.47 o
  -8 -11   3          3.87         -1.29         5.40 o
  -7 -11   3          2.81        -10.21        12.01 o
  -6 -11   3          1.82         -2.63        19.00 o
  -5 -11   3          3.41          3.43        20.68 o
  -4 -11   3         28.61         30.64        17.05 o
  -3 -11   3         14.97         11.48        14.50 o
  -2 -11   3         20.05         11.61        15.83 o
  -1 -11   3         34.89         45.20        11.56 o
   0 -11   3          1.40         -9.80         9.80 o
   1 -11   3         23.14         43.18        17.42 o
   2 -11   3          6.46          5.52        21.29 o
   3 -11   3         11.78         29.39        14.47 o
   4 -11   3          3.21          1.27        10.43 o
   5 -11   3         10.93         47.77        18.10 o
 -10 -10   3          5.86         -4.49         6.01 o
  -9 -10   3         15.25         26.94        13.84 o
  -8 -10   3          5.43         15.52        13.54 o
  -7 -10   3         20.64         36.01         8.74 o
  -6 -10   3          5.94          4.65        18.16 o
  -5 -10   3         37.55         36.20        12.75 o
  -4 -10   3         43.73         19.42        22.84 o
  -3 -10   3         17.51         24.50        14.45 o
  -2 -10   3          8.18          3.01         9.77 o
  -1 -10   3         20.94         29.93        11.96 o
   0 -10   3        132.71        149.23        17.11 o
   1 -10   3         59.16         68.21        19.79 o
   2 -10   3        195.53        193.80        23.12 o
   3 -10   3         15.29         -0.99        14.68 o
   4 -10   3          8.31          3.65        15.60 o
   5 -10   3         20.47         57.71        14.57 o
   6 -10   3         23.70         22.80         9.90 o
   7 -10   3         38.42         55.03        16.62 o
 -12  -9   3         10.32          7.55        13.04 o
 -11  -9   3         10.33          5.32        15.61 o
 -10  -9   3          9.24         -4.71        17.72 o
  -9  -9   3         15.60         33.32        20.14 o
  -8  -9   3         30.50         14.23        18.04 o
  -7  -9   3         31.43         20.15        19.68 o
  -6  -9   3         16.93         26.79        14.19 o
  -5  -9   3        106.52        136.32        22.74 o
  -4  -9   3         34.89         60.28        10.54 o
  -3  -9   3         30.28         30.40        17.23 o
  -2  -9   3         36.89         40.19        18.02 o
  -1  -9   3         91.29        104.19        18.67 o
   0  -9   3        162.50        173.86        21.34 o
   1  -9   3          5.45         -1.12        24.77 o
   2  -9   3        109.27        106.30        18.53 o
   3  -9   3         52.05         40.37        17.60 o
   4  -9   3          9.30          0.71        13.11 o
   5  -9   3         14.79         -0.53        11.70 o
   6  -9   3         49.21         16.86        11.18 o
   7  -9   3         22.70         17.12        12.90 o
   8  -9   3         61.50         76.62        16.78 o
   9  -9   3         21.97         20.91        14.79 o
 -13  -8   3         28.26         51.40        18.21 o
 -12  -8   3         16.02         13.04        21.22 o
 -11  -8   3          0.16         -4.48        22.77 o
 -10  -8   3         89.19        104.91        27.80 o
  -9  -8   3         29.07         32.10        13.80 o
  -8  -8   3         10.31         25.65        17.76 o
  -7  -8   3         96.21         93.16        15.43 o
  -6  -8   3         15.22         17.26        12.29 o
  -5  -8   3          5.90         13.32         9.76 o
  -4  -8   3         18.16         24.86         5.99 o
  -3  -8   3         21.57         32.35        10.05 o
  -2  -8   3         57.50         67.70        11.65 o
  -1  -8   3         36.63         30.70         9.23 o
   0  -8   3         33.87         33.20        10.77 o
   1  -8   3          5.64          2.91         8.41 o
   2  -8   3         86.13         68.41        16.72 o
   3  -8   3         30.81         20.45        12.45 o
   4  -8   3          3.01         -1.22         9.59 o
   5  -8   3         15.88         12.04        11.81 o
   6  -8   3         88.83         94.49        11.31 o
   7  -8   3         39.16         48.66        16.58 o
   8  -8   3         33.38         21.73        14.33 o
   9  -8   3          6.88          6.25        14.42 o
  10  -8   3         41.59         55.33        17.83 o
 -14  -7   3         13.09         22.17        12.01 o
 -13  -7   3        129.48        169.51        25.79 o
 -12  -7   3         49.45         43.30        23.56 o
 -11  -7   3         20.43          2.10        14.01 o
 -10  -7   3        157.32        171.18        18.20 o
  -9  -7   3         20.40         30.84        15.92 o
  -8  -7   3         21.25         11.15        10.76 o
  -7  -7   3          5.54         10.47         7.08 o
  -6  -7   3          6.13         13.69         6.60 o
  -5  -7   3         27.00         25.38         9.97 o
  -4  -7   3         75.02         83.86         7.91 o
  -3  -7   3         21.04         16.89         6.04 o
  -2  -7   3         18.58         11.88         5.53 o
  -1  -7   3         46.63         42.50        10.03 o
   0  -7   3         29.56         34.06         8.41 o
   1  -7   3         61.53         59.11        13.35 o
   2  -7   3         82.21         91.30        13.86 o
   3  -7   3          6.27         -3.15        15.45 o
   4  -7   3          2.23          6.50         9.29 o
   5  -7   3          2.50        -12.24        15.43 o
   6  -7   3        298.76        283.09        37.26 o
   7  -7   3        173.59        165.62        24.63 o
   8  -7   3         38.85         41.41        15.54 o
   9  -7   3         56.23         48.83        19.61 o
  10  -7   3          6.16         18.33        13.32 o
  11  -7   3          1.41         -2.17        12.48 o
 -14  -6   3         33.27         36.66        18.46 o
 -13  -6   3         67.96         76.71        25.34 o
 -12  -6   3         37.44         53.79        20.96 o
 -11  -6   3        112.64        114.77        16.82 o
 -10  -6   3        623.31        597.56        25.14 o
  -9  -6   3        116.33        106.17        13.55 o
  -8  -6   3         27.55         29.83        11.86 o
  -7  -6   3         13.63          4.91         4.04 o
  -6  -6   3         15.05         10.53        10.96 o
  -5  -6   3          2.29          3.03         6.17 o
  -4  -6   3         59.01         44.79        13.59 o
  -3  -6   3         14.66         12.20         3.82 o
  -1  -6   3         46.55         44.16        16.51 o
   0  -6   3         32.80         23.73        13.80 o
   1  -6   3         54.23         40.06        11.34 o
   2  -6   3         80.64         58.36        15.67 o
   3  -6   3         31.40         39.40         7.71 o
   4  -6   3        165.49        171.80        13.91 o
   5  -6   3         33.93         49.76        11.96 o
   6  -6   3        492.39        506.29        19.65 o
   7  -6   3        115.76        127.27        16.75 o
   8  -6   3        112.57        123.20        17.66 o
   9  -6   3         22.43          3.24        15.84 o
  10  -6   3         72.71         87.10        19.02 o
  11  -6   3         18.54         14.87        18.06 o
  12  -6   3         40.67         29.49        15.64 o
 -15  -5   3          3.24          4.07        13.77 o
 -14  -5   3          4.94         -8.93        15.19 o
 -13  -5   3         15.94         20.18        20.30 o
 -12  -5   3        110.10        136.20        30.08 o
 -11  -5   3        323.64        306.96        30.87 o
 -10  -5   3        151.69        147.76        11.64 o
  -9  -5   3        264.73        241.07        15.14 o
  -8  -5   3        337.75        348.27        13.40 o
  -7  -5   3          7.89          7.84        12.20 o
  -6  -5   3         56.91         47.43        13.40 o
  -5  -5   3         32.38         16.27        13.28 o
  -4  -5   3        460.94        450.48        22.99 o
  -3  -5   3        159.67        148.95        15.01 o
  -2  -5   3         78.33         64.86        11.59 o
   1  -5   3        101.69        112.28         8.56 o
   2  -5   3         11.30         14.50         7.43 o
   3  -5   3        390.97        435.00        16.99 o
   4  -5   3          0.44         -8.90        13.92 o
   5  -5   3         50.96         63.10        19.47 o
   6  -5   3        142.91        165.86        16.50 o
   7  -5   3         46.43         40.48         7.98 o
   8  -5   3        164.78        146.79        30.95 o
   9  -5   3         57.85         75.14        26.21 o
  10  -5   3          2.84          2.11        23.03 o
  11  -5   3         17.90         37.70        22.73 o
  12  -5   3          8.72          7.18        13.68 o
  13  -5   3         39.08         53.12        17.37 o
 -14  -4   3         62.39         57.88        20.10 o
 -13  -4   3         36.18         18.16        10.97 o
 -12  -4   3         82.00         99.40        28.79 o
 -11  -4   3         78.73         69.30        18.78 o
 -10  -4   3         58.99         64.45        18.31 o
  -9  -4   3        259.97        249.80        13.20 o
  -8  -4   3        217.98        225.87        23.14 o
  -7  -4   3        108.66        112.00        16.61 o
  -6  -4   3        152.01        142.21        18.31 o
  -5  -4   3         17.88         10.40        13.23 o
  -4  -4   3        304.63        290.41        19.26 o
  -3  -4   3        267.39        275.99        18.26 o
  -2  -4   3        126.23        123.80        13.60 o
  -1  -4   3         67.74         64.49         6.05 o
   2  -4   3         33.81         25.18        14.20 o
   3  -4   3        535.85        570.38        24.43 o
   7  -4   3         26.08         23.18        14.62 o
   8  -4   3          2.36         11.34        14.21 o
   9  -4   3        138.05        167.31        17.94 o
  10  -4   3        110.04        120.23        19.52 o
  11  -4   3          5.41         19.30         8.00 o
  13  -4   3        106.30        133.33        18.17 o
 -13  -3   3         64.88         80.41        18.49 o
 -12  -3   3        192.71        217.75        27.74 o
 -11  -3   3         33.90         30.03        16.33 o
 -10  -3   3        401.57        417.09        18.27 o
  -9  -3   3         45.38         29.25        12.06 o
  -8  -3   3        148.91        150.27        15.07 o
  -7  -3   3          9.85          2.56        11.29 o
  -6  -3   3        183.90        186.09        19.18 o
  -5  -3   3        100.31         90.34        15.90 o
  -4  -3   3         34.12         28.63        12.19 o
  -3  -3   3         24.39         23.81        12.19 o
  -2  -3   3         50.04         41.70        12.58 o
  -1  -3   3        177.77        160.79        14.73 o
   2  -3   3        165.36        160.80        10.26 o
   3  -3   3        192.95        202.02        10.00 o
   4  -3   3         25.21         23.21        12.24 o
   5  -3   3        108.86        119.12        13.91 o
   6  -3   3         54.42         85.88        13.88 o
   7  -3   3        269.77        228.52        26.95 o
   8  -3   3         35.78         41.21        11.51 o
   9  -3   3       1304.93       1275.67        37.12 o
  10  -3   3         25.11         33.38        10.48 o
  11  -3   3        287.66        291.49        25.29 o
  12  -3   3         13.54         -0.06        11.10 o
  13  -3   3          5.17          1.32         9.14 o
  14  -3   3         34.40         25.52        15.79 o
 -16  -2   3        102.30         14.94        11.56 o
 -15  -2   3         92.62         82.78        12.28 o
 -14  -2   3        168.23        171.70        23.64 o
 -13  -2   3        161.14        149.73        21.17 o
 -12  -2   3         31.46         37.73        10.42 o
 -11  -2   3         35.50         60.99         8.38 o
 -10  -2   3         41.13         45.82         9.80 o
  -9  -2   3        107.35         92.25        15.01 o
  -8  -2   3         34.26         37.92        11.21 o
  -7  -2   3         37.08         31.27        11.90 o
  -6  -2   3          6.24          4.04        11.15 o
  -5  -2   3         71.62         71.67        14.81 o
  -4  -2   3          1.05          3.53        11.36 o
  -3  -2   3         11.59         10.44        11.46 o
  -2  -2   3         12.20         10.54        10.55 o
  -1  -2   3         12.53          8.82         3.16 o
   0  -2   3        305.82        240.89         7.91 o
   1  -2   3        317.69        287.62        10.78 o
   2  -2   3         83.59         93.90         9.68 o
   3  -2   3        705.92        693.14        13.20 o
   4  -2   3        301.22        309.38        19.77 o
   5  -2   3       1419.46       1521.29        40.16 o
   6  -2   3        350.99        383.97        25.45 o
   7  -2   3         82.98         83.11        16.56 o
   8  -2   3          3.88         -3.11         5.71 o
   9  -2   3       1179.07       1203.96        25.45 o
  10  -2   3          4.30         23.00        18.51 o
  11  -2   3         93.26         92.52        25.39 o
  12  -2   3         72.55         81.98        22.26 o
  13  -2   3         36.86         32.52        15.50 o
  14  -2   3         15.63         21.90         4.76 o
 -17  -1   3          0.04         -7.40         7.40 o
 -16  -1   3          6.41         -6.17        16.47 o
 -15  -1   3         21.05         10.37        12.88 o
 -14  -1   3        292.57        282.35        26.42 o
 -13  -1   3         78.76         62.84        22.68 o
 -12  -1   3        143.71        135.97        24.28 o
 -11  -1   3         30.38         31.51         8.61 o
 -10  -1   3        136.44        146.64        15.77 o
  -9  -1   3         40.89         37.92        10.95 o
  -8  -1   3         77.77         81.58        13.21 o
  -7  -1   3         54.54         71.48        12.83 o
  -6  -1   3        153.88        175.73        13.75 o
  -5  -1   3         24.14         27.96        10.67 o
  -4  -1   3        270.57        260.23        16.84 o
  -3  -1   3         10.11         10.24        11.20 o
  -2  -1   3          2.26          4.37         9.63 o
  -1  -1   3        448.06        358.85        11.00 o
   0  -1   3        161.69        146.38         8.64 o
   1  -1   3        226.37        183.40        10.70 o
   2  -1   3        245.68        220.58        13.53 o
   3  -1   3        133.84        124.65        13.57 o
   4  -1   3        634.24        657.19        26.39 o
   5  -1   3        877.83        968.49        33.43 o
   6  -1   3        354.09        360.07        24.02 o
   7  -1   3        248.61        192.13        22.84 o
   8  -1   3        226.28        208.18        13.50 o
   9  -1   3        778.11        832.79        36.63 o
  10  -1   3        145.62        160.85        22.74 o
  11  -1   3          6.77         11.00        17.58 o
  12  -1   3         10.19          7.78        18.73 o
  13  -1   3        125.83        166.36        23.62 o
  14  -1   3         29.69         32.49        17.27 o
 -17   0   3          2.19         -0.32         6.58 o
 -16   0   3          0.36          3.06        10.84 o
 -15   0   3         69.58         75.06        16.11 o
 -14   0   3          7.08         15.24        20.58 o
 -13   0   3        204.09        194.86        26.12 o
 -12   0   3        177.22        166.58        18.60 o
 -11   0   3          2.44          0.26         6.38 o
 -10   0   3         20.07         24.81        12.92 o
  -9   0   3          0.76         -0.55        13.19 o
  -8   0   3         40.60         61.50        15.57 o
  -7   0   3        242.30        268.72        20.64 o
  -6   0   3          0.11         -2.67        13.70 o
  -5   0   3         30.28         19.72        11.85 o
  -4   0   3          9.33          7.87        11.72 o
  -3   0   3        363.55        319.90        14.54 o
  -2   0   3          9.90         15.50         8.04 o
  -1   0   3        296.49        250.29        10.52 o
   0   0   3        177.96        139.09         9.90 o
   1   0   3         12.60         13.69         9.09 o
   2   0   3         88.60         82.49        11.93 o
   3   0   3         19.92         16.06        12.05 o
   4   0   3         87.64         67.13        16.28 o
   5   0   3        175.23        179.04        21.03 o
   6   0   3          0.42         -7.28        13.13 o
   7   0   3          0.14         11.28        10.51 o
   8   0   3          4.03          6.53         7.89 o
   9   0   3        143.40        125.23        18.40 o
  10   0   3         14.47         15.10        12.87 o
  11   0   3         21.10         49.31        24.94 o
  12   0   3         17.56         18.43        20.55 o
  13   0   3          7.52          8.97         9.50 o
  14   0   3         59.22         74.29        18.38 o
 -17   1   3          0.04          7.22         9.53 o
 -16   1   3          6.36          3.42        10.99 o
 -15   1   3         21.02         21.15        16.86 o
 -14   1   3        292.43        293.02        32.34 o
 -13   1   3         79.74        106.80        25.02 o
 -12   1   3        142.51        178.00        16.65 o
 -11   1   3         30.06         16.23        10.35 o
  -9   1   3         40.12         62.21        11.74 o
  -8   1   3         77.83         74.57        12.49 o
  -7   1   3         54.66         60.65        13.71 o
  -6   1   3        153.94        144.29        13.80 o
  -3   1   3         10.02          6.00         8.19 o
  -2   1   3          2.37          3.53         5.72 o
  -1   1   3        448.20        377.81         9.47 o
   0   1   3        161.13        140.27        12.41 o
   1   1   3        229.19        205.95        13.98 o
   2   1   3        244.02        244.38        16.67 o
   3   1   3        133.02        146.39        16.80 o
   4   1   3        632.12        719.57        29.48 o
   5   1   3        880.29        934.98        35.77 o
   6   1   3        352.45        356.71        25.81 o
   7   1   3        253.22        214.17        23.54 o
   8   1   3        225.77        232.18        17.23 o
   9   1   3        776.47        766.65        29.17 o
  10   1   3        145.58        142.88        22.17 o
  11   1   3          7.03         13.98        15.94 o
  12   1   3         10.15         18.49         8.81 o
  13   1   3        125.52        181.03        26.39 o
  14   1   3         29.83         63.63        16.83 o
 -16   2   3        103.34        123.32        20.39 o
 -15   2   3         92.96         86.61        22.79 o
 -14   2   3        167.55        177.71        31.17 o
 -13   2   3        158.39        158.93        23.99 o
 -12   2   3         31.17         10.75        13.59 o
  -8   2   3         34.07         37.02        13.62 o
  -7   2   3         37.08         37.60        11.87 o
  -6   2   3          6.24          8.32        12.27 o
  -5   2   3         72.21         68.81        11.14 o
  -3   2   3         11.47         16.02         5.66 o
  -2   2   3         11.96          8.40         3.08 o
   0   2   3        304.22        290.84        16.62 o
   1   2   3        317.31        283.48        17.61 o
   2   2   3         83.19         87.16        15.67 o
   3   2   3        704.91        716.56        28.87 o
   4   2   3        303.19        308.00        22.14 o
   5   2   3       1419.41       1474.33        42.35 o
   6   2   3        350.16        370.18        25.69 o
   7   2   3         83.13         74.40        21.66 o
   8   2   3          3.97          3.43         8.02 o
   9   2   3       1176.38       1148.69        48.26 o
  10   2   3          4.67         -3.49        16.71 o
  11   2   3         93.26         67.11        20.19 o
  12   2   3         72.75         68.39        17.43 o
  13   2   3         36.50         44.54        20.84 o
  14   2   3         15.43         30.79        13.07 o
 -16   3   3          9.33         20.30        16.86 o
 -15   3   3         16.04        -11.41        18.85 o
 -14   3   3         53.20         45.13        17.71 o
 -13   3   3         65.28         76.07        18.24 o
 -12   3   3        194.05        232.68        23.16 o
  -8   3   3        148.18        138.97        15.37 o
  -7   3   3         10.02         10.71         8.64 o
  -6   3   3        184.39        179.33        15.73 o
  -5   3   3        100.97        110.47        10.92 o
  -3   3   3         24.43         21.60         4.53 o
   0   3   3         32.51         27.49        12.62 o
   1   3   3        287.14        259.54        18.00 o
   2   3   3        166.37        161.93        18.86 o
   3   3   3        194.63        194.34        18.73 o
   4   3   3         25.17         30.06        14.33 o
   5   3   3        109.49        110.38        19.77 o
   6   3   3         55.11         72.15        18.73 o
   7   3   3        270.02        234.70        24.16 o
   8   3   3         35.72         31.71         6.87 o
   9   3   3       1310.14       1320.09        52.34 o
  10   3   3         25.86         33.21         9.67 o
  11   3   3        287.94        267.96        23.69 o
  12   3   3         13.47         14.53        14.96 o
  13   3   3          5.36         15.96        11.48 o
  14   3   3         34.43         37.35         6.22 o
 -16   4   3         17.65         13.79         8.87 o
 -15   4   3          9.51          3.82        13.07 o
 -14   4   3         61.84         67.50        25.42 o
 -13   4   3         36.67         35.48        10.49 o
 -12   4   3         80.76         62.78        17.36 o
 -11   4   3         78.94         71.83        16.31 o
   0   4   3         62.43         54.35        12.93 o
   1   4   3         35.62         71.26        14.15 o
   2   4   3         34.01         24.93        12.51 o
   3   4   3        534.50        519.88        24.89 o
   4   4   3        258.55        280.40        21.29 o
   5   4   3         16.37         25.10        13.99 o
   6   4   3         36.30         51.74        15.61 o
   7   4   3         25.73         25.18        12.07 o
   8   4   3          2.26         -2.74         8.50 o
   9   4   3        138.06        136.85        16.19 o
  10   4   3        108.65        122.39        16.28 o
  11   4   3          5.35         -7.23         7.23 o
  12   4   3         18.48         40.49        15.90 o
  13   4   3        106.53        122.45        11.74 o
 -15   5   3          3.32         -1.57         7.86 o
 -14   5   3          5.02         12.41        14.96 o
 -13   5   3         15.74         13.72        10.18 o
 -12   5   3        111.67        107.53        15.25 o
 -11   5   3        322.57        315.78        25.22 o
  -1   5   3         29.86         25.02        13.33 o
   0   5   3        145.63        146.31        15.48 o
   1   5   3        101.78        106.51        13.01 o
   2   5   3         11.42          9.06        12.22 o
   3   5   3        392.68        436.65        24.26 o
   4   5   3          0.46          0.66        10.96 o
   5   5   3         51.77         83.62        18.03 o
   6   5   3        141.55        131.56        20.15 o
   7   5   3         45.40         33.46        14.57 o
  10   5   3          2.84         -3.05        10.98 o
  11   5   3         18.37         19.26         9.43 o
  12   5   3          8.51         13.79         6.20 o
 -14   6   3         33.37         49.08         7.03 o
 -13   6   3         67.03         28.79        13.27 o
 -12   6   3         37.57         42.57        10.02 o
 -11   6   3        112.98        109.08        13.45 o
 -10   6   3        623.01        632.83        33.28 o
  -2   6   3         42.77         42.75         9.58 o
  -1   6   3         46.40         18.91        10.47 o
   0   6   3         32.62         24.70         6.48 o
   1   6   3         54.29         40.05        11.45 o
   2   6   3         79.50         97.36        13.36 o
   3   6   3         31.98         38.82         7.39 o
   4   6   3        164.70        123.12        20.51 o
  -4 -12   4          6.02         18.91        11.61 o
  -3 -12   4          8.42          0.83         8.86 o
  -2 -12   4         11.05        -16.90        18.19 o
  -1 -12   4         37.87         43.58        19.58 o
   0 -12   4         24.81         44.87        15.19 o
  -8 -11   4          5.73         -9.96         9.96 o
  -7 -11   4         13.55         -1.60         8.65 o
  -6 -11   4          8.64        -11.69        17.29 o
  -5 -11   4        186.12        198.28        19.37 o
  -4 -11   4         51.88         38.61        17.55 o
  -3 -11   4          4.51         13.75        11.30 o
  -2 -11   4         67.94         64.84        15.16 o
  -1 -11   4         66.02         66.61        13.45 o
   0 -11   4         21.25         61.45        23.20 o
   1 -11   4        109.83        148.63        19.05 o
   2 -11   4          5.96         16.50        14.86 o
   3 -11   4         54.82         51.13        20.55 o
   4 -11   4         75.13         84.40        19.45 o
   5 -11   4         12.10         26.42        14.47 o
 -10 -10   4         19.20         34.05        16.51 o
  -9 -10   4         22.77         25.65        19.10 o
  -8 -10   4         92.23        127.24        20.71 o
  -7 -10   4         21.70         10.89         6.91 o
  -6 -10   4         16.16         36.65        16.98 o
  -5 -10   4        178.59        154.93        21.42 o
  -4 -10   4         70.51         80.57        31.87 o
  -3 -10   4        192.39        195.95        32.45 o
  -2 -10   4        373.54        393.15        28.27 o
  -1 -10   4          2.19          9.29        10.38 o
   0 -10   4        221.01        257.29        23.76 o
   1 -10   4        670.18        687.22        31.27 o
   2 -10   4        132.02        113.94        22.13 o
   3 -10   4          8.81          4.08        16.85 o
   4 -10   4          3.67          5.13        14.42 o
   5 -10   4          3.81          0.79         8.22 o
   6 -10   4          6.65         14.96        16.33 o
   7 -10   4          5.07         12.82        11.81 o
 -12  -9   4         54.77         66.85         7.32 o
 -11  -9   4          5.02          8.66        14.35 o
 -10  -9   4          3.38          3.92        15.81 o
  -9  -9   4         36.74         28.70        22.42 o
  -8  -9   4        134.59        142.97        28.91 o
  -7  -9   4         40.21         24.25        17.38 o
  -6  -9   4        222.31        214.73        19.16 o
  -5  -9   4        803.00        869.89        42.76 o
  -4  -9   4        549.60        581.29        28.10 o
  -3  -9   4        190.26        191.12        16.48 o
  -2  -9   4        533.05        584.59        30.94 o
  -1  -9   4        507.15        534.89        31.88 o
   0  -9   4        484.93        453.03        19.42 o
   1  -9   4        990.62        935.93        34.86 o
   2  -9   4        368.13        396.87        25.53 o
   3  -9   4         12.04         10.77        11.40 o
   4  -9   4          8.55          4.44         4.05 o
   5  -9   4         26.57         24.09         9.44 o
   6  -9   4         17.65         12.28        10.96 o
   7  -9   4         78.49         55.12        22.59 o
   8  -9   4          0.72        -11.98        15.65 o
 -13  -8   4         14.43         32.37        18.53 o
 -12  -8   4         43.94         57.38        21.81 o
 -11  -8   4         45.46         46.76        22.53 o
 -10  -8   4        192.26        198.73        30.91 o
  -9  -8   4        146.73        142.87        18.89 o
  -8  -8   4        428.07        390.43        25.95 o
  -7  -8   4        872.52        792.24        26.03 o
  -6  -8   4         14.61         21.59        12.03 o
  -5  -8   4        334.00        331.42        24.91 o
  -4  -8   4        691.87        703.14        20.26 o
  -3  -8   4        265.53        274.57        13.68 o
  -2  -8   4        167.49        167.04        12.79 o
  -1  -8   4        145.74        108.57        12.03 o
   0  -8   4       2407.28       2327.44        39.53 o
   1  -8   4        804.42        766.17        22.83 o
   2  -8   4        218.06        221.80        20.84 o
   3  -8   4          5.13         14.81         8.75 o
   4  -8   4         37.95         23.69        10.74 o
   5  -8   4         84.31         89.64        13.19 o
   6  -8   4         87.03         67.40        18.80 o
   7  -8   4         76.67         48.45        15.93 o
   8  -8   4          0.26          8.11        13.04 o
   9  -8   4          5.81          6.99        13.27 o
  10  -8   4         37.11         48.08        14.39 o
 -14  -7   4        142.35        142.63        19.70 o
 -13  -7   4          2.58          7.12        20.70 o
 -12  -7   4        133.33        148.57        18.79 o
 -11  -7   4        129.38        109.51        16.80 o
 -10  -7   4        306.48        353.18        22.62 o
  -9  -7   4          5.90         19.09        11.79 o
  -8  -7   4        208.84        218.26        15.63 o
  -7  -7   4        332.32        298.46        16.10 o
  -6  -7   4         76.12         56.09         8.02 o
  -5  -7   4       1029.33       1112.02        23.95 o
  -4  -7   4          2.91         -3.33         5.02 o
  -3  -7   4        117.43        110.15         8.98 o
  -2  -7   4         21.80         14.75         5.83 o
  -1  -7   4        198.52        183.95        11.54 o
   0  -7   4        514.29        494.66        17.02 o
   1  -7   4        251.19        268.73        14.63 o
   2  -7   4        160.69        143.39        10.92 o
   3  -7   4         13.87         23.85         8.38 o
   4  -7   4         47.05         35.64         8.24 o
   5  -7   4        607.27        576.55        20.68 o
   6  -7   4        524.37        487.50        26.54 o
   7  -7   4        109.93         92.92        18.24 o
   8  -7   4        134.53        136.74        19.90 o
   9  -7   4         48.17         35.47        24.80 o
  10  -7   4         17.39          1.24        20.89 o
  11  -7   4         12.33          0.25        12.65 o
 -15  -6   4          1.53         -3.65         9.43 o
 -14  -6   4         39.05         60.36        18.59 o
 -13  -6   4         54.44         45.99        22.78 o
 -12  -6   4         16.39          6.97         8.88 o
 -11  -6   4        200.35        210.62        17.90 o
 -10  -6   4       1010.06       1034.90        34.15 o
  -9  -6   4        109.96         97.26        11.95 o
  -8  -6   4        498.60        532.93        17.00 o
  -7  -6   4         53.24         64.95         8.39 o
  -6  -6   4        755.62        765.92        20.27 o
  -5  -6   4        505.69        562.17        26.85 o
  -4  -6   4        451.17        526.28        27.47 o
  -3  -6   4        162.08        165.57        18.10 o
   0  -6   4        133.95        160.79        16.24 o
   1  -6   4        777.65        750.35        32.88 o
   2  -6   4        507.29        484.34        28.54 o
   3  -6   4        444.48        410.82        20.48 o
   4  -6   4         22.66         14.56        17.26 o
   5  -6   4        293.70        323.33        18.28 o
   6  -6   4        659.81        691.86        30.18 o
   7  -6   4        156.68        195.40        21.38 o
   8  -6   4         47.26         34.81        18.65 o
   9  -6   4        120.39        142.42        24.27 o
  10  -6   4         30.91         21.41        24.77 o
  11  -6   4         17.54         27.13        17.23 o
 -15  -5   4          4.54          2.05        10.27 o
 -14  -5   4         12.61         20.45        20.26 o
 -13  -5   4         51.12         37.89        20.80 o
 -12  -5   4        425.67        444.38        35.85 o
 -11  -5   4        288.43        295.52        20.79 o
 -10  -5   4       1501.63       1552.55        32.61 o
  -9  -5   4         30.17         29.93        11.62 o
  -8  -5   4       1050.22       1066.74        26.03 o
  -7  -5   4        395.53        379.67        28.50 o
  -6  -5   4        372.44        408.97        25.26 o
  -5  -5   4       1321.91       1435.61        40.91 o
  -4  -5   4       2043.23       2242.69        48.94 o
  -3  -5   4        261.47        260.58        20.04 o
  -2  -5   4       1139.74       1176.14        35.02 o
   1  -5   4        363.38        357.36        21.89 o
   2  -5   4       1157.95       1209.93        35.29 o
   3  -5   4       1320.25       1432.02        37.76 o
   4  -5   4         95.01         97.99        19.55 o
   5  -5   4        279.96        292.51        19.82 o
   6  -5   4          1.83          4.29         7.56 o
   7  -5   4         32.89         31.80        27.37 o
   8  -5   4         99.82        142.44        30.69 o
   9  -5   4        111.63        118.97        27.00 o
  10  -5   4         35.08         45.10        26.55 o
  11  -5   4         28.45         28.13        19.26 o
  12  -5   4          3.40        -14.68        14.68 o
 -14  -4   4         52.58         48.89        19.04 o
 -13  -4   4        105.67        107.08        21.96 o
 -12  -4   4        301.55        347.78        29.05 o
 -11  -4   4        584.02        571.39        22.16 o
 -10  -4   4        259.14        287.61        16.67 o
  -9  -4   4        355.80        346.81        15.81 o
  -8  -4   4         33.16         47.99        18.10 o
  -7  -4   4       2290.20       2424.40        57.00 o
  -6  -4   4        380.08        456.39        28.01 o
  -5  -4   4        385.73        383.30        23.44 o
  -4  -4   4       5633.85       5926.41        72.74 o
  -3  -4   4         18.19         14.71        14.46 o
  -2  -4   4       1461.42       1521.27        36.93 o
   2  -4   4        445.52        569.88        22.09 o
   3  -4   4       1246.67       1436.05        33.46 o
   6  -4   4         56.54         66.90        22.44 o
   7  -4   4          8.00          6.49         7.53 o
   8  -4   4         95.52        103.24        27.26 o
   9  -4   4         71.78         78.14        17.53 o
  10  -4   4         56.18         37.72        10.19 o
  11  -4   4         28.23         26.35        13.24 o
  12  -4   4         40.11         59.32        19.94 o
  13  -4   4          6.16          3.65        12.88 o
 -13  -3   4        464.08        421.82        30.12 o
 -12  -3   4        383.47        320.19        24.21 o
 -11  -3   4        211.78        237.63        19.79 o
 -10  -3   4        437.87        410.07        17.52 o
  -9  -3   4        943.60        966.41        41.40 o
  -8  -3   4        686.27        726.81        34.06 o
  -7  -3   4        333.53        346.79        24.86 o
  -6  -3   4        676.02        777.86        31.44 o
  -5  -3   4       2589.37       2647.51        49.35 o
  -4  -3   4        728.88        741.02        26.79 o
  -3  -3   4        450.76        493.20        22.75 o
  -2  -3   4       2659.24       2781.09        44.98 o
  -1  -3   4       3423.50       3429.73        50.41 o
   0  -3   4        578.50        562.76         9.88 o
   1  -3   4        539.45        580.61        15.10 o
   2  -3   4       1492.35       1532.33        28.20 o
   3  -3   4        173.17        204.97        10.00 o
   4  -3   4         73.77         85.12        13.63 o
   5  -3   4        196.51        186.80        16.76 o
   6  -3   4         58.83         49.47        13.56 o
   7  -3   4        779.48        749.33        21.10 o
   8  -3   4        306.51        301.80        23.21 o
   9  -3   4        628.28        668.40        39.46 o
  10  -3   4        132.39        132.25        21.73 o
  11  -3   4         33.24         11.48        17.00 o
  12  -3   4          1.39        -10.25        13.61 o
  13  -3   4         37.50         10.19         7.12 o
 -16  -2   4         46.81         -2.03         8.24 o
 -15  -2   4        166.32        152.99        18.39 o
 -14  -2   4        145.26        112.58        24.50 o
 -13  -2   4         24.48          8.51         5.11 o
 -12  -2   4         63.12         70.17        11.51 o
 -11  -2   4        102.73        137.95        10.63 o
 -10  -2   4        136.36        120.89        22.41 o
  -9  -2   4         57.68         61.04        18.30 o
  -8  -2   4         24.28         -1.15        17.11 o
  -7  -2   4        380.34        396.95        26.19 o
  -6  -2   4        326.21        333.29        22.72 o
  -5  -2   4       1300.47       1360.58        34.81 o
  -4  -2   4        149.57        170.96        17.28 o
  -3  -2   4       1543.03       1651.20        33.45 o
   0  -2   4       3576.21       3252.44        29.93 o
   1  -2   4       2596.93       2489.59        31.67 o
   2  -2   4       1304.40       1273.42        27.07 o
   3  -2   4        702.14        691.12        23.49 o
   4  -2   4       4048.44       4189.41        60.15 o
   5  -2   4         18.08         10.06        11.41 o
   6  -2   4        261.28        275.15        24.30 o
   7  -2   4        524.94        532.74        18.55 o
   8  -2   4        921.76        930.04        27.11 o
   9  -2   4        447.95        480.54        36.65 o
  10  -2   4         77.05         79.02        24.30 o
  11  -2   4         15.40         43.00        17.99 o
  12  -2   4         51.38         11.62        17.17 o
  13  -2   4         12.62         10.78         7.97 o
 -17  -1   4          1.90          1.11         4.93 o
 -16  -1   4         13.19         -1.12         9.34 o
 -15  -1   4        106.40         78.58        23.02 o
 -14  -1   4        111.38        134.32        24.44 o
 -13  -1   4        400.29        398.00        33.70 o
 -12  -1   4         70.70         76.30         7.44 o
 -11  -1   4         47.50         40.35         9.13 o
 -10  -1   4        309.49        328.74        27.00 o
  -9  -1   4        127.09        112.11        21.40 o
  -8  -1   4        509.80        621.19        30.44 o
  -7  -1   4        359.01        368.60        24.49 o
  -6  -1   4        992.99       1110.91        34.12 o
  -5  -1   4       3250.04       3410.58        50.45 o
  -4  -1   4       2168.79       2206.68        38.45 o
  -3  -1   4      21124.01      21718.38       108.82 o
  -2  -1   4      25128.02      25690.31       115.01 o
  -1  -1   4      10730.23      10495.02        44.13 o
   0  -1   4       5541.35       5150.03        42.79 o
   1  -1   4       2472.37       2466.13        34.01 o
   2  -1   4        680.32        696.67        21.98 o
   3  -1   4        570.84        603.08        24.37 o
   4  -1   4       2530.25       2618.53        50.36 o
   5  -1   4        414.84        429.80        24.79 o
   6  -1   4         45.24         59.66        17.68 o
   7  -1   4         12.82         15.15        12.51 o
   8  -1   4        121.00        128.92        26.69 o
   9  -1   4         49.73         40.82        28.21 o
  10  -1   4         90.69         96.23        24.83 o
  11  -1   4         13.58         29.33        18.22 o
  12  -1   4         33.82         26.64        20.08 o
  13  -1   4         21.89          2.95        13.67 o
 -17   0   4          1.40         -9.48         9.48 o
 -16   0   4         26.75         26.20        15.50 o
 -15   0   4          4.20          3.70        15.59 o
 -14   0   4         73.91         88.11        22.13 o
 -13   0   4        295.78        377.80        34.04 o
 -12   0   4         91.19         60.65        12.20 o
 -11   0   4          0.40          3.33         8.90 o
 -10   0   4        275.79        233.90        22.29 o
  -9   0   4         16.29         -1.14        13.99 o
  -8   0   4        331.72        316.85        24.55 o
  -7   0   4        816.26        790.75        29.10 o
  -6   0   4        699.77        779.75        27.81 o
  -5   0   4       1215.36       1282.97        30.83 o
  -4   0   4      11632.12      11607.28        78.46 o
  -3   0   4      26966.26      28187.45       114.57 o
  -2   0   4      40365.07      43550.83       137.12 o
   0   0   4          0.12          3.25         9.11 o
   1   0   4       2031.25       2062.79        34.20 o
   2   0   4        991.85       1005.18        28.08 o
   3   0   4        117.96        103.87        16.00 o
   4   0   4        176.30        264.33        21.33 o
   5   0   4         28.90          4.78        15.06 o
   6   0   4        105.71         75.57        17.21 o
   7   0   4         57.12         79.51        21.51 o
   8   0   4        254.52        251.57        18.98 o
   9   0   4        125.64        161.78        23.16 o
  10   0   4        208.48        231.45        31.79 o
  11   0   4         45.71         69.05        29.00 o
  12   0   4          2.67         12.84        19.70 o
  13   0   4          6.54          7.45        19.20 o
 -17   1   4          1.92          7.19        11.19 o
 -16   1   4         12.95         21.65        19.16 o
 -15   1   4        106.92        101.11        26.84 o
 -14   1   4        111.61        127.64        25.14 o
 -13   1   4        396.72        451.88        39.09 o
 -12   1   4         70.67         70.44        15.63 o
 -11   1   4         46.93         46.59        11.64 o
 -10   1   4        311.17        360.79        26.61 o
  -6   1   4        984.55       1020.14        30.16 o
  -5   1   4       3256.99       3356.05        44.81 o
  -4   1   4       2156.63       2147.51        32.10 o
  -3   1   4      21084.50      20875.96        87.23 o
  -2   1   4      25216.98      25232.94        86.87 o
   0   1   4       5544.25       5232.43        52.64 o
   1   1   4       2485.01       2468.07        39.54 o
   2   1   4        686.85        686.84        25.65 o
   3   1   4        568.93        594.36        26.72 o
   4   1   4       2518.90       2591.88        52.91 o
   5   1   4        415.86        426.10        27.32 o
   6   1   4         43.65         48.63        20.46 o
   7   1   4         13.22          8.26         6.92 o
   8   1   4        119.64         84.29        13.16 o
   9   1   4         49.05         23.67        14.99 o
  10   1   4         90.71        116.97        21.38 o
  11   1   4         13.79          8.29        19.11 o
  12   1   4         33.81         21.18        24.33 o
  13   1   4         21.60         39.64        12.20 o
 -17   2   4         19.12         20.14        11.95 o
 -16   2   4         46.87         53.07        18.36 o
 -15   2   4        166.45        172.20        28.51 o
 -14   2   4        144.73        173.58        24.12 o
 -13   2   4         24.46         16.38        20.12 o
 -12   2   4         63.31         71.10        13.88 o
 -11   2   4        102.05        125.51        17.14 o
  -5   2   4       1303.38       1385.29        28.13 o
  -4   2   4        149.53        175.97        10.83 o
  -3   2   4       1539.20       1600.69        20.10 o
  -2   2   4       8328.71       8161.56        36.52 o
   0   2   4       3570.22       3335.52        46.24 o
   1   2   4       2589.17       2618.10        43.89 o
   2   2   4       1304.34       1279.27        35.19 o
   3   2   4        703.42        713.94        28.96 o
   4   2   4       4057.23       4354.81        69.40 o
   5   2   4         17.77          8.08        14.40 o
   6   2   4        262.05        259.85        25.26 o
   7   2   4        526.87        533.01        49.41 o
   8   2   4        920.46        870.13        29.15 o
   9   2   4        445.52        403.57        31.56 o
  10   2   4         78.01         83.51        20.47 o
  11   2   4         15.15         13.58        10.90 o
  12   2   4         51.38         52.87        22.74 o
  13   2   4         12.86         20.70        11.71 o
 -16   3   4          2.34          2.73        15.43 o
 -15   3   4          2.02         18.23        17.32 o
 -14   3   4         58.07         30.38        18.44 o
 -13   3   4        463.03        426.35        33.54 o
 -11   3   4        210.43        213.10        24.96 o
  -5   3   4       2604.97       2690.16        35.27 o
  -4   3   4        734.77        754.13        15.29 o
   0   3   4        575.20        616.20        24.45 o
   1   3   4        538.55        616.55        26.57 o
   2   3   4       1492.08       1514.98        37.86 o
   3   3   4        172.72        176.88        17.96 o
   4   3   4         77.41         75.50        15.85 o
   5   3   4        196.57        187.30        21.97 o
   6   3   4         57.66         36.23        17.74 o
   7   3   4        781.88        701.85        25.25 o
   8   3   4        307.99        315.85        29.29 o
   9   3   4        629.27        644.99        36.89 o
  10   3   4        133.04        112.15        17.28 o
  11   3   4         33.07         19.15        10.89 o
  12   3   4          1.41         13.26        17.29 o
  13   3   4         37.50         36.52        11.39 o
 -16   4   4         11.07         35.85        13.07 o
 -15   4   4         27.03         22.43        20.74 o
 -14   4   4         53.22         45.20        16.36 o
 -13   4   4        105.09         86.81        14.68 o
 -12   4   4        300.29        306.31        25.56 o
  -1   4   4        606.17        538.77        24.99 o
   0   4   4        582.22        611.62        25.75 o
   1   4   4        629.95        599.54        25.37 o
   2   4   4        439.98        494.69        26.48 o
   3   4   4       1255.39       1300.92        39.21 o
   4   4   4        496.99        530.24        27.21 o
   5   4   4        453.81        375.86        25.48 o
   6   4   4         56.84         47.06         9.30 o
   7   4   4          7.99         -8.62         8.62 o
   8   4   4         95.45         63.30        18.00 o
   9   4   4         71.64         54.91        15.58 o
  10   4   4         56.13         41.67        14.83 o
  11   4   4         28.45         34.09        13.39 o
  12   4   4         40.12         46.85        11.92 o
  13   4   4          6.20         20.55         9.95 o
 -16   5   4         16.82          7.06         4.89 o
 -15   5   4          4.49         -4.12        13.02 o
 -14   5   4         12.61         11.51        15.58 o
 -13   5   4         50.79         70.88        12.62 o
 -12   5   4        426.76        413.58        29.94 o
  -1   5   4        286.92        269.95        19.05 o
   0   5   4         65.23         66.17        12.86 o
   1   5   4        362.63        344.29        21.64 o
   2   5   4       1157.85       1207.63        37.75 o
   3   5   4       1326.67       1278.89        41.06 o
   4   5   4         93.47        108.34        16.28 o
   5   5   4        280.92        251.39        22.90 o
   6   5   4          1.67         54.66        12.79 o
 -15   6   4          1.51         13.70         6.94 o
 -14   6   4         39.13         32.02        10.63 o
 -13   6   4         55.17         44.46        13.54 o
 -12   6   4         16.22         19.56        11.98 o
 -11   6   4        201.34        216.63        24.70 o
  -2   6   4        428.32        418.73        23.85 o
  -1   6   4         99.07         94.63        16.09 o
   0   6   4        135.23        117.33        14.63 o
   1   6   4        766.19        690.16        30.87 o
   2   6   4        506.00        483.47        26.64 o
   3   6   4        443.18        395.72        23.27 o
   4   6   4         22.45         17.64        11.10 o
   5   6   4        292.11        281.84        22.98 o
  -3 -12   5          4.72         -1.95        14.05 o
  -2 -12   5          1.15        -14.37        15.69 o
  -8 -11   5          4.90         -8.87         8.87 o
  -7 -11   5         11.05         10.05        12.93 o
  -6 -11   5         25.20          9.79        12.06 o
  -5 -11   5          3.61          1.89        14.17 o
  -4 -11   5          3.28         11.85        14.88 o
  -3 -11   5         22.54         54.78        14.97 o
  -2 -11   5          0.13          9.41        12.04 o
  -1 -11   5         14.55          2.38        23.30 o
   0 -11   5         34.59         37.45        23.58 o
   1 -11   5         25.01          8.23        21.43 o
   2 -11   5          2.58          6.59        17.42 o
   3 -11   5         33.30         46.10        19.39 o
   4 -11   5         13.77         27.38        15.54 o
 -10 -10   5          3.33          7.84        13.56 o
  -9 -10   5          0.68          1.67        13.90 o
  -8 -10   5          2.55         -0.06        18.89 o
  -7 -10   5          2.81         10.42        21.55 o
  -6 -10   5         11.69          9.08        13.33 o
  -5 -10   5          2.03          3.92        31.42 o
  -4 -10   5          0.16         -8.75        12.73 o
  -3 -10   5          3.43          3.02        24.32 o
  -2 -10   5          7.84         10.20        28.29 o
  -1 -10   5         11.95         12.54        10.81 o
   0 -10   5        126.25        159.86        21.40 o
   1 -10   5        188.00        227.31        23.32 o
   2 -10   5         29.78         46.05        17.85 o
   3 -10   5         28.84         24.69        20.42 o
   4 -10   5         14.14         23.87        23.51 o
   5 -10   5          3.83        -10.94        13.70 o
   6 -10   5         19.62          8.22        14.99 o
 -12  -9   5         36.09         44.06        16.37 o
 -11  -9   5         10.76         14.17        18.38 o
 -10  -9   5         10.34         17.95        23.64 o
  -9  -9   5         34.09         39.63        23.76 o
  -8  -9   5         19.91         -3.95        10.96 o
  -7  -9   5          2.34         -2.71        11.73 o
  -6  -9   5         25.31         13.13        14.25 o
  -5  -9   5         18.65         13.54        13.19 o
  -4  -9   5        122.09        115.56        30.82 o
  -3  -9   5         67.12        100.21        18.33 o
  -2  -9   5         82.07         50.41        16.89 o
  -1  -9   5         72.68         72.10        20.69 o
   0  -9   5        193.79        190.89        21.97 o
   1  -9   5         51.60         58.50        14.92 o
   2  -9   5         17.31         10.43         8.85 o
   3  -9   5         26.56         25.47         7.94 o
   4  -9   5         15.77         15.37        12.65 o
   5  -9   5         25.39         10.86        24.76 o
   6  -9   5         42.01         65.94        25.55 o
   7  -9   5          5.03          5.59        16.06 o
   8  -9   5          7.14          9.19        16.24 o
 -13  -8   5          7.51          6.13        14.73 o
 -12  -8   5         40.35         44.54        23.91 o
 -11  -8   5         58.04         49.50        18.92 o
 -10  -8   5          0.21         -3.64        23.51 o
  -9  -8   5          0.02         -8.00        13.51 o
  -8  -8   5         30.57         18.48        10.78 o
  -7  -8   5          2.47          4.56        10.60 o
  -6  -8   5         42.17         39.96        16.88 o
  -5  -8   5         19.25         22.90        12.76 o
  -4  -8   5         26.12         35.81        13.25 o
  -3  -8   5         23.35         23.06        12.20 o
  -2  -8   5         42.94         46.97         7.62 o
  -1  -8   5         70.73         82.36        12.13 o
   0  -8   5        204.12        201.67        19.80 o
   1  -8   5        206.57        167.05        17.96 o
   2  -8   5          1.70         12.05        10.65 o
   3  -8   5          5.26          5.05        11.17 o
   4  -8   5         16.46         21.80         6.43 o
   5  -8   5          3.01         -9.21        14.21 o
   6  -8   5        101.07        113.75        19.27 o
   7  -8   5         34.43         19.81        19.29 o
   8  -8   5          8.83         24.92        16.28 o
   9  -8   5         96.73        129.89        18.89 o
 -14  -7   5         41.13         72.20        18.71 o
 -13  -7   5         55.27         73.33        20.95 o
 -12  -7   5          1.18          2.91        13.59 o
 -11  -7   5         53.31         56.59        15.37 o
 -10  -7   5        111.22        129.79        23.81 o
  -9  -7   5        138.19        136.88        30.27 o
  -8  -7   5         31.15         43.14        12.16 o
  -7  -7   5         91.32         84.44         9.97 o
  -6  -7   5         86.28         78.26        16.00 o
  -5  -7   5        129.12        169.43        18.25 o
  -4  -7   5         42.10         56.09         9.36 o
  -3  -7   5         53.55         56.60         9.07 o
  -2  -7   5        127.52        124.82        10.36 o
  -1  -7   5        216.11        211.79        14.12 o
   0  -7   5         77.15         67.98         8.93 o
   1  -7   5         11.33          1.95         2.32 o
   2  -7   5          2.44         -1.05        10.15 o
   3  -7   5         58.95         66.15        16.53 o
   4  -7   5          1.20          8.10         8.93 o
   5  -7   5        416.77        362.20        25.60 o
   6  -7   5        159.94        147.03        18.91 o
   7  -7   5        119.79         97.16        19.71 o
   8  -7   5         54.75         68.41        25.65 o
   9  -7   5         11.91         14.76        20.51 o
  10  -7   5          5.26         11.27        13.52 o
 -15  -6   5          4.28         21.51         8.90 o
 -14  -6   5         45.59         71.33        19.31 o
 -13  -6   5         21.37         26.15        12.34 o
 -12  -6   5         68.17         74.01        12.52 o
 -11  -6   5         31.24         31.29        16.07 o
 -10  -6   5        432.59        420.59        23.42 o
  -9  -6   5        134.94        136.94        14.20 o
  -8  -6   5         17.89         36.73         9.10 o
  -7  -6   5         24.12         52.67        17.06 o
  -6  -6   5         16.77          5.01         5.73 o
  -5  -6   5         10.22         12.56         8.30 o
  -4  -6   5          4.48         -1.72        12.48 o
   0  -6   5         31.19         33.79        15.65 o
   1  -6   5         99.60         95.79        19.86 o
   2  -6   5         38.07         22.69         8.77 o
   3  -6   5         86.62         88.07        11.34 o
   4  -6   5         14.32         22.81        11.67 o
   5  -6   5        358.34        347.20        51.56 o
   6  -6   5        309.62        319.12        23.13 o
   7  -6   5         93.20         96.09        21.12 o
   8  -6   5         30.03         45.15        22.63 o
   9  -6   5         55.98         37.57        25.65 o
  10  -6   5          1.74        -14.74        21.09 o
  11  -6   5         23.89         32.72        16.46 o
 -15  -5   5         12.24          8.30        12.50 o
 -14  -5   5         17.33         19.99        10.59 o
 -13  -5   5         14.61         23.45        16.27 o
 -12  -5   5         37.49         42.44         8.52 o
 -11  -5   5         37.59         48.29        14.16 o
 -10  -5   5        354.25        338.01        19.24 o
  -9  -5   5         93.74         83.94        12.25 o
  -8  -5   5         10.71         16.57         8.43 o
  -7  -5   5         14.84         18.64        11.74 o
  -6  -5   5         46.89         50.10        18.36 o
  -5  -5   5         59.12         77.78        16.27 o
  -4  -5   5         40.54         52.50        14.10 o
  -3  -5   5        451.52        502.23        26.71 o
   1  -5   5        120.31        123.37        15.38 o
   2  -5   5        290.39        302.23        20.98 o
   4  -5   5        160.20        154.87        14.06 o
   5  -5   5         46.61         22.44        14.71 o
   6  -5   5          4.46         17.15        18.41 o
   7  -5   5         17.62         26.44        23.87 o
   8  -5   5         63.93         72.10        17.26 o
   9  -5   5         17.08         29.56        26.10 o
  10  -5   5          4.60          2.01        20.62 o
  11  -5   5         32.13         27.87        19.45 o
 -14  -4   5         12.83         27.49        15.32 o
 -13  -4   5         12.59         -2.71        13.21 o
 -12  -4   5        353.46        352.42        23.49 o
 -11  -4   5        241.01        239.99        16.47 o
 -10  -4   5         11.34          7.64         8.03 o
  -9  -4   5         83.39         68.74        10.51 o
  -8  -4   5         87.40         91.29        19.62 o
  -7  -4   5          7.39         -5.32        16.00 o
  -6  -4   5        122.91        124.75        20.37 o
  -5  -4   5         20.47         28.19        14.88 o
  -4  -4   5        116.18        105.31        17.15 o
  -3  -4   5        117.12        101.75        17.54 o
  -2  -4   5         39.31         25.99        14.72 o
   2  -4   5         38.85         16.84        10.35 o
   5  -4   5         40.88         35.68        21.79 o
   6  -4   5         32.82         32.87        10.54 o
   7  -4   5         36.38         30.33        13.78 o
   8  -4   5         12.75          3.47        10.48 o
   9  -4   5         28.06         33.04         8.10 o
  10  -4   5          1.41         -7.38         7.38 o
  11  -4   5          4.65         12.35        10.67 o
  12  -4   5          0.61          0.24        14.26 o
 -12  -3   5          5.06          7.88        10.18 o
 -11  -3   5         61.57         45.93         9.03 o
 -10  -3   5         12.58          4.80        12.64 o
  -9  -3   5        374.43        331.15        25.30 o
  -8  -3   5         14.32         22.58        18.33 o
  -7  -3   5         11.00          2.71        13.06 o
  -6  -3   5         92.77         85.68        18.70 o
  -5  -3   5        599.04        598.44        28.81 o
  -4  -3   5        617.98        608.01        27.48 o
  -3  -3   5        268.00        262.03        22.36 o
  -2  -3   5        500.83        453.38        25.47 o
   1  -3   5        116.77        126.63         9.45 o
   2  -3   5         14.75         11.62         7.82 o
   3  -3   5        348.82        307.07        18.13 o
   4  -3   5         32.11         43.43         8.38 o
   5  -3   5         25.79         22.50        11.37 o
   6  -3   5        383.05        399.67        20.28 o
   7  -3   5         35.16         48.75         9.26 o
   8  -3   5        299.57        354.79        30.17 o
   9  -3   5        185.48        195.11        28.66 o
  10  -3   5         82.89         48.24        17.08 o
  11  -3   5         25.87         16.17        21.25 o
  12  -3   5          8.03          6.84        14.49 o
 -15  -2   5        135.22        129.75        16.28 o
 -14  -2   5         48.01         44.18        10.05 o
 -13  -2   5        121.15        110.64        17.74 o
 -12  -2   5         70.90         88.81         8.66 o
 -11  -2   5         17.32         15.85         9.82 o
 -10  -2   5        152.29        184.77        22.48 o
  -9  -2   5         43.50         69.09        21.99 o
  -8  -2   5          1.99         -0.44        15.42 o
  -7  -2   5          2.97         25.95        14.07 o
  -6  -2   5         73.74         82.32        18.36 o
  -5  -2   5        138.54        127.46        18.65 o
  -4  -2   5         34.75         28.68        14.04 o
  -3  -2   5        105.47        101.50        16.94 o
  -2  -2   5        479.98        434.82        15.99 o
  -1  -2   5         22.64         18.03         6.17 o
   0  -2   5         56.81         57.53         7.07 o
   1  -2   5         39.82         36.26         9.40 o
   2  -2   5        275.35        260.05        15.04 o
   3  -2   5         66.95         81.50        12.60 o
   4  -2   5        276.47        283.04        19.25 o
   5  -2   5         65.82         62.75        16.12 o
   6  -2   5         57.79         47.89         8.42 o
   7  -2   5        408.58        428.54        20.92 o
   8  -2   5        463.97        533.15        25.60 o
   9  -2   5        560.10        598.84        40.69 o
  10  -2   5         71.99         63.93        23.91 o
  11  -2   5         38.57          9.06        20.93 o
  12  -2   5          1.94          1.35        15.41 o
  13  -2   5          3.09          4.39        10.27 o
 -17  -1   5         36.56          6.61         3.95 o
 -16  -1   5         36.42         34.00         9.79 o
 -15  -1   5         31.01         35.21        18.14 o
 -14  -1   5          6.85         12.99        19.96 o
 -13  -1   5        325.71        364.77        21.26 o
 -12  -1   5         25.38         32.48        11.52 o
 -11  -1   5          6.45          6.77         7.63 o
 -10  -1   5          1.82         18.26        13.85 o
  -9  -1   5         18.57         27.17        17.48 o
  -8  -1   5         66.65         63.35        16.97 o
  -7  -1   5          0.71          3.56        13.12 o
  -6  -1   5          7.45          9.79        15.30 o
  -5  -1   5         66.60         60.72        16.57 o
  -4  -1   5         27.30         24.77        14.55 o
  -3  -1   5         98.33         84.26        15.79 o
  -2  -1   5        128.66        124.09        16.22 o
  -1  -1   5         33.30         28.52         8.22 o
   0  -1   5        113.04        110.86        11.08 o
   1  -1   5        328.14        316.63        16.47 o
   2  -1   5         65.16         62.02        13.04 o
   3  -1   5        628.74        638.72        25.76 o
   4  -1   5        342.34        358.72        23.54 o
   5  -1   5         41.80         41.21        12.80 o
   6  -1   5         26.48         15.76        12.60 o
   7  -1   5         42.63         41.82        11.59 o
   8  -1   5        171.79        189.85        13.88 o
   9  -1   5        192.06        228.21        29.04 o
  10  -1   5        140.72        118.68        23.78 o
  11  -1   5         10.25          7.33        15.70 o
  12  -1   5         51.30         79.92        22.03 o
  13  -1   5         24.35         27.29        12.80 o
 -17   0   5         21.87         -0.05         5.17 o
 -16   0   5          0.02         -3.08        17.79 o
 -15   0   5         21.18         42.02        22.51 o
 -14   0   5         66.26         87.87        16.05 o
 -13   0   5         26.55         33.01        12.19 o
 -11   0   5         50.79         42.78         9.27 o
 -10   0   5         12.07          4.26        12.75 o
  -9   0   5         16.87         -0.87        14.61 o
  -8   0   5         76.06         72.61        19.67 o
  -7   0   5         88.16        106.12        17.69 o
  -6   0   5         56.21         40.47        16.36 o
  -5   0   5          2.56          1.00        12.65 o
  -4   0   5         68.63         68.19        13.72 o
  -3   0   5        334.30        316.70        16.93 o
  -2   0   5        450.76        399.15        18.04 o
  -1   0   5          0.09          0.46        10.48 o
   0   0   5         84.36        111.50        12.92 o
   1   0   5        630.37        648.44        23.54 o
   2   0   5          4.63         11.24        12.89 o
   3   0   5         18.35          0.97        13.39 o
   4   0   5        664.82        651.74        29.93 o
   5   0   5         79.52         73.21        15.00 o
   6   0   5          5.55        -15.68        15.68 o
   7   0   5        917.72        944.39        35.18 o
   8   0   5         97.80         98.41        18.87 o
   9   0   5        217.62        209.61        32.00 o
  10   0   5         31.10         28.56        20.07 o
  11   0   5          0.23          1.18        20.54 o
  12   0   5        110.31        119.77        25.23 o
  13   0   5          2.16         -1.79        14.25 o
 -17   1   5         36.14         48.44        13.42 o
 -16   1   5         36.67         34.82        17.70 o
 -15   1   5         31.56         19.80        19.84 o
 -14   1   5          6.59         15.37        24.15 o
 -13   1   5        323.60        364.63        21.90 o
 -12   1   5         25.28         17.75        10.66 o
 -11   1   5          6.41          4.63        10.12 o
 -10   1   5          1.76         -3.66         7.47 o
  -9   1   5         18.48         25.03        10.43 o
  -8   1   5         67.12         62.92        16.59 o
  -7   1   5          0.70          3.31        12.08 o
  -6   1   5          7.37         14.63        12.91 o
  -5   1   5         66.41         55.29        13.19 o
  -4   1   5         27.35         28.31        10.36 o
  -3   1   5         98.41         84.00         9.60 o
  -2   1   5        128.65        105.77         9.94 o
  -1   1   5         33.26         29.94        12.49 o
   0   1   5        113.73         99.90        14.62 o
   1   1   5        330.18        312.93        20.21 o
   2   1   5         65.06         78.71        16.61 o
   3   1   5        624.86        634.82        29.94 o
   4   1   5        341.45        365.71        26.04 o
   5   1   5         42.52          9.77        13.82 o
   6   1   5         25.95         20.13        18.80 o
   7   1   5         42.01         45.03         8.14 o
   8   1   5        171.30        176.17        13.91 o
   9   1   5        190.86        211.45        25.19 o
  10   1   5        139.56        128.93        24.90 o
  11   1   5         10.57         27.59        14.41 o
  12   1   5         50.67         82.66        20.45 o
  13   1   5         24.16         34.09        12.48 o
 -17   2   5         34.91         45.19        13.64 o
 -16   2   5         25.43         37.56        19.90 o
 -15   2   5        136.11        143.18        23.41 o
 -14   2   5         47.87         36.63        26.56 o
 -13   2   5        119.76        120.58        27.58 o
 -12   2   5         70.35         92.23        19.39 o
 -11   2   5         17.65         12.80        12.08 o
 -10   2   5        150.85        156.68        19.79 o
  -9   2   5         43.60         29.86        13.84 o
  -8   2   5          2.05          2.09         7.48 o
  -7   2   5          2.86         14.69        13.80 o
  -6   2   5         73.40         70.74        12.49 o
  -5   2   5        138.22        136.84        12.16 o
  -4   2   5         34.80         37.56         7.66 o
  -3   2   5        105.53         98.01         7.89 o
  -1   2   5         22.29         23.06        15.01 o
   0   2   5         56.70         66.56        15.78 o
   1   2   5         40.79         25.80        15.19 o
   2   2   5        272.98        276.72        22.22 o
   3   2   5         67.13         83.68        17.59 o
   4   2   5        274.87        286.03        24.10 o
   5   2   5         66.04         71.94        19.08 o
   6   2   5         55.76         33.00        19.40 o
   7   2   5        408.86        352.85        22.24 o
   8   2   5        464.16        499.02        32.23 o
   9   2   5        563.05        533.65        37.80 o
  10   2   5         72.11         89.82        16.26 o
  11   2   5         38.46         39.80        18.23 o
  12   2   5          2.01         -1.01        10.37 o
  13   2   5          3.14         -9.07        11.24 o
 -17   3   5         15.82         28.05        12.97 o
 -16   3   5          2.14        -16.83        17.11 o
 -15   3   5         61.41         51.47        20.04 o
 -14   3   5        225.70        228.80        28.18 o
 -13   3   5        147.36        130.68        19.82 o
 -11   3   5         60.97         54.51        11.18 o
 -10   3   5         12.59         14.99         7.03 o
  -9   3   5        372.73        411.96        21.33 o
  -8   3   5         14.36          7.12         4.43 o
  -7   3   5         10.76         -8.02        11.09 o
  -6   3   5         92.12         94.64        12.83 o
  -5   3   5        597.37        592.74        17.20 o
  -1   3   5         57.24         53.76        16.67 o
   0   3   5          3.78          7.47        12.47 o
   1   3   5        116.78        117.21        17.46 o
   2   3   5         14.77         11.12        12.63 o
   3   3   5        352.13        374.54        25.56 o
   4   3   5         31.58         22.08        11.73 o
   5   3   5         25.24          6.62        14.51 o
   6   3   5        385.85        344.36        20.52 o
   7   3   5         35.36         26.76         8.84 o
   8   3   5        300.30        318.96        24.86 o
   9   3   5        184.91        192.66        26.93 o
  10   3   5         82.52         72.32        15.10 o
  11   3   5         25.29         23.01        14.74 o
  12   3   5          7.50         17.30        12.85 o
 -16   4   5          0.04         11.17        14.20 o
 -15   4   5         51.10         39.07        20.02 o
 -14   4   5         12.48          9.15         4.79 o
 -13   4   5         12.70          7.90        11.23 o
  -1   4   5          2.19          2.79        12.70 o
   0   4   5         67.30         55.06        15.66 o
   1   4   5          2.90         -2.61        11.20 o
   2   4   5         39.15         20.45        15.46 o
   3   4   5        135.97        144.14        18.51 o
   4   4   5        101.68         92.81        16.99 o
   5   4   5         40.25          6.46        15.91 o
   6   4   5         33.03         25.15         6.79 o
   7   4   5         35.70         22.88        14.76 o
   8   4   5         13.25         13.86        13.85 o
   9   4   5         27.56         14.13         9.50 o
  10   4   5          1.40         13.95        10.62 o
  11   4   5          4.97          2.70         5.93 o
  12   4   5          0.62        -10.82        10.82 o
 -16   5   5         14.21          6.54         8.46 o
 -15   5   5         12.31         38.81        17.91 o
 -14   5   5         17.16         11.20         8.39 o
 -13   5   5         14.21         -5.32         8.76 o
  -2   5   5        238.13        267.38        20.88 o
  -1   5   5         70.50         81.92        16.32 o
   0   5   5         29.59         39.15        12.75 o
   1   5   5        122.28        126.27        16.19 o
   2   5   5        291.28        271.82        23.48 o
   3   5   5        190.19        147.77        20.88 o
   4   5   5        161.76        174.88        19.40 o
   5   5   5         46.51         39.85        13.72 o
   6   5   5          4.55          1.67        13.49 o
 -15   6   5          4.41         -4.60         4.60 o
 -14   6   5         45.40         47.18         9.96 o
 -13   6   5         21.04         26.77        15.96 o
 -12   6   5         68.38         52.21        18.49 o
  -3   6   5          0.84        -13.85        13.85 o
  -2   6   5         43.22         47.89        14.33 o
  -1   6   5         17.01          6.71        13.27 o
   0   6   5         30.59         64.60        15.88 o
   1   6   5         99.38         76.17        16.76 o
   2   6   5         38.07         57.17        11.23 o
   3   6   5         86.74         82.87        15.46 o
   4   6   5         14.49         29.73        10.31 o
  -8 -11   6          0.44          6.97        21.23 o
  -7 -11   6         88.60          6.32         9.81 o
  -6 -11   6         61.60         33.31        40.79 o
  -5 -11   6        138.12        159.68        14.97 o
  -4 -11   6         48.70         48.13        15.04 o
  -3 -11   6          4.80          2.95        12.10 o
  -2 -11   6          5.87         10.94        19.34 o
  -1 -11   6        108.75        109.42        23.02 o
   0 -11   6        146.58        181.64        22.17 o
   1 -11   6         21.00         14.29        16.57 o
   2 -11   6         49.38         28.15        14.62 o
   3 -11   6        220.58        255.48        22.04 o
 -10 -10   6         43.87         57.63        15.49 o
  -9 -10   6         10.26         14.08        18.00 o
  -8 -10   6          7.79          0.76        13.45 o
  -7 -10   6         13.75         11.29        14.40 o
  -6 -10   6        130.79        135.95        16.51 o
  -5 -10   6         15.47         22.03        11.80 o
  -4 -10   6        295.73        326.45        20.32 o
  -3 -10   6        183.70        155.60        31.50 o
  -2 -10   6         82.37         76.75        11.85 o
  -1 -10   6        168.07        204.89        32.82 o
   0 -10   6         73.53         70.63        27.05 o
   1 -10   6        102.28        120.52        27.86 o
   2 -10   6         67.00         61.90        24.92 o
   3 -10   6         11.40        -17.48        20.87 o
   4 -10   6         46.92         38.28        17.27 o
   5 -10   6         85.31        119.75        19.35 o
 -12  -9   6         79.56        119.59        18.52 o
 -11  -9   6         67.60         96.67        18.68 o
 -10  -9   6         22.33         -2.56        18.72 o
  -9  -9   6          1.48        -12.87        15.56 o
  -8  -9   6         48.32         35.65        19.54 o
  -7  -9   6        379.59        387.91        21.47 o
  -6  -9   6        373.51        357.52        20.59 o
  -5  -9   6         95.98        103.52        19.62 o
  -4  -9   6         16.49         29.64        23.44 o
  -3  -9   6        226.25        178.41        28.80 o
  -2  -9   6        272.01        310.23        24.43 o
  -1  -9   6        179.79        201.35        18.86 o
   0  -9   6        251.77        223.15        19.99 o
   1  -9   6         21.49         57.09        11.44 o
   2  -9   6        118.29        135.54        15.50 o
   3  -9   6        144.07        142.90        19.24 o
   4  -9   6         41.37         24.45        24.51 o
   5  -9   6          3.07         -0.97        21.23 o
   6  -9   6         22.43         16.98        15.81 o
   7  -9   6          1.30          0.27        14.61 o
 -13  -8   6          9.15          7.33        14.79 o
 -12  -8   6         31.35         39.63        12.38 o
 -11  -8   6        101.11        128.32        21.08 o
 -10  -8   6        100.01        132.66        21.24 o
  -9  -8   6         65.93         56.97        19.63 o
  -8  -8   6        477.12        545.27        23.87 o
  -7  -8   6         78.38         97.20        17.26 o
  -6  -8   6        347.85        341.86        26.09 o
  -5  -8   6        691.02        705.62        52.39 o
  -4  -8   6         48.35         53.33        15.38 o
  -3  -8   6        393.04        366.02        18.80 o
  -2  -8   6        969.28        907.54        25.84 o
  -1  -8   6       1641.50       1632.46        58.27 o
   0  -8   6       1063.25       1040.52        35.57 o
   1  -8   6        147.04        123.20        15.88 o
   2  -8   6          5.28         17.01        17.28 o
   3  -8   6        163.44        166.09        16.21 o
   4  -8   6         20.77         36.92        19.66 o
   5  -8   6        207.29        216.79        27.72 o
   6  -8   6         79.86        108.88        24.07 o
   7  -8   6         55.46         42.19        24.08 o
   8  -8   6         12.02         33.44        17.84 o
 -14  -7   6         25.49         33.44        15.94 o
 -13  -7   6         76.67         72.49        14.65 o
 -12  -7   6         64.90         59.20        17.17 o
 -11  -7   6        495.45        482.45        32.96 o
 -10  -7   6        142.78        116.16        18.63 o
  -9  -7   6        201.72        199.23        20.80 o
  -8  -7   6        645.28        595.04        29.15 o
  -7  -7   6        363.39        331.08        21.66 o
  -6  -7   6        170.82        126.42        16.70 o
  -5  -7   6         26.56          2.61        13.96 o
  -4  -7   6         23.17         20.86        21.02 o
  -3  -7   6        215.31        213.84        14.33 o
  -2  -7   6        210.73        206.75        11.48 o
  -1  -7   6       1056.30        950.21        24.77 o
   0  -7   6        161.79        174.44         9.13 o
   1  -7   6        967.91        983.67        24.83 o
   2  -7   6        132.62        110.66        30.43 o
   3  -7   6        120.79        114.35        11.35 o
   4  -7   6        167.33        134.44        19.22 o
   5  -7   6        156.25        150.63        18.64 o
   6  -7   6        202.24        170.00        29.93 o
   7  -7   6        220.99        222.40        34.61 o
   8  -7   6         46.40         52.44        23.42 o
   9  -7   6          5.41        -11.39        16.87 o
 -15  -6   6         21.41         36.22         9.66 o
 -14  -6   6          7.31          1.21        16.25 o
 -13  -6   6          6.11          3.33        14.36 o
 -12  -6   6        166.76        189.67        19.16 o
 -11  -6   6        183.54        200.84        22.72 o
 -10  -6   6        406.35        397.74        21.37 o
  -9  -6   6          4.96         13.20         7.15 o
  -8  -6   6        307.66        329.54        17.46 o
  -7  -6   6        428.74        388.13        21.18 o
  -6  -6   6        228.66        239.10        12.96 o
  -5  -6   6        796.02        825.64        25.51 o
  -4  -6   6        118.43        121.47        18.57 o
   0  -6   6        241.88        212.02        15.24 o
   1  -6   6        235.38        233.04        12.55 o
   2  -6   6        508.69        493.53        29.96 o
   3  -6   6        215.57        238.98        17.32 o
   4  -6   6         46.50         52.93        16.39 o
   5  -6   6       1332.88       1356.50        39.73 o
   6  -6   6        238.69        240.52        23.97 o
   7  -6   6         26.35         28.61        14.99 o
   8  -6   6         51.86         65.60        30.54 o
   9  -6   6         36.86         38.81        22.86 o
  10  -6   6         18.36         12.02        13.87 o
 -15  -5   6          0.48         15.95        14.31 o
 -14  -5   6        124.07        132.61        24.33 o
 -13  -5   6        412.29        421.40        26.57 o
 -12  -5   6        720.46        760.95        28.66 o
 -11  -5   6        285.26        271.50        20.30 o
 -10  -5   6        165.75        164.81        20.91 o
  -9  -5   6        463.44        467.86        17.76 o
  -8  -5   6        387.78        339.80        13.11 o
  -7  -5   6        408.22        380.96        25.35 o
  -6  -5   6       1760.17       1665.22        50.20 o
  -5  -5   6       1306.67       1368.86        42.62 o
  -4  -5   6        630.78        662.98        31.91 o
  -3  -5   6       1029.82       1068.17        38.72 o
   1  -5   6        132.64        122.66        15.18 o
   3  -5   6        159.84        180.88        28.38 o
   4  -5   6         50.93         33.96        19.47 o
   5  -5   6        176.17        169.60        20.67 o
   6  -5   6         63.39         63.26        16.02 o
   7  -5   6        113.88        109.10        20.53 o
   8  -5   6          7.16        -10.90        14.17 o
   9  -5   6         13.27          7.61        24.75 o
  10  -5   6          6.79         16.37        20.29 o
  11  -5   6          3.14         14.34        14.36 o
 -14  -4   6         18.36         33.74        18.95 o
 -13  -4   6         37.79         18.38        18.46 o
 -12  -4   6        386.51        382.36        26.96 o
 -11  -4   6        865.50        860.33        32.40 o
 -10  -4   6       2072.39       2090.16        35.82 o
  -9  -4   6        150.47        144.46        10.98 o
  -8  -4   6        935.47        992.39        41.34 o
  -7  -4   6        534.26        532.33        32.81 o
  -6  -4   6       1254.73       1281.33        42.12 o
  -5  -4   6       1195.75       1308.77        41.25 o
  -4  -4   6        149.88        158.26        20.54 o
  -3  -4   6       3474.65       3784.67        66.02 o
   4  -4   6        187.05        177.63        14.36 o
   5  -4   6        176.76        183.92        16.11 o
   6  -4   6         13.81         18.69         6.90 o
   7  -4   6         50.52         65.02        14.69 o
   8  -4   6         21.93         15.28        13.01 o
   9  -4   6          4.43          7.79         8.30 o
  10  -4   6          6.27         12.98        11.10 o
  11  -4   6         26.69          4.38        14.64 o
 -13  -3   6        397.45        392.19        38.56 o
 -12  -3   6        220.76        206.87        15.57 o
 -11  -3   6        489.43        506.05        20.76 o
 -10  -3   6        843.10        933.61        41.45 o
  -9  -3   6        388.59        372.96        28.11 o
  -8  -3   6        653.80        636.30        32.87 o
  -7  -3   6        119.30        116.28        20.45 o
  -6  -3   6        285.20        293.80        23.15 o
  -5  -3   6       2100.83       2186.59        49.41 o
  -4  -3   6       6890.76       6870.63        82.87 o
  -3  -3   6       1336.66       1451.35        40.60 o
  -2  -3   6        762.35        755.07        32.48 o
   5  -3   6        243.88        232.23        18.21 o
   6  -3   6        152.47        175.45        24.12 o
   7  -3   6         78.56         77.39        18.66 o
   8  -3   6        203.45        163.61        27.39 o
   9  -3   6          9.31          5.27         6.24 o
  10  -3   6          6.45          2.51        12.33 o
  11  -3   6          1.33          4.81        11.37 o
  12  -3   6         15.23         18.41         7.35 o
 -15  -2   6         16.71         21.64        13.15 o
 -14  -2   6         44.64         33.45        11.27 o
 -13  -2   6         51.03         45.12        16.66 o
 -12  -2   6         57.39         69.25         9.67 o
 -11  -2   6        149.86        145.62        14.19 o
 -10  -2   6        838.27        776.94        37.97 o
  -9  -2   6        332.37        346.31        25.01 o
  -8  -2   6        361.07        375.75        27.78 o
  -7  -2   6        117.00        115.91        18.00 o
  -6  -2   6         98.82        106.36        17.25 o
  -5  -2   6       2913.34       2990.85        54.11 o
  -4  -2   6        303.46        307.41        24.27 o
  -1  -2   6        199.72        212.96        10.47 o
   0  -2   6        220.07        212.97        10.80 o
   1  -2   6        539.03        599.23        20.53 o
   2  -2   6        256.29        243.75        16.02 o
   3  -2   6       1197.83       1258.98        36.50 o
   4  -2   6         80.21         66.22        13.00 o
   5  -2   6         18.44         22.70         8.66 o
   6  -2   6         22.90         31.74        12.57 o
   7  -2   6        904.21        968.75        32.71 o
   8  -2   6        541.99        591.53        35.53 o
   9  -2   6        109.70         72.31        24.74 o
  10  -2   6         81.69         72.26        22.74 o
  11  -2   6          5.65          5.44         4.06 o
  12  -2   6         11.10         -3.32        11.07 o
 -17  -1   6         62.03          0.94        10.70 o
 -16  -1   6         21.58         31.62        11.21 o
 -15  -1   6         15.69         25.92        14.73 o
 -14  -1   6        423.31        424.68        35.77 o
 -13  -1   6         17.66         13.59        11.37 o
 -12  -1   6         43.78         62.58        11.67 o
 -11  -1   6         91.62         79.64        13.97 o
 -10  -1   6        116.87        128.36        19.51 o
  -9  -1   6       1587.57       1758.33        50.70 o
  -8  -1   6       1204.10       1310.72        41.29 o
  -7  -1   6        546.71        593.98        29.13 o
  -6  -1   6        604.83        593.71        26.81 o
  -5  -1   6       4318.01       4673.93        63.09 o
  -4  -1   6       1015.59       1038.15        31.17 o
  -3  -1   6       1801.68       1849.09        38.81 o
  -2  -1   6       3166.43       2955.69       137.96 o
  -1  -1   6       2053.93       1996.52        33.10 o
   0  -1   6       4037.71       3838.22        48.98 o
   1  -1   6        231.57        242.04        15.94 o
   2  -1   6       1679.56       1657.81        38.68 o
   3  -1   6       1207.57       1240.44        37.50 o
   4  -1   6        445.52        446.83        25.67 o
   5  -1   6         28.37         11.92        13.30 o
   6  -1   6         57.14         57.68        10.27 o
   7  -1   6         55.06         35.62        11.63 o
   8  -1   6        120.14        138.73        28.81 o
   9  -1   6         77.13         96.27        22.76 o
  10  -1   6        101.63         99.25        24.49 o
  11  -1   6          3.21         -1.67         8.51 o
  12  -1   6          5.37          0.71        13.25 o
 -17   0   6          3.15         -2.32         8.30 o
 -16   0   6        155.74        146.45        18.75 o
 -15   0   6        141.82        161.71        23.85 o
 -14   0   6         35.28         37.23        14.68 o
 -13   0   6         12.98         24.56        16.67 o
 -12   0   6          0.43          5.75         5.79 o
 -11   0   6         15.74         22.38         8.67 o
 -10   0   6        328.70        339.33        26.96 o
  -9   0   6        587.53        561.14        31.42 o
  -8   0   6         11.11         15.22        13.37 o
  -7   0   6       1590.79       1750.60        41.96 o
  -6   0   6        337.06        330.18        21.77 o
  -5   0   6        256.74        213.42        18.87 o
  -4   0   6       3000.87       3123.24        46.09 o
  -3   0   6       8996.88       8880.93        74.57 o
  -2   0   6       2012.41       2078.35        52.78 o
  -1   0   6        637.34        685.48        22.94 o
   0   0   6        601.37        585.59        22.37 o
   1   0   6          7.06         15.98        12.97 o
   2   0   6        362.03        400.53        24.31 o
   3   0   6        467.14        527.39        27.72 o
   4   0   6         51.85         14.83        15.83 o
   5   0   6         54.07         60.87        13.35 o
   6   0   6        765.04        732.49        25.85 o
   7   0   6         84.57         78.56        13.07 o
   8   0   6        461.27        474.15        33.33 o
   9   0   6         93.47         73.36        19.63 o
  10   0   6          4.83          9.27        18.24 o
  11   0   6          1.56        -11.51        19.18 o
  12   0   6          0.00         -3.68        11.38 o
 -17   1   6         61.98         55.35        14.39 o
 -16   1   6         21.23         23.30        16.10 o
 -15   1   6         15.72         20.69        14.38 o
 -14   1   6        420.69        434.44        23.55 o
 -13   1   6         17.70         38.41        14.35 o
 -12   1   6         43.33         15.36        16.56 o
 -11   1   6         90.39         92.62        11.50 o
 -10   1   6        115.75        109.87        19.38 o
  -9   1   6       1597.82       1770.42        47.99 o
  -8   1   6       1206.29       1334.00        38.90 o
  -7   1   6        545.67        559.93        24.68 o
  -6   1   6        611.32        598.44        24.39 o
  -5   1   6       4312.68       4555.58        54.15 o
  -4   1   6       1010.57       1021.88        24.71 o
  -3   1   6       1808.75       1883.22        31.31 o
  -1   1   6       2065.93       2031.20        39.50 o
   0   1   6       4048.27       4186.73        58.19 o
   1   1   6        235.00        237.58        20.13 o
   2   1   6       1671.75       1715.15        43.61 o
   3   1   6       1201.44       1289.60        40.76 o
   4   1   6        443.70        432.39        28.62 o
   5   1   6         28.06         17.36        14.33 o
   6   1   6         56.80         57.87        11.24 o
   7   1   6         55.75         39.63        11.16 o
   8   1   6        120.33        103.45        25.41 o
   9   1   6         77.18         75.00        21.63 o
  10   1   6        101.18         87.43        22.07 o
  11   1   6          3.29         10.19        15.40 o
  12   1   6          5.44         -2.84        12.67 o
 -17   2   6          2.03        -16.13        16.13 o
 -16   2   6          3.74        -12.60        13.85 o
 -15   2   6         17.26          6.43        16.51 o
 -14   2   6         43.93         58.05        27.09 o
 -12   2   6         57.07         18.26        10.67 o
 -11   2   6        148.90        169.29        25.20 o
 -10   2   6        834.83        915.24        35.22 o
  -9   2   6        330.45        359.16        22.22 o
  -8   2   6        359.92        415.29        21.56 o
  -7   2   6        117.63        110.53        15.38 o
  -6   2   6         98.18        108.53        14.55 o
  -5   2   6       2914.54       2933.87        39.05 o
  -4   2   6        305.07        325.13        12.90 o
  -3   2   6       3892.02       4044.83        38.39 o
  -1   2   6        202.88        204.13        19.22 o
   0   2   6        220.33        205.21        20.30 o
   1   2   6        536.66        536.99        27.39 o
   2   2   6        257.06        265.49        23.93 o
   3   2   6       1199.88       1260.17        42.17 o
   4   2   6         79.15         63.38        17.03 o
   5   2   6         17.83         29.89        22.22 o
   6   2   6         22.12         24.28         7.71 o
   7   2   6        902.55        923.31        30.86 o
   8   2   6        543.21        581.53        38.91 o
   9   2   6        108.53        112.71        23.07 o
  10   2   6         82.16         94.86        24.15 o
  11   2   6          5.67         18.35        15.82 o
  12   2   6         11.22         15.95        10.34 o
 -17   3   6         33.69         43.47        13.69 o
 -16   3   6         25.27         18.65        16.72 o
 -15   3   6         74.83         83.72        29.94 o
 -14   3   6        146.67        217.29        26.02 o
  -1   3   6       1628.30       1562.20        40.68 o
   0   3   6        100.59         93.78        16.47 o
   1   3   6        349.40        299.34        22.50 o
   2   3   6        206.15        240.00        21.48 o
   3   3   6        515.47        445.07        27.44 o
   4   3   6        173.71        202.62        22.08 o
   5   3   6        244.76        228.83        16.69 o
   6   3   6        153.72        173.01        24.71 o
   7   3   6         78.58         75.33        13.83 o
   8   3   6        204.23        189.73        23.83 o
   9   3   6          9.37         32.39         8.64 o
  10   3   6          6.48          6.61        16.88 o
  11   3   6          1.25         11.75        13.78 o
  12   3   6         15.18         42.98        10.92 o
 -16   4   6          6.47          8.52        16.97 o
 -15   4   6         18.41         23.10        19.48 o
 -14   4   6         18.70         15.06        15.93 o
  -2   4   6       1398.47       1543.93        42.74 o
  -1   4   6        328.09        319.92        23.09 o
   0   4   6        233.78        248.99        20.34 o
   1   4   6         58.64         58.70        14.94 o
   2   4   6       1124.98       1056.17        39.49 o
   3   4   6         15.64         35.97        14.20 o
   4   4   6        186.56        132.98        21.56 o
   5   4   6        177.59        136.10        22.88 o
   7   4   6         50.34         89.83        20.65 o
   8   4   6         22.46         27.50        16.65 o
   9   4   6          4.49          2.98         5.00 o
  10   4   6          6.05         -2.78         6.74 o
  11   4   6         26.99         27.64         8.89 o
 -16   5   6         25.39         33.14        12.36 o
 -15   5   6          0.48          0.29        14.40 o
 -14   5   6        122.49        121.90        24.39 o
 -13   5   6        414.08        424.96        28.86 o
  -2   5   6        616.90        613.53        30.00 o
  -1   5   6       1546.11       1515.69        43.88 o
   0   5   6        995.33        930.88        36.13 o
   1   5   6        130.14        106.19        17.50 o
   2   5   6        820.62        691.20        33.24 o
   3   5   6        158.03        146.87        21.69 o
   4   5   6         51.33         44.20        10.05 o
   5   5   6        177.04        210.25        21.56 o
 -15   6   6         21.01         24.43         8.53 o
 -14   6   6          7.16          3.52         9.56 o
 -13   6   6          6.34         10.02        16.07 o
  -3   6   6          7.72          3.13        12.26 o
  -2   6   6         23.10         14.85        11.52 o
  -1   6   6        115.67        105.78        15.40 o
   0   6   6        240.95        205.77        21.90 o
   1   6   6        234.24        180.76        20.06 o
   2   6   6        508.20        524.26        29.42 o
   3   6   6        216.15        175.94        20.96 o
  -5   7   6         26.53        -16.03        16.03 o
  -4   7   6         23.00          0.25        11.01 o
  -3   7   6        215.01        210.00        21.48 o
  -2   7   6        210.95        235.95        21.52 o
  -1   7   6       1056.16        924.01        35.71 o
   0   7   6        163.47        104.65        17.16 o
  -7 -11   7          8.93          7.81         9.44 o
  -6 -11   7         10.86          0.21        12.19 o
  -5 -11   7         40.89         41.90         6.98 o
  -4 -11   7          9.78         11.15         6.83 o
  -3 -11   7          0.20         19.27        19.51 o
  -2 -11   7          7.71         12.71        18.98 o
  -1 -11   7         12.49          6.23        17.10 o
   0 -11   7         10.18          3.74        17.31 o
   1 -11   7         11.71         21.76        15.71 o
 -10 -10   7          0.65         -3.19        12.62 o
  -9 -10   7          5.83         -1.69        14.62 o
  -8 -10   7          1.65         -4.64        13.80 o
  -7 -10   7         14.28          4.42        12.37 o
  -6 -10   7          8.93         22.00        15.61 o
  -5 -10   7          4.03         -3.59        10.58 o
  -4 -10   7         32.09         86.87        28.45 o
  -3 -10   7         28.27         21.33        28.34 o
  -2 -10   7          5.06          9.12        27.15 o
  -1 -10   7         13.14        -15.16        26.98 o
   0 -10   7         70.51        103.36        22.78 o
   1 -10   7          7.61          2.89        22.43 o
   2 -10   7         28.33         23.24        21.84 o
   3 -10   7         12.58         -9.92        18.12 o
   4 -10   7          1.89         -5.43        13.81 o
 -12  -9   7         14.69         19.67        14.44 o
 -11  -9   7          0.69         13.68        18.82 o
 -10  -9   7          0.32          3.12        15.39 o
  -9  -9   7         17.09          5.84        12.71 o
  -8  -9   7         59.13         61.53        17.51 o
  -7  -9   7         34.99         33.35        13.20 o
  -6  -9   7          8.43         29.33        16.03 o
  -5  -9   7          2.65         -8.07        23.67 o
  -4  -9   7          2.00         -4.79        26.81 o
  -3  -9   7         39.14         49.87        24.81 o
  -2  -9   7         11.77         31.48        21.89 o
  -1  -9   7         21.69         20.91        16.21 o
   0  -9   7         31.42         37.77        23.45 o
   1  -9   7         81.84         87.86        22.47 o
   2  -9   7         10.86         14.15        26.86 o
   3  -9   7         30.76         23.44        25.07 o
   4  -9   7          9.58         18.66        20.22 o
   5  -9   7         18.40         15.34        16.73 o
   6  -9   7          7.37         -5.06        17.15 o
 -13  -8   7         39.00         67.57        20.17 o
 -12  -8   7          7.45          4.59        15.06 o
 -11  -8   7          2.34         -4.11        17.53 o
 -10  -8   7         49.16         39.46        18.54 o
  -9  -8   7         11.21          0.50        18.26 o
  -8  -8   7          8.53          1.27        11.78 o
  -7  -8   7         11.12         -8.87        14.55 o
  -6  -8   7         11.04         17.15         7.60 o
  -5  -8   7         37.39         48.13        14.06 o
  -4  -8   7         13.35         24.39        11.69 o
  -3  -8   7         52.70         48.99        17.58 o
  -2  -8   7        103.90        131.01        20.97 o
  -1  -8   7        179.77        209.98        19.43 o
   0  -8   7         89.48        115.74        16.34 o
   1  -8   7         66.74         63.88        10.20 o
   2  -8   7         15.73          9.83        10.55 o
   3  -8   7         29.29          5.77        13.08 o
   4  -8   7         18.41         23.11        10.22 o
   5  -8   7          5.41         17.81         8.08 o
   6  -8   7         62.63         11.00        32.12 o
   7  -8   7         23.71         20.59        15.61 o
 -14  -7   7         47.01         33.00        10.17 o
 -13  -7   7          1.16         -2.35        14.66 o
 -12  -7   7        122.13        119.48        20.39 o
 -11  -7   7         83.90         66.46        17.40 o
 -10  -7   7         44.08         56.61        15.76 o
  -9  -7   7         13.45         -4.09        15.89 o
  -8  -7   7         19.87         19.48        11.83 o
  -7  -7   7         24.73         27.95         9.10 o
  -6  -7   7          6.12         -8.62         9.55 o
  -5  -7   7         15.93         27.66         8.12 o
  -4  -7   7         58.68         90.65        13.32 o
  -3  -7   7         85.32         85.22        12.71 o
  -2  -7   7        161.38        159.67        10.77 o
  -1  -7   7        314.80        352.73        14.12 o
   0  -7   7         91.97        102.38        11.47 o
   1  -7   7        203.73        184.10        16.04 o
   2  -7   7         96.10        102.18        13.68 o
   3  -7   7         69.36         73.37        21.04 o
   4  -7   7        106.55        125.98        25.49 o
   5  -7   7         80.77         89.01        25.36 o
   6  -7   7        101.11         72.60        30.03 o
   7  -7   7         88.68        118.39        25.34 o
   8  -7   7         53.12         72.18        18.79 o
 -15  -6   7          6.21         -5.03        11.31 o
 -14  -6   7          3.33         -6.98        14.92 o
 -13  -6   7          8.33          6.87        15.41 o
 -12  -6   7          2.65          9.92        11.71 o
 -11  -6   7         37.31         35.29        17.06 o
 -10  -6   7         67.45         72.96        13.40 o
  -9  -6   7        146.22        129.68        24.33 o
  -8  -6   7         40.81         53.74         8.74 o
  -7  -6   7         40.53         35.63        13.82 o
  -6  -6   7          2.42         20.04         8.19 o
  -5  -6   7         27.02         -3.35         9.56 o
  -4  -6   7        149.09        143.00        12.85 o
  -3  -6   7         80.99         86.42         9.91 o
  -2  -6   7         33.57         34.48        11.83 o
  -1  -6   7        114.09        119.34        28.94 o
   0  -6   7         26.82          2.11        12.69 o
   1  -6   7        218.01        151.23        12.08 o
   2  -6   7        193.80        187.25        21.37 o
   3  -6   7          7.71         -7.38        12.69 o
   4  -6   7        277.45        323.17        34.02 o
   5  -6   7        252.86        195.88        32.23 o
   6  -6   7         60.69         72.62        18.06 o
   7  -6   7         21.99         59.73        27.59 o
   8  -6   7         48.30         80.94        24.52 o
   9  -6   7         13.06         10.77        18.11 o
 -15  -5   7         16.63          6.39        10.91 o
 -14  -5   7         33.33         37.27        12.37 o
 -13  -5   7        225.82        223.63        19.93 o
 -12  -5   7        121.59        132.03        20.05 o
 -11  -5   7        100.34        100.81        13.19 o
 -10  -5   7         92.09         61.12        13.68 o
  -9  -5   7        104.97        106.65        11.34 o
  -8  -5   7         52.37         37.97         6.91 o
  -7  -5   7         16.44          5.69        13.60 o
  -6  -5   7        130.81        148.83        17.89 o
  -5  -5   7        141.72        159.75        24.71 o
  -4  -5   7        104.85        110.02        19.74 o
   1  -5   7         28.96         68.02        12.42 o
   2  -5   7        292.92        277.47        38.76 o
   3  -5   7         21.52         36.50         9.92 o
   4  -5   7        373.56        353.76        20.30 o
   5  -5   7         34.45         42.64        11.28 o
   6  -5   7         53.54         42.65        12.12 o
   7  -5   7          1.74         10.61        12.71 o
   8  -5   7         33.94         31.93        10.52 o
   9  -5   7         16.07         24.53        21.53 o
  10  -5   7          5.51         16.76        15.33 o
 -14  -4   7         38.39         37.01        19.93 o
 -13  -4   7         79.96         76.45        15.97 o
 -12  -4   7        185.09        192.44        18.21 o
 -11  -4   7        271.33        218.78        22.02 o
 -10  -4   7        233.27        231.91        16.23 o
  -9  -4   7         60.24         62.83         8.23 o
  -8  -4   7         30.41         30.93        16.95 o
  -7  -4   7         83.17        107.91        21.19 o
  -6  -4   7          5.64          0.16        14.74 o
  -5  -4   7        174.80        174.80        21.56 o
  -4  -4   7        121.02        110.39        18.67 o
  -3  -4   7         34.95         28.22        14.92 o
   3  -4   7        247.73        216.90        13.72 o
   4  -4   7         50.01         57.69        13.58 o
   5  -4   7         42.45         29.57         8.92 o
   6  -4   7         37.47         27.36        14.49 o
   7  -4   7         39.21         32.54        20.12 o
   8  -4   7          2.06         -8.86         8.86 o
   9  -4   7          7.61         19.94        12.30 o
  10  -4   7         54.90         53.78        10.00 o
  11  -4   7         61.03         86.59        16.78 o
 -14  -3   7         55.79         54.71        25.49 o
 -13  -3   7         14.48         15.25        22.91 o
 -12  -3   7          8.47         13.53        26.07 o
 -11  -3   7         69.80         81.51        17.81 o
 -10  -3   7         63.53         64.68        10.74 o
  -9  -3   7         42.71         28.89        12.76 o
  -8  -3   7         21.95         10.96        19.64 o
  -7  -3   7         14.71          0.05        15.82 o
  -6  -3   7         94.17         85.97        18.16 o
  -5  -3   7         55.34         37.59        16.90 o
  -4  -3   7         51.55         59.25        16.83 o
  -3  -3   7        223.09        237.38        22.33 o
   4  -3   7        155.02        194.77        20.81 o
   5  -3   7        287.06        310.69        29.76 o
   6  -3   7         72.61         96.41        20.76 o
   7  -3   7        329.38        383.17        32.55 o
   8  -3   7         94.39        128.80        23.41 o
   9  -3   7         48.49         27.86        21.25 o
  10  -3   7         20.39         39.03         9.51 o
  11  -3   7         15.43         20.01         6.35 o
 -14  -2   7        102.16         99.29        23.41 o
 -13  -2   7         74.10         82.41        24.17 o
 -12  -2   7          2.07        -17.93        17.93 o
 -11  -2   7         53.29         37.31         8.73 o
 -10  -2   7         29.21         19.26         7.58 o
  -9  -2   7         19.55          9.07        15.33 o
  -8  -2   7          0.73         -8.99        17.68 o
  -7  -2   7         27.71         37.98        14.73 o
  -6  -2   7        137.04        127.74        20.21 o
  -5  -2   7        411.36        389.35        25.02 o
  -4  -2   7        287.60        282.46        23.36 o
  -3  -2   7         94.63         79.05         7.79 o
  -2  -2   7        161.15        162.70        10.85 o
  -1  -2   7         90.44         71.70        10.05 o
   0  -2   7         51.18         52.83         9.47 o
   1  -2   7         37.01         31.88         8.90 o
   2  -2   7       1119.76       1130.64        33.19 o
   3  -2   7         87.48         95.77        14.15 o
   4  -2   7         41.59         58.97         9.90 o
   5  -2   7        317.62        341.18        34.50 o
   6  -2   7        233.01        305.05        27.88 o
   7  -2   7        221.98        242.11        29.31 o
   8  -2   7        158.69        178.56        28.05 o
   9  -2   7         20.45         27.42        17.48 o
  10  -2   7         67.74         92.66        21.58 o
  11  -2   7         46.11         27.23        17.16 o
 -17  -1   7         61.81          1.33         8.98 o
 -16  -1   7          1.36         -6.03        16.61 o
 -15  -1   7         76.47        106.03        21.79 o
 -14  -1   7         45.39         46.24        17.68 o
 -13  -1   7          8.10         -9.27         9.27 o
 -12  -1   7         17.27          5.47         6.54 o
 -11  -1   7         17.31         27.08        10.53 o
 -10  -1   7         41.92         51.69        18.88 o
  -9  -1   7         49.67         21.60        15.44 o
  -8  -1   7         32.28         31.34        18.01 o
  -7  -1   7         30.84         28.30        15.85 o
  -6  -1   7         22.20         25.13        13.99 o
  -5  -1   7         84.14         75.97        15.95 o
  -4  -1   7         58.70         42.22        15.19 o
  -3  -1   7        212.60        205.74        11.40 o
  -2  -1   7         88.47         91.77        12.27 o
  -1  -1   7        391.79        386.54        18.26 o
   0  -1   7        104.73        118.92        13.52 o
   1  -1   7        269.75        298.43        20.13 o
   2  -1   7         89.38         82.95        12.77 o
   3  -1   7         50.73         46.23        15.46 o
   4  -1   7         80.57         79.76        17.07 o
   5  -1   7         92.22         97.89        17.31 o
   6  -1   7        100.83         85.43        17.01 o
   7  -1   7        293.94        313.88        31.64 o
   8  -1   7        311.31        356.10        37.19 o
   9  -1   7         89.29         97.58        27.51 o
  10  -1   7         18.74         34.04        23.04 o
  11  -1   7          7.83         14.27        17.74 o
 -17   0   7         23.79         13.14         8.57 o
 -16   0   7        122.36        131.29        24.19 o
 -15   0   7         83.38         84.59        19.35 o
 -14   0   7          0.03          7.23        10.21 o
 -13   0   7         36.27         43.02        14.75 o
 -12   0   7          6.05         -4.71        12.17 o
 -11   0   7         13.88         16.02         7.12 o
 -10   0   7          3.17          8.31        14.01 o
  -9   0   7          7.93         -4.36        11.53 o
  -8   0   7          0.02          6.93        13.22 o
  -7   0   7         15.26          0.51        11.28 o
  -6   0   7         14.06          8.19         9.65 o
  -5   0   7         56.95         63.02        15.64 o
  -4   0   7        375.38        339.42        20.50 o
  -3   0   7         13.98         10.01        13.72 o
  -2   0   7        162.64        169.42        15.36 o
  -1   0   7         83.73         94.26        13.31 o
   0   0   7         83.81         94.74        14.73 o
   1   0   7        211.13        215.39        19.45 o
   2   0   7        260.05        271.63        23.20 o
   3   0   7         18.42         27.68        15.07 o
   4   0   7          5.27         20.80        14.85 o
   5   0   7         40.64         51.08        10.14 o
   6   0   7        116.01        131.82        28.77 o
   7   0   7        551.95        547.18        35.39 o
   8   0   7         86.20         71.66        16.28 o
   9   0   7        132.86        167.98        25.66 o
  10   0   7          0.02         13.26        19.67 o
  11   0   7         16.01         55.92        16.68 o
 -17   1   7         61.56         58.04        16.85 o
 -16   1   7          1.27          8.58        17.08 o
 -15   1   7         77.09         98.05        25.30 o
 -14   1   7         45.57         23.28        19.68 o
 -13   1   7          7.91         13.88        14.63 o
 -12   1   7         16.96         10.87         8.57 o
 -11   1   7         17.15         37.65        12.47 o
 -10   1   7         41.71         51.32        15.61 o
  -9   1   7         50.25         39.67        15.43 o
  -8   1   7         32.16         32.98        14.63 o
  -7   1   7         30.61         33.26        10.12 o
  -6   1   7         22.03         25.44        14.27 o
  -5   1   7         83.89         74.18        12.75 o
  -4   1   7         58.87         64.10        11.62 o
  -3   1   7        212.61        239.43        15.55 o
  -2   1   7         88.40         75.49        16.63 o
  -1   1   7        393.51        434.62        23.91 o
   0   1   7        104.60         93.28        16.68 o
   1   1   7        268.88        277.65        23.10 o
   2   1   7         88.68         89.24        19.50 o
   3   1   7         50.14         36.72        17.88 o
   4   1   7         80.79         85.15        19.46 o
   5   1   7         93.02         73.66        12.68 o
   6   1   7        101.82        114.50        15.77 o
   7   1   7        292.22        328.50        27.76 o
   8   1   7        314.56        438.89        31.75 o
   9   1   7         88.89         76.41        18.50 o
  10   1   7         19.15         21.11        17.51 o
  11   1   7          8.07         20.75        14.05 o
 -17   2   7         66.15         69.52        17.05 o
 -16   2   7          2.13         -4.63        20.09 o
 -15   2   7         14.87          3.59        18.52 o
 -12   2   7          2.06          0.50         7.95 o
 -11   2   7         52.75         52.78         7.47 o
 -10   2   7         29.29         40.52        12.62 o
  -9   2   7         19.19         23.30         8.65 o
  -8   2   7          0.75         -0.12         6.31 o
  -7   2   7         27.53         23.50        11.28 o
  -6   2   7        136.69        135.48        14.24 o
  -5   2   7        410.85        415.34        16.73 o
  -4   2   7        286.81        276.14        14.53 o
  -2   2   7        161.73        160.70        20.26 o
  -1   2   7         90.11         86.41        18.74 o
   0   2   7         50.79         44.53        17.41 o
   1   2   7         37.42         55.64        17.50 o
   2   2   7       1124.01       1102.74        41.10 o
   3   2   7         87.50         65.48        19.47 o
   4   2   7         41.44         51.00        18.89 o
   5   2   7        316.80        346.86        19.29 o
   6   2   7        233.02        227.78        19.08 o
   7   2   7        221.69        263.57        22.67 o
   8   2   7        159.21        163.40        18.03 o
   9   2   7         20.75         18.67        15.04 o
  10   2   7         66.38         76.72        22.41 o
  11   2   7         46.57         71.27        14.73 o
 -17   3   7         17.00         13.94        13.70 o
 -16   3   7         51.45         55.98        17.76 o
 -15   3   7         58.82         48.43        21.28 o
  -2   3   7        253.49        274.27        23.76 o
  -1   3   7        391.70        376.78        24.46 o
   0   3   7         26.87         27.72        15.71 o
   1   3   7         43.60         38.22        16.15 o
   2   3   7        161.77        164.39        20.49 o
   3   3   7         42.80         55.43        12.53 o
   4   3   7        155.13        182.64        27.51 o
   5   3   7        287.35        315.78        19.17 o
   6   3   7         72.73        119.34        17.98 o
   7   3   7        330.72        363.17        27.29 o
   8   3   7         96.00         90.82        17.11 o
   9   3   7         48.33         27.06         9.00 o
  10   3   7         20.36         17.07         9.48 o
  11   3   7         15.86         30.32         5.70 o
 -17   4   7          2.56         10.35         6.79 o
 -16   4   7         16.19         16.58        11.36 o
 -15   4   7         13.79         36.32        19.37 o
  -2   4   7         89.23         92.35        18.85 o
  -1   4   7        130.32        113.01        19.31 o
   0   4   7         81.29         48.74        16.13 o
   1   4   7        273.31        255.20        22.38 o
   2   4   7         14.10          3.85        15.19 o
   3   4   7        248.72        218.25        23.50 o
   4   4   7         51.00         11.87         8.71 o
   7   4   7         39.23         31.63        18.79 o
   8   4   7          2.09          0.13         9.99 o
   9   4   7          7.67         -3.79         9.88 o
  10   4   7         54.77         61.54        11.74 o
 -16   5   7          1.20          4.09        11.94 o
 -15   5   7         16.64         15.39        12.51 o
 -14   5   7         33.34          1.14        14.51 o
  -3   5   7        286.05        274.49        25.17 o
  -2   5   7        364.36        352.36        27.18 o
  -1   5   7         23.27         20.90        16.69 o
   0   5   7         74.24         66.95        18.05 o
   1   5   7         28.48         19.69        20.21 o
   2   5   7        292.19        280.96        24.73 o
   3   5   7         21.89         28.72         9.93 o
   4   5   7        374.42        369.48        31.50 o
 -15   6   7          6.04         13.72         7.88 o
 -14   6   7          3.22          0.40        12.51 o
 -13   6   7          8.52         22.20        12.20 o
  -4   6   7        149.11        126.41        17.54 o
  -3   6   7         81.60         84.24        11.96 o
  -2   6   7         33.51          8.02        15.68 o
  -1   6   7        114.91         95.09        16.37 o
   0   6   7         26.79         20.36        16.64 o
   1   6   7        218.09        185.93        23.13 o
   2   6   7        194.72        189.10        19.69 o
 -13   7   7          1.18          3.67        10.30 o
 -12   7   7        121.79        121.54        18.69 o
  -5   7   7         15.81         18.37        23.62 o
  -4   7   7         58.43         36.73        15.19 o
  -3   7   7         84.93         56.23        14.88 o
  -2   7   7        159.91        132.03        19.37 o
  -1   7   7        313.69        318.24        25.60 o
   0   7   7         91.91         91.82        15.20 o
  -6 -11   8         30.26         -0.95        10.56 o
  -5 -11   8          1.46         20.83         9.68 o
  -4 -11   8         93.07        126.68        18.88 o
  -3 -11   8         77.23         96.22        19.99 o
  -2 -11   8          9.51          8.83        15.57 o
  -1 -11   8          8.19          6.66        15.11 o
   0 -11   8         20.51         16.95        15.41 o
 -10 -10   8          1.18        -13.81        13.81 o
  -9 -10   8         72.85         75.23        17.65 o
  -8 -10   8         96.88        120.82        22.89 o
  -7 -10   8        184.89        220.03        26.15 o
  -6 -10   8        186.29        209.80        17.69 o
  -5 -10   8        278.71        319.12        21.52 o
  -4 -10   8        429.28        435.68        22.02 o
  -3 -10   8        301.09        268.95        31.06 o
  -2 -10   8        194.33        237.14        31.68 o
  -1 -10   8        109.30        110.28        27.04 o
   0 -10   8        182.39        244.89        28.01 o
   1 -10   8         39.90         49.30        20.29 o
   2 -10   8          1.33         14.32        14.85 o
   3 -10   8         45.79         60.64        16.15 o
 -12  -9   8        128.29        164.06        18.44 o
 -11  -9   8          5.29          0.26        10.72 o
 -10  -9   8        248.30        290.40        21.13 o
  -9  -9   8         26.74         33.21        16.10 o
  -8  -9   8          3.37          3.58        13.83 o
  -7  -9   8         17.81         16.44        12.00 o
  -6  -9   8         77.95         74.40        17.08 o
  -5  -9   8        303.58        333.87        35.32 o
  -4  -9   8        395.11        534.41        40.57 o
  -3  -9   8        666.81        769.38        44.73 o
  -2  -9   8        134.78         97.28        17.15 o
  -1  -9   8        115.73        142.96        24.91 o
   0  -9   8         88.67         94.17        22.75 o
   1  -9   8         20.82          1.78        24.99 o
   2  -9   8          8.13          7.06        25.18 o
   3  -9   8         11.40         -1.88        19.90 o
   4  -9   8         34.11         37.92        17.15 o
   5  -9   8          7.12          6.86        15.30 o
 -13  -8   8         32.50         44.52        11.70 o
 -12  -8   8          9.44         33.30        18.96 o
 -11  -8   8         45.96         33.31        16.22 o
 -10  -8   8        311.32        336.32        29.88 o
  -9  -8   8        350.42        332.98        28.59 o
  -8  -8   8         62.71         34.82        11.92 o
  -7  -8   8         74.97         87.27        13.16 o
  -6  -8   8         78.74         62.56        10.03 o
  -5  -8   8        339.73        391.83        20.06 o
  -4  -8   8        375.49        397.68        19.32 o
  -3  -8   8         69.04         49.43        13.42 o
  -2  -8   8        490.07        436.20        22.38 o
  -1  -8   8       1304.98       1418.56        38.03 o
   0  -8   8         15.73          9.68        12.53 o
   1  -8   8         17.22         14.08         9.98 o
   2  -8   8         60.48         69.75        10.32 o
   3  -8   8          6.35          2.82         7.16 o
   4  -8   8         45.23         46.91        11.65 o
   5  -8   8        122.17        124.26        12.63 o
   6  -8   8         16.09         -7.22         7.22 o
 -14  -7   8          7.32         10.88         9.76 o
 -13  -7   8         70.32         68.00        15.61 o
 -12  -7   8        389.41        407.59        31.90 o
 -11  -7   8         42.28         41.73        14.99 o
 -10  -7   8          6.84         20.97        15.46 o
  -9  -7   8        175.86        173.61        32.02 o
  -8  -7   8         23.22         13.44        12.77 o
  -7  -7   8         70.15         79.06        11.93 o
  -6  -7   8         33.17          9.15         9.01 o
  -5  -7   8         49.97         52.08        17.92 o
  -4  -7   8        124.95        132.32        11.96 o
  -3  -7   8        424.86        409.00        36.20 o
  -2  -7   8        156.12        149.74        13.66 o
  -1  -7   8        292.35        310.37        30.98 o
   0  -7   8        563.85        563.27        38.93 o
   1  -7   8         86.08         81.44        22.89 o
   2  -7   8         78.02         52.39        20.92 o
   3  -7   8        328.47        315.77        30.07 o
   4  -7   8         81.92         83.07        18.17 o
   5  -7   8         64.12         48.37        22.86 o
   6  -7   8        131.18        139.46        22.39 o
   7  -7   8        145.80        108.15        20.03 o
   8  -7   8         17.84         21.10         4.24 o
 -15  -6   8         30.57         47.62        10.66 o
 -14  -6   8         24.81         32.54        11.77 o
 -13  -6   8         29.77         36.91        14.66 o
 -12  -6   8         39.20         39.41        14.08 o
 -11  -6   8         77.00         84.97        13.03 o
 -10  -6   8        181.76        141.86        20.89 o
  -9  -6   8        464.47        522.67        39.98 o
  -8  -6   8        508.37        547.62        21.06 o
  -7  -6   8        607.36        632.30        21.65 o
  -6  -6   8         76.20         64.21        14.51 o
  -5  -6   8        179.38        209.64        17.91 o
  -4  -6   8         38.04         26.25        10.11 o
  -3  -6   8        450.89        470.89        35.43 o
  -2  -6   8        440.35        450.24        21.21 o
  -1  -6   8        176.44        211.37        21.43 o
   0  -6   8       1255.84       1174.26        46.42 o
   1  -6   8        337.08        336.76        27.07 o
   2  -6   8        185.42        184.89        24.96 o
   3  -6   8         56.35         43.23        13.18 o
   4  -6   8        458.91        420.84        34.68 o
   5  -6   8         32.25         16.22        16.41 o
   6  -6   8        144.76        170.25        28.79 o
   7  -6   8         33.52         38.46        21.18 o
   8  -6   8         36.82         42.85        19.58 o
 -15  -5   8         59.62         53.62        12.23 o
 -14  -5   8        165.12        161.21        20.56 o
 -13  -5   8        298.13        319.37        21.48 o
 -12  -5   8        634.95        686.03        28.48 o
 -11  -5   8        142.25        151.29        16.44 o
 -10  -5   8        731.14        725.86        30.03 o
  -9  -5   8       1089.63       1144.70        34.32 o
  -8  -5   8        195.37        181.77        11.13 o
  -7  -5   8        625.33        594.77        20.29 o
  -6  -5   8        318.82        337.20        18.52 o
  -5  -5   8        742.84        756.23        38.71 o
   0  -5   8        199.34        163.21        16.07 o
   1  -5   8        484.56        432.91        21.10 o
   2  -5   8        260.63        275.43        25.22 o
   3  -5   8        253.78        240.08        19.07 o
   4  -5   8         20.78         36.62         8.95 o
   5  -5   8         70.01         83.00        13.77 o
   6  -5   8         11.99         13.07        10.85 o
   7  -5   8         27.08         29.84         9.67 o
   8  -5   8          9.32         30.86        13.27 o
   9  -5   8          2.32         13.03        14.89 o
 -15  -4   8         70.43         97.30        19.26 o
 -14  -4   8         45.77         47.46        24.84 o
 -13  -4   8        122.11        120.83        19.33 o
 -12  -4   8        355.08        367.70        23.26 o
 -11  -4   8         68.91         54.62        23.21 o
 -10  -4   8        667.67        662.12        23.97 o
  -9  -4   8        496.01        482.85        18.16 o
  -8  -4   8        578.74        621.70        23.29 o
  -7  -4   8       1095.63       1037.59        42.26 o
  -6  -4   8        644.94        651.16        33.42 o
  -5  -4   8         16.87          8.84        15.22 o
  -4  -4   8        501.14        513.50        30.78 o
   2  -4   8         14.52         -1.07         7.27 o
   3  -4   8        339.89        304.21        19.20 o
   4  -4   8        471.28        458.17        41.26 o
   5  -4   8         20.22         21.18        15.78 o
   6  -4   8        154.00        176.70        15.09 o
   7  -4   8          5.83         -6.00         9.70 o
   8  -4   8         16.13         21.64        10.65 o
   9  -4   8         18.83          2.69         9.08 o
  10  -4   8         23.46         12.84        16.98 o
 -14  -3   8        113.78        107.25        28.06 o
 -13  -3   8        411.25        459.62        40.80 o
 -12  -3   8        875.76        910.85        46.53 o
 -11  -3   8        162.22        144.95        15.93 o
 -10  -3   8         84.09         87.07        11.93 o
  -9  -3   8        178.10        164.80        11.02 o
  -8  -3   8        409.06        373.21        30.93 o
  -7  -3   8         69.75         67.33        15.02 o
  -6  -3   8       1093.78       1095.79        42.11 o
  -5  -3   8        321.64        317.70        26.07 o
  -4  -3   8        757.38        857.81        36.57 o
   3  -3   8        162.72        127.06        18.54 o
   4  -3   8        274.11        271.31        28.18 o
   5  -3   8        327.98        304.03        30.94 o
   6  -3   8         58.70         41.75        19.67 o
   7  -3   8        116.78        141.42        24.43 o
   8  -3   8        156.68        127.26        21.61 o
   9  -3   8         36.73         54.63        11.90 o
  10  -3   8          3.02         -8.19         8.19 o
 -15  -2   8        132.63        131.11        25.64 o
 -14  -2   8         83.54         58.87        22.56 o
 -13  -2   8        133.94        176.95        23.68 o
 -12  -2   8        338.99        344.27        22.38 o
 -11  -2   8        124.69        126.49        13.98 o
 -10  -2   8         58.20         47.30         6.73 o
  -9  -2   8        133.09         96.75        20.48 o
  -8  -2   8        403.69        394.94        25.77 o
  -7  -2   8        780.35        765.16        35.09 o
  -6  -2   8        286.69        301.23        23.54 o
  -5  -2   8        412.37        422.99        28.03 o
  -4  -2   8        540.92        570.76        28.85 o
  -3  -2   8       4056.63       4316.71        71.24 o
   0  -2   8         67.60         69.39         9.67 o
   1  -2   8       1814.20       1902.31        40.81 o
   3  -2   8         89.51        110.01        17.95 o
   4  -2   8        335.35        352.50        34.68 o
   5  -2   8        320.35        314.91        31.74 o
   6  -2   8        419.41        458.88        37.83 o
   7  -2   8         75.72         95.87        29.26 o
   8  -2   8        244.07        255.39        31.05 o
   9  -2   8         22.59         10.80        19.50 o
  10  -2   8         30.63         19.87         8.61 o
 -17  -1   8         59.51         -2.62         9.78 o
 -16  -1   8         63.46         59.68        10.09 o
 -15  -1   8         31.99         44.02        14.07 o
 -14  -1   8         75.83         96.08        33.09 o
 -13  -1   8        167.01        175.13        23.60 o
 -12  -1   8        147.31        151.05        16.06 o
 -11  -1   8         26.23         27.77        11.51 o
 -10  -1   8        177.13        181.66        14.74 o
  -9  -1   8        270.58        239.59        23.25 o
  -8  -1   8        724.67        754.37        33.38 o
  -7  -1   8        735.81        787.07        33.31 o
  -6  -1   8        610.29        634.90        29.65 o
  -5  -1   8       2237.83       2164.83        49.62 o
  -4  -1   8       8452.37       9112.58        96.65 o
  -3  -1   8        527.69        535.31        17.71 o
  -2  -1   8       3151.37       3204.82        48.51 o
  -1  -1   8       1862.34       1737.24        38.05 o
   0  -1   8        690.17        716.78        27.64 o
   1  -1   8        163.38        167.43        17.79 o
   2  -1   8         43.28         40.22        11.50 o
   3  -1   8        227.01        228.76        15.61 o
   4  -1   8         81.29         78.84        11.52 o
   5  -1   8         80.75        143.43        26.94 o
   6  -1   8        358.53        346.74        31.00 o
   7  -1   8         91.34         88.17        28.63 o
   8  -1   8        139.11        156.31        26.53 o
   9  -1   8         13.13         25.28        19.12 o
  10  -1   8          5.04          6.56        18.34 o
  11  -1   8          5.92         -6.62         6.62 o
 -18   0   8         17.46         -5.24         5.24 o
 -17   0   8         60.90         36.24        15.20 o
 -16   0   8        214.34        151.74        22.90 o
 -15   0   8        199.72        222.17        17.28 o
 -14   0   8        223.52        220.03        20.46 o
 -13   0   8         32.11         11.17        16.83 o
 -12   0   8          0.24         -1.92        14.15 o
 -11   0   8         38.18         30.69         7.60 o
 -10   0   8         65.44         54.49        17.07 o
  -9   0   8        235.96        277.30        23.56 o
  -8   0   8       1499.36       1569.74        44.85 o
  -7   0   8       3315.28       3494.94        61.33 o
  -6   0   8          0.27          4.05        10.38 o
  -5   0   8        242.51        252.07        19.50 o
  -4   0   8       3021.16       3429.47        55.18 o
  -3   0   8       1291.32       1231.71        33.33 o
  -2   0   8        333.80        368.79        22.03 o
  -1   0   8        500.90        565.25        25.00 o
   0   0   8       2214.77       2128.02        48.04 o
   1   0   8         62.73         51.96        14.95 o
   2   0   8         18.31         30.59        17.31 o
   3   0   8          5.60         -5.26        14.34 o
   4   0   8         23.38         26.47         9.54 o
   5   0   8         54.55         55.82        10.28 o
   6   0   8          2.15          7.24         8.96 o
   7   0   8         16.08         12.29        10.46 o
   8   0   8          9.89         17.07        16.80 o
   9   0   8         66.11         82.20        24.40 o
  10   0   8         11.84         24.64        16.99 o
  11   0   8         15.20          8.00         9.76 o
 -17   1   8         59.46         68.71        16.54 o
 -16   1   8         64.03         64.52        17.19 o
 -15   1   8         31.80         33.37        10.81 o
 -14   1   8         75.39        106.16        20.61 o
 -13   1   8        164.82        193.64        25.18 o
 -12   1   8        150.11        143.47        19.02 o
 -11   1   8         26.89         12.56         5.51 o
 -10   1   8        178.24        161.27        19.66 o
  -9   1   8        267.76        258.30        21.40 o
  -8   1   8        724.85        714.50        28.50 o
  -7   1   8        737.48        781.18        28.27 o
  -6   1   8        606.15        617.85        23.88 o
  -5   1   8       2247.67       2169.11        42.40 o
  -4   1   8       8461.22       9085.87        81.90 o
  -3   1   8        522.71        526.37        27.36 o
  -2   1   8       3155.23       3204.94        57.64 o
  -1   1   8       1861.47       1823.20        44.95 o
   0   1   8        691.75        697.04        30.96 o
   1   1   8        162.64        155.82        19.98 o
   2   1   8         43.36         42.96        19.69 o
   3   1   8        225.76        239.30        23.54 o
   4   1   8         82.13         84.90        14.66 o
   5   1   8         81.65        109.27        14.03 o
   6   1   8        358.33        317.22        25.51 o
   7   1   8         92.35         68.03        12.48 o
   8   1   8        139.62        142.82        26.90 o
   9   1   8         13.05         13.65        18.70 o
  10   1   8          5.09         19.95        11.89 o
  11   1   8          5.84         14.02        13.15 o
 -17   2   8         61.33         50.94        18.51 o
 -16   2   8         26.35         31.23        16.26 o
 -15   2   8        131.13        128.63        25.66 o
 -13   2   8        134.32        177.58        17.85 o
 -12   2   8        339.65        332.63        26.08 o
 -11   2   8        123.53        107.68        15.14 o
 -10   2   8         58.11         48.26        14.28 o
  -9   2   8        130.29        111.53        13.59 o
  -8   2   8        406.85        434.42        21.65 o
  -7   2   8        787.45        764.87        25.99 o
  -6   2   8        286.88        307.67        17.96 o
  -5   2   8        415.56        430.39        18.22 o
  -3   2   8       4046.67       4143.62        68.26 o
  -2   2   8       1252.85       1130.76        39.30 o
  -1   2   8        487.60        478.34        26.77 o
   0   2   8         67.09         71.39        18.91 o
   1   2   8       1820.79       1799.52        50.33 o
   2   2   8       1270.33       1252.45        45.38 o
   3   2   8         88.81         92.52        19.54 o
   4   2   8        335.38        325.18        18.11 o
   5   2   8        318.35        307.02        19.56 o
   6   2   8        420.49        358.83        27.99 o
   7   2   8         75.36         96.90        20.86 o
   8   2   8        243.65        282.88        23.43 o
   9   2   8         22.59         15.93        15.27 o
  10   2   8         30.30         32.55        14.11 o
 -17   3   8         83.30        100.60        19.63 o
 -16   3   8         21.95         12.90        19.83 o
 -15   3   8        139.13        112.25        24.80 o
  -3   3   8       2904.65       2954.78        62.53 o
  -2   3   8        370.47        418.13        27.35 o
  -1   3   8         70.71         63.67        20.00 o
   0   3   8         46.98         43.07        13.35 o
   1   3   8       1361.34       1304.55        46.32 o
   2   3   8        139.46        105.34        20.64 o
   3   3   8        163.73        154.74        21.94 o
   4   3   8        273.36        244.40        17.07 o
   5   3   8        326.37        327.88        26.30 o
   6   3   8         59.18         33.80        18.97 o
   7   3   8        117.29        124.79        14.80 o
   8   3   8        157.20        117.46        24.76 o
   9   3   8         36.85         54.83        17.37 o
  10   3   8          2.96         -5.17         5.17 o
 -17   4   8         13.54         31.72        12.01 o
 -16   4   8         27.07         30.33        14.61 o
 -15   4   8         71.17         75.37        23.01 o
  -3   4   8        289.53        291.69        25.55 o
  -2   4   8        278.82        253.83        24.34 o
  -1   4   8         17.85         31.05        12.98 o
   0   4   8         26.51         12.61        15.39 o
   1   4   8          5.02         -3.92        12.98 o
   2   4   8         14.86          3.36        10.82 o
   3   4   8        339.04        271.16        24.58 o
   8   4   8         16.04         45.98        14.76 o
 -16   5   8         53.25         55.75        14.27 o
 -15   5   8         59.55         63.25        19.48 o
  -4   5   8       1404.33       1378.19        48.69 o
  -3   5   8          2.16        -10.23        19.50 o
  -2   5   8        333.01        267.07        24.89 o
  -1   5   8         56.38         49.44        16.14 o
   0   5   8        198.85        194.38        24.39 o
   1   5   8        483.98        476.87        31.00 o
   2   5   8        260.66        210.28        26.86 o
 -15   6   8         30.82         70.44        12.33 o
 -14   6   8         25.13         38.33         8.79 o
  -5   6   8        181.07        162.45        23.44 o
  -4   6   8         37.30         22.17        13.67 o
  -3   6   8        448.32        400.71        28.01 o
  -2   6   8        440.54        388.36        27.30 o
  -1   6   8        176.11        188.06        25.17 o
   0   6   8       1251.42       1156.68        47.09 o
   1   6   8        339.79        318.36        27.91 o
 -14   7   8          7.58         10.52         4.96 o
 -13   7   8         70.76         94.69        15.70 o
  -4   7   8        127.10          4.91        29.33 o
  -3   7   8        427.73        433.32        39.24 o
  -4 -11   9          4.33          5.70        11.48 o
  -9 -10   9          5.83         -3.27         7.80 o
  -8 -10   9          7.18        -11.44        13.89 o
  -7 -10   9          1.18          1.24        15.77 o
  -6 -10   9         11.28         28.08        10.10 o
  -5 -10   9         25.90         34.14         9.05 o
  -4 -10   9         12.87         -8.13         9.62 o
  -3 -10   9         40.57         34.94        16.48 o
  -2 -10   9         14.60         -9.48        17.84 o
  -1 -10   9         16.56         25.91        16.31 o
   0 -10   9          9.70         15.35        18.50 o
   1 -10   9          6.47         13.70        13.90 o
   2 -10   9         18.20         35.58        11.80 o
 -12  -9   9         10.82          5.43        11.97 o
 -11  -9   9         10.99         21.83        12.73 o
 -10  -9   9          0.21         -2.55        12.17 o
  -9  -9   9         19.10         27.92        15.44 o
  -8  -9   9          1.49         -0.60        12.07 o
  -7  -9   9         42.76         37.19        16.15 o
  -6  -9   9          1.46          3.77        14.93 o
  -5  -9   9         23.11         26.42        25.68 o
  -4  -9   9         65.69         69.04        26.23 o
  -3  -9   9         24.67         16.16        22.20 o
  -2  -9   9          6.98          0.07        18.69 o
  -1  -9   9         55.43         39.21        22.33 o
   0  -9   9          3.75          0.46        18.96 o
   1  -9   9         25.18         19.33        21.79 o
   2  -9   9         12.83         41.73        15.52 o
   3  -9   9          3.24         11.28        17.23 o
   4  -9   9         32.87         14.99        13.47 o
 -13  -8   9         24.53         22.74        10.90 o
 -12  -8   9          0.07         18.77        14.86 o
 -11  -8   9          3.06         -4.51        16.49 o
 -10  -8   9          2.92        -13.57        24.07 o
  -9  -8   9         25.77         19.70        19.06 o
  -8  -8   9         14.20         -9.18         9.18 o
  -7  -8   9         24.07         24.84         9.50 o
  -6  -8   9          8.56          6.90        15.29 o
  -5  -8   9          7.47         16.23        10.02 o
  -4  -8   9         28.00         27.06        10.47 o
  -3  -8   9          5.95          5.92         9.36 o
  -2  -8   9         28.20         18.50        12.11 o
  -1  -8   9         27.11         51.91        18.50 o
   0  -8   9          4.28          6.48        16.06 o
   1  -8   9         49.63         42.13        10.07 o
   2  -8   9          0.87          5.30        14.25 o
   3  -8   9          0.06          9.90         7.57 o
   4  -8   9         33.64         26.94         7.19 o
   5  -8   9         28.02         15.28        11.23 o
 -14  -7   9          2.73         14.99        16.66 o
 -13  -7   9         65.78         79.58        15.49 o
 -12  -7   9         30.15         22.25        15.10 o
 -11  -7   9          9.34          5.55        13.22 o
 -10  -7   9         21.57         16.18        14.92 o
  -9  -7   9          6.41          9.49         8.39 o
  -8  -7   9         21.27         20.72         9.23 o
  -7  -7   9         45.81         43.45        15.81 o
  -6  -7   9         28.51         52.20        16.92 o
  -5  -7   9         13.16         16.35        10.41 o
  -4  -7   9         73.30        104.30        14.01 o
  -3  -7   9         63.41         66.31        15.00 o
  -2  -7   9         93.45         83.65        15.45 o
  -1  -7   9        190.76        205.60        25.29 o
   0  -7   9          8.59          1.75         8.47 o
   1  -7   9         59.45         41.10        10.96 o
   2  -7   9         24.48         17.04        15.70 o
   3  -7   9        136.04        130.19        24.45 o
   4  -7   9        154.09        173.20        21.86 o
   5  -7   9         36.34         40.93        18.55 o
   6  -7   9        112.48        154.19        20.94 o
   7  -7   9        108.80        120.55        10.89 o
 -15  -6   9          6.23         -7.20         7.20 o
 -14  -6   9         17.86         14.79        11.42 o
 -13  -6   9          0.29          3.06        13.29 o
 -12  -6   9          6.81          9.97         6.44 o
 -11  -6   9         22.94          3.17        11.03 o
 -10  -6   9         77.61         83.86        14.77 o
  -9  -6   9          3.23          6.29        17.14 o
  -8  -6   9         35.95         30.49        21.21 o
  -7  -6   9          9.85         -5.82         9.20 o
  -6  -6   9         42.06         31.06        10.74 o
  -5  -6   9         16.38          6.44         8.51 o
  -4  -6   9         36.08         21.23        36.76 o
  -3  -6   9        243.22        246.64        23.28 o
  -2  -6   9        346.81        367.48        28.73 o
  -1  -6   9        194.04        193.16        41.55 o
   0  -6   9         32.78         15.14        13.44 o
   1  -6   9        169.77        166.55        22.48 o
   2  -6   9          7.00          6.75        10.84 o
   3  -6   9         14.27         29.15         9.30 o
   4  -6   9          5.03         -0.44        12.17 o
   5  -6   9         80.42         53.21        23.66 o
   6  -6   9         61.13         61.49        19.51 o
   7  -6   9         45.81         60.51        18.02 o
   8  -6   9          1.71          0.62        10.96 o
 -15  -5   9         14.28         31.49        11.04 o
 -14  -5   9          3.18         16.19        12.01 o
 -13  -5   9         30.79         41.88        15.86 o
 -12  -5   9          8.11         14.89        11.46 o
 -11  -5   9          4.79         12.05        14.28 o
 -10  -5   9         56.85         62.01        15.38 o
  -9  -5   9         21.25         35.50         7.19 o
  -8  -5   9         18.65         11.59        11.02 o
  -7  -5   9         42.09         56.00        16.24 o
  -6  -5   9         27.96         46.86        10.43 o
  -5  -5   9         47.90         80.62        12.86 o
  -4  -5   9          7.07         19.31        11.66 o
  -3  -5   9         43.20         26.94        13.93 o
  -2  -5   9         77.08         65.76        10.38 o
  -1  -5   9        443.92        420.91        25.40 o
   0  -5   9          1.59         12.20        26.21 o
   1  -5   9        429.95        445.28        33.39 o
   2  -5   9          4.91          0.93        16.87 o
   3  -5   9        153.10        154.09        23.53 o
   4  -5   9         78.71         96.72        14.07 o
   5  -5   9         59.37         65.05        13.14 o
   6  -5   9         32.27         40.61        12.91 o
   7  -5   9          2.67          5.13        14.34 o
   8  -5   9         30.12         36.75         5.50 o
 -15  -4   9          7.70         16.80        20.38 o
 -14  -4   9         16.21          1.88        21.61 o
 -13  -4   9         30.71         28.62        12.91 o
 -12  -4   9          1.05          0.21        13.54 o
 -11  -4   9         37.40         22.26        15.45 o
 -10  -4   9        120.20        111.23        14.04 o
  -9  -4   9         49.47         55.98        10.75 o
  -8  -4   9          9.24         12.70         9.79 o
  -7  -4   9         38.94         36.29        23.13 o
  -6  -4   9        125.88        132.31        22.93 o
  -5  -4   9         46.51         63.35        19.09 o
  -1  -4   9          8.55         22.12        20.00 o
   0  -4   9         63.43         69.33        10.75 o
   1  -4   9         76.55         52.85        12.48 o
   2  -4   9        258.72        228.41        16.46 o
   3  -4   9        187.48        213.18        15.31 o
   4  -4   9         61.11         61.86        20.24 o
   5  -4   9         67.44         84.51        20.29 o
   6  -4   9          2.02         -5.68         8.72 o
   7  -4   9         26.71         39.57        13.31 o
   8  -4   9          7.47          7.44        10.71 o
   9  -4   9         21.13         12.73         9.21 o
 -15  -3   9         89.03         95.11        27.28 o
 -14  -3   9          9.78         21.49        22.40 o
 -13  -3   9        111.66        128.88        31.95 o
 -12  -3   9        395.85        395.67        35.74 o
 -11  -3   9          5.15         16.89        10.29 o
 -10  -3   9         39.08         48.53        11.89 o
  -9  -3   9         25.52         12.68         9.76 o
  -8  -3   9         43.21         49.45         9.74 o
  -7  -3   9         11.09         -0.12        11.18 o
  -6  -3   9          6.87         16.34        15.02 o
  -5  -3   9          2.25         -0.06        15.70 o
  -4  -3   9        161.97        137.00        18.67 o
   1  -3   9         45.68         37.02        14.85 o
   2  -3   9         57.50         87.78        20.65 o
   3  -3   9         41.02         22.58        10.55 o
   4  -3   9        182.57        193.04        27.30 o
   5  -3   9         10.26          4.96        16.95 o
   6  -3   9        156.10        150.08        14.70 o
   7  -3   9         49.00         61.88        14.02 o
   8  -3   9         17.42         12.89        11.88 o
   9  -3   9          7.77          0.51         8.32 o
 -15  -2   9         41.22         40.94        21.13 o
 -14  -2   9        110.39        125.42        25.05 o
 -13  -2   9         35.43         54.79        14.41 o
 -12  -2   9         79.47         89.10        21.64 o
 -11  -2   9         63.15         74.92        12.11 o
 -10  -2   9         12.62         12.51         4.38 o
  -9  -2   9          8.71          2.15         3.34 o
  -8  -2   9         51.83         65.06        11.31 o
  -7  -2   9          1.70         -1.32        16.91 o
  -6  -2   9         22.17         14.97        14.97 o
  -5  -2   9        135.99        125.31        19.64 o
  -4  -2   9          6.94         11.10        16.30 o
   2  -2   9         11.29         14.90        10.63 o
   3  -2   9         61.85         58.51        16.42 o
   4  -2   9        197.46        222.31        28.36 o
   5  -2   9         90.10         84.70        22.23 o
   6  -2   9        255.73        296.28        34.03 o
   7  -2   9        131.71        155.40        28.44 o
   8  -2   9         66.54         87.62        24.23 o
   9  -2   9         85.39        124.10        13.35 o
  10  -2   9          1.69         -0.25         4.58 o
 -17  -1   9         17.08          3.90         9.68 o
 -16  -1   9        124.63        133.82        15.62 o
 -15  -1   9          3.45         -0.04         7.54 o
 -14  -1   9         12.76         13.28        20.69 o
 -13  -1   9         38.85         39.15        17.86 o
 -12  -1   9         53.67         58.54        12.36 o
 -11  -1   9          5.46         10.04         4.46 o
 -10  -1   9         16.93         16.74         4.86 o
  -9  -1   9         58.24         76.15        15.87 o
  -8  -1   9         26.72         26.31        14.56 o
  -7  -1   9         55.68         53.14        15.95 o
  -6  -1   9         45.18         30.33        16.21 o
  -5  -1   9        300.56        303.25        23.44 o
  -4  -1   9         10.01          8.90         8.34 o
  -3  -1   9         65.98         69.57        14.56 o
  -2  -1   9         64.15         52.85        10.73 o
  -1  -1   9        162.53        165.22        15.17 o
   0  -1   9         37.72         29.95        14.96 o
   1  -1   9         82.43         98.33        11.75 o
   2  -1   9        149.01        147.72        14.34 o
   3  -1   9          2.05         -1.92         4.12 o
   4  -1   9         11.44         -6.04        17.18 o
   5  -1   9        280.76        327.30        27.61 o
   6  -1   9        127.53        142.74        23.04 o
   7  -1   9        124.95        101.24        30.03 o
   8  -1   9        116.74        120.95        26.75 o
   9  -1   9         33.23         20.55        18.20 o
  10  -1   9         39.42         40.86        14.54 o
 -18   0   9          1.66          6.94         9.94 o
 -17   0   9         13.27          3.15        16.44 o
 -16   0   9        181.39        162.47        15.53 o
 -15   0   9         23.55         21.21        12.22 o
 -14   0   9         30.03        -14.73        14.95 o
 -13   0   9          0.07          4.59        15.26 o
 -12   0   9          0.04          2.15        10.19 o
 -11   0   9         27.15         25.06         9.07 o
 -10   0   9          0.28          7.96         7.35 o
  -9   0   9         19.35         22.05        12.38 o
  -8   0   9          1.49         -6.74         8.19 o
  -7   0   9         92.30         82.54        14.49 o
  -6   0   9        409.35        396.59        24.92 o
  -5   0   9         95.50         78.28        16.21 o
  -4   0   9        299.87        294.13        14.78 o
  -3   0   9         15.10         22.91        14.73 o
  -2   0   9         61.37         57.45        16.66 o
  -1   0   9        918.92        982.75        33.45 o
   0   0   9         36.69         44.17        13.23 o
   1   0   9        101.23        101.77        17.61 o
   2   0   9         24.78         27.06        14.68 o
   3   0   9          1.05          3.15         9.48 o
   4   0   9         92.88         86.86        14.71 o
   5   0   9          0.06          5.57         8.17 o
   6   0   9         18.18         14.09        14.43 o
   7   0   9        215.37        263.30        28.94 o
   8   0   9          1.25         19.07        19.28 o
   9   0   9         17.10         24.79        15.24 o
  10   0   9         16.93         14.40        11.62 o
 -18   1   9         17.25         13.37         6.58 o
 -17   1   9         16.96          3.35        15.19 o
 -16   1   9        124.55        130.92        22.60 o
 -15   1   9          3.55         12.49         7.94 o
 -14   1   9         12.85         16.65         8.46 o
 -13   1   9         38.73         49.87        21.23 o
 -11   1   9          5.66         -7.18        11.64 o
 -10   1   9         17.04         15.34        18.40 o
  -9   1   9         58.44         52.14        18.43 o
  -8   1   9         26.89         10.66        13.35 o
  -7   1   9         56.20         45.81        11.34 o
  -6   1   9         45.30         44.94         9.45 o
  -5   1   9        301.31        296.01        18.34 o
  -3   1   9         65.78         65.57        17.32 o
  -2   1   9         63.77         59.87        18.38 o
  -1   1   9        161.17        151.99        20.39 o
   0   1   9         37.58         18.13        16.11 o
   1   1   9         81.44         64.87        17.74 o
   2   1   9        149.74        127.43        18.23 o
   3   1   9          2.20         -3.12        13.70 o
   4   1   9         10.79         24.64         7.10 o
   5   1   9        281.75        286.42        26.93 o
   6   1   9        127.90        153.29        20.86 o
   7   1   9        126.04        138.44        24.21 o
   8   1   9        116.27        125.85        23.87 o
   9   1   9         32.98         -0.06        12.71 o
  10   1   9         39.07         50.24        14.77 o
 -17   2   9          7.66          3.33        14.43 o
 -16   2   9         78.33         67.52        19.20 o
 -14   2   9        110.36         90.11        15.29 o
 -13   2   9         35.19         37.84         9.54 o
 -12   2   9         79.59         66.99        12.98 o
 -11   2   9         63.60         59.00        11.60 o
 -10   2   9         12.68          8.27         3.62 o
  -3   2   9        312.08        299.34        26.42 o
  -2   2   9        119.50        146.16        18.15 o
  -1   2   9         82.85         77.50        19.89 o
   0   2   9          8.29          3.30        17.13 o
   1   2   9        459.15        456.63        30.81 o
   2   2   9         11.20         10.94        10.19 o
   3   2   9         62.51         48.44        16.72 o
   4   2   9        197.39        199.22        16.63 o
   5   2   9         90.93         87.49        12.82 o
   6   2   9        255.30        273.41        22.85 o
   7   2   9        131.30        182.36        18.27 o
   8   2   9         66.68         86.24        18.76 o
   9   2   9         84.76         98.99        19.56 o
  10   2   9          1.78          1.95         4.03 o
 -17   3   9          0.86         -9.39        13.01 o
 -16   3   9          6.76         12.80        16.64 o
  -4   3   9        162.94        153.87        23.29 o
  -3   3   9         52.53         48.73        20.23 o
  -2   3   9        126.02        165.73        22.53 o
  -1   3   9          0.57         -6.18        12.29 o
   0   3   9         33.51         41.34        14.48 o
   1   3   9         45.05         44.72        18.12 o
   2   3   9         58.13         87.10        21.91 o
   3   3   9         41.64         56.50         9.08 o
   4   3   9        181.42        163.60        16.29 o
   5   3   9         10.03          8.78        18.48 o
   6   3   9        157.11        184.30        18.45 o
   7   3   9         49.22         43.84        14.77 o
   8   3   9         17.34          8.02         5.05 o
   9   3   9          7.71         16.01         6.41 o
 -17   4   9         13.63         -2.36         8.05 o
 -16   4   9         11.07         18.33        16.28 o
  -4   4   9        206.37        214.78        20.03 o
  -3   4   9        139.61        113.91        20.14 o
  -2   4   9         93.91         86.33        16.46 o
  -1   4   9          8.12         28.96        10.78 o
   0   4   9         62.66         37.48        21.43 o
   1   4   9         75.67         52.58        14.54 o
   2   4   9        258.38        217.08        26.05 o
 -16   5   9         32.48         47.69        13.35 o
 -15   5   9         14.10          3.46        17.01 o
  -5   5   9         47.97         25.51        10.53 o
  -4   5   9          6.88         -8.92        11.30 o
  -3   5   9         42.90         23.34        10.82 o
  -2   5   9         76.37         87.80        11.82 o
  -1   5   9        442.94        423.71        32.59 o
   0   5   9          1.56         12.11        14.62 o
   1   5   9        429.42        426.25        31.37 o
 -15   6   9          6.30          0.36        12.86 o
 -14   6   9         17.81         27.11        13.95 o
  -6   6   9         41.61          6.75        10.56 o
  -5   6   9         16.05          7.38        16.23 o
  -4   6   9         35.64         26.16        22.04 o
  -3   6   9        242.83        233.15        24.74 o
  -2   6   9        348.75        329.85        26.58 o
  -1   6   9        192.80        183.54        21.35 o
 -14   7   9          2.80         11.35         8.68 o
 -13   7   9         65.66         55.15        14.16 o
  -9 -10  10          8.72          7.99        14.78 o
  -8 -10  10          5.87         -6.44        13.82 o
  -7 -10  10         24.45         51.50        13.08 o
  -6 -10  10         75.84         78.73        12.39 o
  -5 -10  10         66.36         72.26        12.66 o
  -4 -10  10         79.23        102.32        19.85 o
  -3 -10  10        143.99        159.40        21.21 o
  -2 -10  10          6.36        -12.98        12.98 o
  -1 -10  10         15.67         15.86        16.37 o
   0 -10  10         29.98         53.84        13.78 o
 -11  -9  10        102.87        113.81        16.80 o
 -10  -9  10         11.32         12.54        12.23 o
  -9  -9  10         24.96         17.18        13.20 o
  -8  -9  10        215.44        231.03        30.72 o
  -7  -9  10          5.62         14.09        19.81 o
  -6  -9  10         49.12         56.57        21.99 o
  -5  -9  10        384.76        386.70        30.10 o
  -4  -9  10        172.97        141.98        13.04 o
  -3  -9  10        344.95        396.63        41.75 o
   0  -9  10         59.80         32.10        35.73 o
   1  -9  10         85.28         86.71        19.18 o
   2  -9  10         90.43        109.23        15.14 o
   3  -9  10          6.12         21.53        10.88 o
 -13  -8  10        165.54        205.49        14.04 o
 -12  -8  10         53.86         60.85        14.09 o
 -11  -8  10        142.34        182.30        19.43 o
 -10  -8  10         99.67        110.43        26.23 o
  -9  -8  10         91.84         97.24        15.92 o
  -8  -8  10         34.19         18.51         9.69 o
  -7  -8  10         53.75         71.13        12.54 o
  -6  -8  10        161.74        167.90        24.81 o
  -5  -8  10         47.44         61.59        10.97 o
  -4  -8  10        173.78        147.84        15.27 o
  -3  -8  10        211.84        232.81        18.03 o
  -2  -8  10        328.48        360.32        19.90 o
  -1  -8  10         30.49         33.91        11.92 o
   0  -8  10        196.93        191.78        17.11 o
   1  -8  10         51.81         49.36        12.17 o
   2  -8  10         15.44          4.63        11.32 o
   3  -8  10         66.00         81.42        12.87 o
   4  -8  10         27.94         32.49         6.35 o
 -14  -7  10         29.82         34.71        10.38 o
 -13  -7  10         58.68         56.77        14.79 o
 -12  -7  10         52.96         61.78        17.10 o
 -11  -7  10        214.27        212.52        23.83 o
 -10  -7  10        195.40        226.23        21.42 o
  -9  -7  10         93.24         92.55        18.36 o
  -8  -7  10        313.80        321.86        18.00 o
  -7  -7  10          0.03         -0.57         7.49 o
  -6  -7  10         31.75         20.01        10.20 o
  -5  -7  10        272.12        289.19        16.26 o
  -4  -7  10        125.92         77.85        16.35 o
  -3  -7  10        339.13        411.28        54.84 o
  -2  -7  10        136.55        150.29        18.22 o
  -1  -7  10        261.46        246.83        19.86 o
   0  -7  10        298.81        326.47        21.04 o
   1  -7  10         58.72         50.13        10.64 o
   2  -7  10         85.29         76.39        14.89 o
   3  -7  10        138.59        123.62        15.61 o
   4  -7  10        302.21        302.17        17.05 o
   5  -7  10         67.54         72.56        12.00 o
   6  -7  10        121.58        120.13         9.17 o
 -15  -6  10         53.28         43.40         8.87 o
 -14  -6  10         18.65         23.00        13.17 o
 -13  -6  10         44.62         47.64        16.61 o
 -12  -6  10         42.26         43.74         8.05 o
 -11  -6  10        251.53        269.34        25.49 o
 -10  -6  10         92.30        101.61        27.25 o
  -9  -6  10         73.09         82.97        22.09 o
  -8  -6  10        430.98        474.43        37.71 o
  -7  -6  10        108.81        133.57        21.67 o
  -6  -6  10        149.26        176.56        26.14 o
  -5  -6  10        111.72        120.48        17.63 o
  -4  -6  10        115.65        104.18        13.34 o
  -3  -6  10        561.45        546.08        34.01 o
  -2  -6  10        425.93        427.80        21.56 o
  -1  -6  10         54.75         85.65        13.85 o
   0  -6  10        330.66        388.57        70.72 o
   1  -6  10         51.31         41.65        10.99 o
   2  -6  10         71.78         85.30        11.18 o
   3  -6  10          7.70          2.54        11.98 o
   4  -6  10         69.22         87.95        19.04 o
   5  -6  10         55.86         73.43        17.37 o
   6  -6  10         14.23          3.91        13.15 o
   7  -6  10         60.10         53.26        13.62 o
 -16  -5  10         60.06         44.33        11.70 o
 -15  -5  10        132.17        173.86        20.28 o
 -14  -5  10        114.22        108.55        13.65 o
 -13  -5  10         43.06         35.23        17.97 o
 -12  -5  10         34.05         25.78        20.35 o
 -11  -5  10        466.27        461.35        52.65 o
 -10  -5  10        121.75        136.21        18.23 o
  -9  -5  10        106.90        109.26        15.19 o
  -8  -5  10        479.80        473.77        47.00 o
  -7  -5  10        405.05        406.24        22.87 o
  -6  -5  10        398.64        473.85        34.33 o
  -5  -5  10        115.83        187.49        24.57 o
  -4  -5  10        308.82        329.85        28.69 o
  -3  -5  10        161.34        175.22        26.24 o
  -2  -5  10        217.60        205.21        27.59 o
  -1  -5  10        163.51        189.98        22.35 o
   0  -5  10        271.52        250.72        16.82 o
   1  -5  10        147.53        126.93        13.19 o
   2  -5  10         59.90         63.32        20.40 o
   3  -5  10         27.56         26.23        21.53 o
   4  -5  10         27.99         43.56        12.77 o
   5  -5  10        162.68        198.18        16.73 o
   6  -5  10         16.55          7.29         9.14 o
   7  -5  10          3.26         -8.19         8.19 o
 -16  -4  10         10.15         27.27        11.74 o
 -15  -4  10         26.73         22.26        23.70 o
 -14  -4  10        306.39        313.68        34.25 o
 -13  -4  10        522.87        526.59        23.69 o
 -12  -4  10        622.99        626.30        29.69 o
 -11  -4  10        115.15        139.76        20.02 o
 -10  -4  10        385.75        397.53        23.62 o
  -9  -4  10        338.81        343.71        18.06 o
  -8  -4  10        209.64        205.27        15.30 o
  -7  -4  10        204.52        192.24        14.60 o
  -6  -4  10        539.89        598.17        24.38 o
  -5  -4  10        147.53        201.16        18.91 o
  -4  -4  10        187.27        223.38        22.13 o
  -3  -4  10        108.97        134.55        19.60 o
  -2  -4  10         88.95         66.71        14.15 o
  -1  -4  10          8.57         43.20        10.56 o
   0  -4  10        420.69        397.84        34.42 o
   1  -4  10        108.73        108.39        22.57 o
   2  -4  10        110.61        120.03        18.32 o
   3  -4  10         42.16         40.36        11.63 o
   4  -4  10          4.62         -9.85        12.42 o
   5  -4  10          4.61          5.78        12.07 o
   6  -4  10          3.50         13.68         7.58 o
   7  -4  10         60.36         51.79        11.23 o
   8  -4  10          6.71          0.54         6.39 o
 -15  -3  10         96.83        103.43        27.75 o
 -14  -3  10         72.66         73.04        27.75 o
 -13  -3  10        508.23        492.64        39.95 o
 -12  -3  10       1123.83       1170.90        56.03 o
 -11  -3  10         51.33         61.58        16.68 o
 -10  -3  10        185.44        205.33        15.38 o
  -9  -3  10         44.26         30.81        18.95 o
  -8  -3  10        113.46        117.55        13.29 o
  -7  -3  10        241.49        240.14        14.83 o
  -6  -3  10        279.25        267.72        24.72 o
  -5  -3  10        185.97        188.82        20.59 o
  -2  -3  10        216.18        254.76        25.07 o
  -1  -3  10        273.31        242.67        21.19 o
   0  -3  10        116.79        136.76        24.32 o
   1  -3  10         31.84         19.87        14.35 o
   2  -3  10        587.31        601.77        34.60 o
   3  -3  10        150.20        179.87        24.34 o
   4  -3  10         15.02         38.16         7.75 o
   5  -3  10         51.22         67.29        21.62 o
   6  -3  10         50.13         46.24        14.23 o
   7  -3  10         31.07         38.29        10.49 o
   8  -3  10          4.61          4.97        14.70 o
 -16  -2  10         30.94         48.15        20.03 o
 -15  -2  10         66.65         39.71        22.00 o
 -14  -2  10         33.95         31.89        18.17 o
 -13  -2  10        326.01        350.48        36.21 o
 -12  -2  10        309.84        339.90        38.15 o
 -11  -2  10         65.32         75.78        11.43 o
 -10  -2  10         66.73         61.93        10.02 o
  -9  -2  10          5.64         -0.19         6.91 o
  -8  -2  10        136.72        158.48        10.67 o
  -7  -2  10       1432.31       1415.30        49.66 o
  -6  -2  10        202.35        175.72        20.74 o
  -5  -2  10        618.02        634.15        33.88 o
   0  -2  10         53.89         30.51        14.95 o
   1  -2  10         87.26        128.99        22.99 o
   2  -2  10         79.13         73.98        18.96 o
   3  -2  10         17.74         26.03        16.69 o
   4  -2  10         88.55         67.33        21.44 o
   5  -2  10         95.60        105.88        22.91 o
   6  -2  10         99.66         85.40        23.54 o
   7  -2  10        111.73        137.49        27.28 o
   8  -2  10          4.57         -1.34        10.02 o
   9  -2  10         14.76          7.79        10.37 o
 -16  -1  10        288.33        311.75        40.35 o
 -15  -1  10        133.47        126.64        17.00 o
 -14  -1  10         53.44         44.32        22.40 o
 -13  -1  10        114.29        116.78        24.74 o
 -12  -1  10        247.27        249.54        28.74 o
 -11  -1  10         37.54         27.30        10.00 o
 -10  -1  10        241.96        233.22        13.89 o
  -9  -1  10          7.48         11.57         5.47 o
  -8  -1  10        787.28        831.01        37.24 o
  -7  -1  10        281.38        325.71        23.57 o
  -6  -1  10       1572.23       1586.78        48.58 o
  -5  -1  10       1031.13       1024.86        24.88 o
  -4  -1  10         94.74         89.44        15.15 o
  -3  -1  10       1592.02       1616.66        40.49 o
  -2  -1  10        763.21        697.86        28.55 o
  -1  -1  10        757.35        730.17        28.65 o
   0  -1  10        401.91        400.59        24.07 o
   1  -1  10        179.76        178.93        20.31 o
   2  -1  10          3.97         11.99        11.90 o
   3  -1  10        140.43        135.99        19.60 o
   4  -1  10        106.71        102.85        20.82 o
   5  -1  10        192.99        172.47        28.36 o
   6  -1  10         19.84         45.83        23.91 o
   7  -1  10        102.00         86.65        22.43 o
   8  -1  10         30.55         33.31        19.27 o
   9  -1  10          9.32          8.94        10.09 o
 -18   0  10         39.74         -0.31         5.23 o
 -17   0  10         29.51         21.39        12.62 o
 -16   0  10          6.27          9.67         7.46 o
 -15   0  10         54.72         32.72        16.82 o
 -14   0  10        284.10        318.50        31.74 o
 -13   0  10        241.81        218.49        23.56 o
 -12   0  10         21.99          3.20        19.95 o
 -11   0  10        346.15        315.39        23.33 o
 -10   0  10         13.00          5.02         7.32 o
  -9   0  10        629.02        649.94        26.88 o
  -8   0  10       3337.29       3522.96        68.43 o
  -7   0  10       1069.57       1101.05        38.82 o
  -6   0  10        282.40        287.23        21.23 o
  -5   0  10       1083.63       1014.45        25.21 o
  -4   0  10         71.68         95.74        19.30 o
  -3   0  10        365.15        336.34        22.62 o
  -2   0  10         65.80         76.83        16.45 o
  -1   0  10         11.15         -6.47        11.26 o
   0   0  10        187.38        177.27        18.55 o
   1   0  10          3.81         20.13        19.05 o
   2   0  10         41.91         49.53        10.38 o
   3   0  10        149.76        175.54        15.84 o
   4   0  10          4.65         35.06        12.44 o
   5   0  10         56.34        102.88        16.62 o
   6   0  10         35.59         47.49        20.09 o
   7   0  10        179.89        163.34        28.52 o
   8   0  10         47.19         51.52        18.56 o
   9   0  10         17.87         -1.89         8.53 o
 -17   1  10         43.76         48.70         9.60 o
 -16   1  10        286.05        300.49        18.94 o
 -15   1  10        134.01        118.38        17.44 o
 -14   1  10         54.19         46.88        18.56 o
 -13   1  10        115.58        136.17        20.28 o
 -12   1  10        246.43        278.17        25.11 o
 -11   1  10         38.37         54.10        17.80 o
 -10   1  10        243.24        201.87        13.85 o
  -9   1  10          7.44         44.52        11.17 o
  -8   1  10        788.66        783.42        33.45 o
  -7   1  10        284.33        314.30        20.03 o
  -6   1  10       1572.92       1588.69        41.49 o
  -4   1  10         95.04         85.76        20.64 o
  -3   1  10       1589.32       1630.37        48.13 o
  -2   1  10        761.87        757.69        33.37 o
  -1   1  10        757.97        747.43        35.16 o
   0   1  10        399.39        419.25        27.28 o
   1   1  10        179.01        154.12        13.23 o
   2   1  10          3.95         15.74         7.66 o
   3   1  10        140.56        156.94        14.65 o
   4   1  10        107.18        101.49        15.84 o
   5   1  10        192.54        202.69        23.47 o
   6   1  10         19.65         71.13        18.65 o
   7   1  10        102.25         74.19        22.23 o
   8   1  10         30.13         17.51        14.53 o
   9   1  10          9.36         -3.63         9.00 o
 -17   2  10         67.75         52.43        19.84 o
 -16   2  10         31.22         21.08        14.38 o
 -15   2  10         67.68         24.38        15.57 o
 -14   2  10         34.34         45.01         8.57 o
 -13   2  10        322.66        358.69        26.56 o
 -12   2  10        309.69        281.62        23.70 o
 -11   2  10         65.53         41.55        14.09 o
 -10   2  10         69.48         65.51        16.51 o
  -9   2  10          5.75         -5.76         5.76 o
  -4   2  10       1996.99       1949.86        55.04 o
  -3   2  10        865.09        869.89        38.46 o
  -2   2  10         73.58         71.97        17.92 o
  -1   2  10          9.87          8.80        15.24 o
   0   2  10         53.23         43.84        16.48 o
   1   2  10         85.81         85.24        17.11 o
   2   2  10         78.58         93.61        13.84 o
   3   2  10         17.95         24.28        18.15 o
   4   2  10         88.41         71.60        13.93 o
   5   2  10         95.91        130.87        17.06 o
   6   2  10         98.78         93.81        13.53 o
   7   2  10        111.56        127.99        18.66 o
   8   2  10          4.52          9.12         6.77 o
   9   2  10         14.84         15.06         8.08 o
 -17   3  10         21.26         23.48        14.46 o
 -16   3  10         38.13         29.41        20.94 o
 -11   3  10         50.84         36.37        10.31 o
 -10   3  10        184.18        127.12        16.23 o
  -9   3  10         44.22         96.33        16.41 o
  -8   3  10        113.75         91.13        14.76 o
  -5   3  10        183.25        237.17        26.77 o
  -4   3  10        539.26        582.79        35.31 o
  -3   3  10         80.71         76.20        21.11 o
  -2   3  10        216.13        184.99        23.68 o
  -1   3  10        272.36        236.64        26.60 o
   0   3  10        116.12        101.19        20.87 o
   1   3  10         32.63          1.05        16.39 o
   2   3  10        588.09        609.43        38.70 o
   3   3  10        151.14        150.48        15.72 o
   4   3  10         14.83         12.94         9.05 o
   5   3  10         51.20         69.65        15.23 o
   6   3  10         50.51         69.32        13.19 o
   7   3  10         30.63         35.66         7.92 o
   8   3  10          4.54          7.17         5.62 o
 -17   4  10          9.91         13.15        11.64 o
 -16   4  10         10.10         24.29        16.75 o
  -7   4  10        204.97        240.16        22.03 o
  -6   4  10        542.98        581.00        30.78 o
  -5   4  10        146.25        158.35        27.38 o
  -4   4  10        186.35        180.77        31.28 o
  -3   4  10        108.33         89.80        23.87 o
  -2   4  10         87.61         77.35        14.44 o
  -1   4  10          8.21          4.14        16.39 o
   0   4  10        420.79        435.71        30.21 o
   1   4  10        109.39         83.87        17.38 o
 -16   5  10         59.65         54.95        15.73 o
  -6   5  10        397.69        354.83        30.83 o
  -5   5  10        118.10        112.70        21.08 o
  -4   5  10        306.99        297.55        27.89 o
  -3   5  10        160.69        209.38        29.82 o
  -2   5  10        216.28        205.92        19.94 o
  -1   5  10        164.14        169.93        17.95 o
 -15   6  10         53.63         71.49        13.38 o
 -14   7  10         30.27         27.24         6.87 o
  -7 -10  11          7.37         -5.45        12.29 o
  -6 -10  11         15.90         34.19        12.62 o
  -5 -10  11         37.80         41.05        15.58 o
  -4 -10  11         36.33         13.43        22.46 o
  -3 -10  11          9.35         -5.82         7.85 o
  -2 -10  11          1.31          3.65        13.51 o
 -11  -9  11          0.34        -13.18        13.42 o
 -10  -9  11          2.49         -6.91        10.46 o
  -9  -9  11          9.84          1.94        11.31 o
  -8  -9  11         15.41         25.75         9.92 o
  -7  -9  11          5.94         -7.00         7.00 o
  -6  -9  11          0.67         -5.19         5.19 o
  -5  -9  11         22.07         37.44         8.71 o
  -4  -9  11         62.99         50.24        24.65 o
  -3  -9  11         31.99         14.48        15.09 o
  -2  -9  11          0.10         -0.34         8.50 o
  -1  -9  11          3.60          1.53         6.89 o
   0  -9  11         54.58         30.50         7.42 o
   1  -9  11          6.39          4.78        10.16 o
 -12  -8  11          6.73         13.55         8.95 o
 -11  -8  11          1.72         10.81        15.02 o
 -10  -8  11         11.54         16.81        15.09 o
  -9  -8  11          1.80         -2.40        12.13 o
  -8  -8  11         12.82          3.50         9.40 o
  -7  -8  11         23.24         45.08         8.01 o
  -6  -8  11         13.26         17.34         8.97 o
  -5  -8  11          5.53          0.82        15.71 o
  -4  -8  11         36.03         24.67        14.37 o
  -3  -8  11         86.49        123.80        23.24 o
  -2  -8  11         73.80         96.95        16.86 o
  -1  -8  11         36.22         40.73        13.27 o
   0  -8  11         26.68         24.44        10.21 o
   1  -8  11         29.48         20.75         7.76 o
   2  -8  11         26.40         45.24         7.93 o
   3  -8  11         58.50         61.66        11.60 o
 -14  -7  11          7.04         -8.84         8.84 o
 -13  -7  11          7.93          4.82        12.64 o
 -12  -7  11          2.88          3.15        13.28 o
 -11  -7  11          4.15          3.43        15.38 o
 -10  -7  11          7.63         -2.87        15.92 o
  -9  -7  11         38.77         46.07        15.97 o
  -8  -7  11          7.11         33.85        14.36 o
  -7  -7  11          8.61          3.41        15.98 o
  -6  -7  11          4.90          1.02         9.75 o
  -5  -7  11          0.25         -4.63        19.04 o
  -4  -7  11         33.64         42.48        10.70 o
  -3  -7  11         94.35         93.47        12.22 o
  -2  -7  11         32.02         46.00        10.66 o
  -1  -7  11          2.60         -0.18         9.00 o
   0  -7  11         20.50         26.12        11.44 o
   1  -7  11         29.96         22.65        10.76 o
   2  -7  11          0.78         -6.76        11.64 o
   3  -7  11         72.92         69.58        16.10 o
   4  -7  11         26.32         30.55         8.93 o
 -15  -6  11          8.99          4.37         9.63 o
 -14  -6  11          0.42          2.34        11.16 o
 -13  -6  11          1.64          4.00        11.19 o
 -12  -6  11          1.70          4.75         9.70 o
 -11  -6  11         27.94         25.54        13.77 o
 -10  -6  11         57.47         60.80        22.13 o
  -9  -6  11         20.23         17.09        16.58 o
  -8  -6  11          8.81          0.09         7.28 o
  -7  -6  11         20.04         36.66        13.17 o
  -6  -6  11          3.09          0.06        14.75 o
  -5  -6  11         47.61         70.71        24.36 o
  -4  -6  11         46.80         59.53        18.91 o
  -3  -6  11         23.93          7.47         8.10 o
  -2  -6  11         18.81         43.13        17.47 o
  -1  -6  11        425.23        514.08        41.56 o
   0  -6  11         48.96         55.33        10.99 o
   1  -6  11         91.38         64.84        30.77 o
   2  -6  11         44.25         35.85        15.82 o
   3  -6  11        104.34         95.29        22.67 o
   4  -6  11         30.51         15.25        18.38 o
   5  -6  11         17.78         16.33         9.86 o
 -16  -5  11         27.35         28.72        11.74 o
 -15  -5  11         20.13         17.11        19.28 o
 -14  -5  11         41.35         34.28        15.18 o
 -13  -5  11         28.90         16.63        12.64 o
 -12  -5  11         56.74         35.43        28.08 o
 -11  -5  11          5.46         15.38        13.66 o
 -10  -5  11         15.85         41.98        15.73 o
  -9  -5  11         15.57         23.18        16.32 o
  -8  -5  11         28.92         19.54        23.45 o
  -7  -5  11          9.29          8.84        13.06 o
  -6  -5  11          3.91         14.67        21.18 o
  -5  -5  11         19.87         27.06        20.98 o
  -4  -5  11        127.04        156.91        28.31 o
  -3  -5  11         76.23         84.65        27.94 o
  -2  -5  11         73.19         96.40        26.57 o
  -1  -5  11         26.73         30.69        19.97 o
   0  -5  11        324.38        355.10        31.55 o
   1  -5  11         15.84          3.75        14.33 o
   2  -5  11         14.60         33.80        23.40 o
   3  -5  11          7.07         17.94        11.66 o
   4  -5  11         23.36         24.47        10.29 o
   5  -5  11         73.61         65.84        11.13 o
   6  -5  11         49.67         -4.77         6.95 o
 -16  -4  11          3.34          0.30        13.55 o
 -15  -4  11          0.67         -3.30        19.98 o
 -14  -4  11         63.57         54.99        22.64 o
 -13  -4  11         65.46         46.79        24.16 o
 -12  -4  11         97.94        131.34        18.03 o
 -11  -4  11          7.06         11.84        16.29 o
 -10  -4  11         23.71          3.83        11.37 o
  -9  -4  11         19.81          6.70        12.19 o
  -8  -4  11         11.05         17.84         7.32 o
  -7  -4  11          3.16          7.07         7.62 o
  -6  -4  11          0.51         17.17        13.63 o
  -5  -4  11         20.28         34.71        14.10 o
  -4  -4  11         62.35         58.46        19.62 o
  -3  -4  11        103.33        115.41        18.12 o
  -2  -4  11         85.20         91.60        14.41 o
  -1  -4  11         65.25        110.20        23.96 o
   0  -4  11         59.16         66.92        21.67 o
   1  -4  11         17.78         -1.71        16.80 o
   2  -4  11        100.19        122.87        21.24 o
   3  -4  11         39.95         32.14        22.51 o
   4  -4  11         20.39         30.86        18.39 o
   5  -4  11         13.46         14.69         9.76 o
   6  -4  11         36.49         40.25        12.06 o
   7  -4  11         17.60         26.81        11.83 o
 -16  -3  11          3.34          7.17        17.95 o
 -15  -3  11         25.85         36.87        23.19 o
 -14  -3  11          3.55          4.20        23.56 o
 -13  -3  11         72.37         66.41        25.71 o
 -12  -3  11         39.87         26.46        21.93 o
 -11  -3  11         14.48        -10.89        15.37 o
 -10  -3  11          5.29         18.39         6.83 o
  -9  -3  11         30.77         38.01         9.61 o
  -8  -3  11         11.10         -4.08         6.47 o
  -7  -3  11         35.63         47.52        10.00 o
  -6  -3  11         13.41         11.69         5.75 o
  -5  -3  11        132.74        123.67        12.39 o
  -4  -3  11         57.17         60.20        16.33 o
  -3  -3  11         50.26         52.57         8.78 o
  -2  -3  11         15.85         25.70        18.44 o
  -1  -3  11        181.00        168.81        30.27 o
   0  -3  11         34.03         59.10        20.93 o
   1  -3  11         80.99        114.74        23.26 o
   2  -3  11        485.42        498.82        39.50 o
   3  -3  11         45.14         39.98        24.07 o
   4  -3  11          3.21         -4.35        15.75 o
   5  -3  11         82.48         79.25        20.61 o
   6  -3  11         27.76         32.55        17.43 o
   7  -3  11          0.34          2.91        13.91 o
 -16  -2  11         15.46          1.27        20.28 o
 -15  -2  11         16.03         13.74        24.35 o
 -14  -2  11          9.16         16.19        22.04 o
 -13  -2  11         16.99         24.44        22.39 o
 -12  -2  11         68.62         68.95        24.93 o
 -11  -2  11         28.35         19.54        11.37 o
 -10  -2  11         37.49         37.96        10.33 o
  -9  -2  11         23.15         23.20         7.86 o
  -8  -2  11         54.91         65.73        10.31 o
  -7  -2  11         84.34         95.10         9.34 o
  -6  -2  11         79.98         83.67         9.52 o
  -4  -2  11         12.91         14.08        15.16 o
  -3  -2  11        118.56        106.82        31.29 o
  -2  -2  11         48.71         38.51        12.05 o
  -1  -2  11          9.62          7.97         8.44 o
   0  -2  11         70.37         72.15        14.88 o
   1  -2  11        171.19        182.21        24.68 o
   2  -2  11         29.03         29.97        16.62 o
   3  -2  11          9.06         17.66        22.99 o
   4  -2  11         31.04         43.89        19.79 o
   5  -2  11        202.79        235.99        30.81 o
   6  -2  11          7.19          5.17        18.27 o
   7  -2  11         10.67          2.63        13.34 o
   8  -2  11         19.06          6.39        10.96 o
 -16  -1  11          0.08        -14.97        14.97 o
 -15  -1  11         12.47         18.44        10.47 o
 -14  -1  11         23.92         16.40        20.11 o
 -13  -1  11        109.43        109.92        26.62 o
 -12  -1  11        148.66        151.51        20.84 o
 -11  -1  11         68.78         69.95        10.44 o
 -10  -1  11         16.34          5.00         5.57 o
  -9  -1  11          1.93          3.40        13.10 o
  -8  -1  11         41.16         42.00         8.80 o
  -7  -1  11         56.55         51.90         9.54 o
  -6  -1  11        100.17        100.50        20.20 o
  -3  -1  11        108.68        103.60        16.52 o
  -2  -1  11        141.62        167.60        18.00 o
  -1  -1  11        183.74        181.59        19.58 o
   0  -1  11        165.98        190.60        20.82 o
   1  -1  11         51.44         64.22        16.90 o
   2  -1  11        103.05         94.94        13.93 o
   3  -1  11         73.37         61.04        14.24 o
   4  -1  11         46.20         61.55        16.49 o
   5  -1  11         56.17         42.07        24.69 o
   6  -1  11         98.34        118.98        20.72 o
   7  -1  11         57.57         65.99        17.08 o
   8  -1  11         21.75         19.81        11.65 o
 -17   0  11          3.40          3.28        10.97 o
 -16   0  11        155.67        149.63        14.44 o
 -15   0  11         76.32         90.36        21.49 o
 -14   0  11        100.51        124.22        25.21 o
 -13   0  11         30.78         41.12        13.72 o
 -12   0  11          1.18        -17.09        17.09 o
 -11   0  11          1.57         16.83        10.45 o
 -10   0  11         47.14         34.61         7.50 o
  -9   0  11         97.49         85.65        11.36 o
  -8   0  11         64.13         54.67         9.61 o
  -7   0  11         17.13          9.23         8.95 o
  -6   0  11         66.42         64.70         9.76 o
  -5   0  11        222.03        188.84        22.65 o
  -4   0  11         77.42         46.48        19.50 o
  -3   0  11         22.86         24.73        19.13 o
  -2   0  11          0.25         -7.06         8.29 o
  -1   0  11         13.91          8.46         6.61 o
   0   0  11          9.88         13.42         9.39 o
   1   0  11         12.16         14.61         9.38 o
   2   0  11          1.16         -3.62        12.80 o
   3   0  11         16.79          7.11        12.79 o
   4   0  11         15.53         -5.00        11.06 o
   5   0  11         15.85         19.66        10.87 o
   6   0  11        867.08       1110.01        52.59 o
   7   0  11          2.78          1.54        13.82 o
   8   0  11          5.95          7.94        10.14 o
 -17   1  11        171.56        163.80        15.64 o
 -16   1  11          0.10         -1.15         7.76 o
 -15   1  11         12.52         27.04        14.87 o
 -14   1  11         23.67         16.20        11.77 o
 -13   1  11        109.37        104.00        20.26 o
 -12   1  11        148.34        140.71        17.60 o
 -11   1  11         68.82         51.64        21.45 o
 -10   1  11         16.42         37.16        16.44 o
  -9   1  11          1.93        -12.14        12.14 o
  -8   1  11         41.11         53.06        12.62 o
  -7   1  11         56.33         58.52        11.10 o
  -6   1  11         99.65        114.00        22.38 o
  -5   1  11         14.58         16.56        17.98 o
  -4   1  11         18.83         -7.23        18.23 o
  -3   1  11        108.87         95.74        19.77 o
  -2   1  11        142.86        150.04        23.27 o
  -1   1  11        183.13        170.12        17.95 o
   0   1  11        164.83        200.08        16.01 o
   1   1  11         50.62         21.29        17.84 o
   2   1  11        103.01        101.20        14.97 o
   3   1  11         73.00         69.06        12.26 o
   4   1  11         45.40         36.24        13.41 o
   5   1  11         56.46         53.62        18.84 o
   6   1  11         99.18        107.87        24.98 o
   7   1  11         57.43         39.40        14.59 o
   8   1  11         21.63         30.83         8.09 o
 -17   2  11         17.79         16.08        15.56 o
 -15   2  11         16.05         -2.61        12.71 o
 -14   2  11          8.96         21.20         9.35 o
 -13   2  11         16.76         24.17         8.99 o
 -12   2  11         68.24         84.94        12.29 o
 -11   2  11         28.36         31.62        14.43 o
 -10   2  11         37.60         43.33        20.04 o
  -9   2  11         23.30         -9.23         9.23 o
  -8   2  11         54.82         52.26        14.19 o
  -7   2  11         84.41         76.74        19.60 o
  -6   2  11         80.27         63.75        16.04 o
  -5   2  11         19.31         17.11        13.86 o
  -4   2  11         12.85          6.14        13.30 o
  -3   2  11        119.90        122.08        21.53 o
  -2   2  11         48.64         51.46        17.32 o
  -1   2  11          9.56         16.47        13.98 o
   0   2  11         69.67         80.42        14.75 o
   1   2  11        171.45        191.08        20.66 o
   2   2  11         28.46         -6.44        15.21 o
   3   2  11          8.97          5.61         4.63 o
   4   2  11         30.59         24.70         8.67 o
   5   2  11        203.22        190.37        21.67 o
   6   2  11          7.37         -3.11        12.62 o
   7   2  11         10.55          9.33         9.85 o
   8   2  11         19.48         17.84         4.74 o
 -17   3  11         11.16          8.43        10.87 o
 -12   3  11         39.73         35.86        11.10 o
 -11   3  11         14.60        -13.61        16.96 o
 -10   3  11          5.31         21.44        15.82 o
  -9   3  11         30.79         18.43        15.67 o
  -8   3  11         10.99          4.54        12.29 o
  -7   3  11         35.51         35.52        11.39 o
  -6   3  11         13.33         -0.95         7.48 o
  -5   3  11        133.44        127.43        26.56 o
  -4   3  11         57.44         46.34        24.13 o
  -3   3  11         51.07         38.11        23.09 o
  -2   3  11         15.78         26.59        19.96 o
  -1   3  11        180.01        183.87        27.31 o
   0   3  11         34.03         11.85        16.15 o
   4   3  11          3.18         29.05        12.87 o
   5   3  11         83.03         62.55         9.47 o
   6   3  11         27.93         23.05        10.65 o
 -16   4  11          3.26          3.58        11.09 o
  -8   4  11         11.33         -7.36         7.36 o
  -7   4  11          3.18        -13.72        15.30 o
  -6   4  11          0.58         20.80         8.26 o
  -5   4  11         19.97          5.24         8.08 o
  -4   4  11         62.09         41.44        19.96 o
  -3   4  11        101.87         86.95        25.07 o
  -2   4  11         85.95         58.91        23.89 o
  -1   4  11         65.71         57.09        19.14 o
 -16   5  11         27.05         20.75        11.84 o
  -5   5  11         20.10         46.99        15.37 o
 -15   6  11          8.92          1.99         8.57 o
 -14   7  11          7.09         24.36         7.53 o
 -10  -9  12         38.94         44.41        17.39 o
  -9  -9  12         25.05         25.75        15.49 o
  -8  -9  12          5.40         10.55        15.91 o
  -7  -9  12          5.77          8.22         5.34 o
  -6  -9  12         80.95         -0.34         6.21 o
  -5  -9  12        148.99          9.99        11.22 o
  -4  -9  12         71.81          4.38        11.98 o
  -3  -9  12         20.31         10.97         9.83 o
  -2  -9  12         26.87         -5.45         8.13 o
  -1  -9  12         25.81         -4.88         4.88 o
 -12  -8  12         60.52         62.15        12.18 o
 -11  -8  12         78.12         82.15        13.00 o
 -10  -8  12         14.90         11.97        12.08 o
  -9  -8  12          0.81         -4.00        12.31 o
  -8  -8  12        146.48        184.32        14.49 o
  -7  -8  12        114.54        113.84        33.85 o
  -6  -8  12         35.86         35.44        19.45 o
  -5  -8  12        464.49        445.79        34.00 o
  -4  -8  12         20.87         19.12        19.10 o
  -3  -8  12        114.90        141.61        19.13 o
  -2  -8  12         46.62         41.60        15.54 o
  -1  -8  12          5.08        -13.50        13.50 o
   0  -8  12          9.61         21.80         8.77 o
   1  -8  12         65.38         71.90        14.36 o
   2  -8  12         13.53         15.85         9.51 o
 -13  -7  12         27.25         24.14        11.92 o
 -12  -7  12         19.04         23.30        12.52 o
 -11  -7  12         69.78         62.48        16.54 o
 -10  -7  12        116.39        148.50        15.50 o
  -9  -7  12         29.63         29.17        15.24 o
  -8  -7  12        149.29        168.21        19.84 o
  -7  -7  12         78.93         77.03        13.82 o
  -6  -7  12         10.27         27.55        22.62 o
  -5  -7  12          8.55        -16.52        23.29 o
  -4  -7  12        196.44        208.39        28.93 o
  -3  -7  12          7.90         -0.08        21.56 o
  -2  -7  12         11.16         11.96        21.16 o
  -1  -7  12        125.44        154.60        25.26 o
   0  -7  12        152.91        198.41        25.23 o
   1  -7  12         20.49         20.65        19.97 o
   2  -7  12         32.96         48.49        16.87 o
   3  -7  12         55.76         60.78        11.82 o
 -15  -6  12         39.32         35.28        15.74 o
 -14  -6  12        183.33        218.94        16.83 o
 -13  -6  12         22.90         23.23         8.34 o
 -12  -6  12         23.20         28.07        11.13 o
 -11  -6  12        143.50        160.89        25.83 o
 -10  -6  12        235.02        254.67        32.20 o
  -9  -6  12         72.45         87.41        25.79 o
  -8  -6  12          3.46         14.68        24.68 o
  -7  -6  12         21.27         28.10        17.15 o
  -6  -6  12         87.10        140.45        29.26 o
  -5  -6  12          6.84          8.24        26.20 o
  -4  -6  12        100.35         83.01        32.78 o
  -3  -6  12        732.85        833.44        49.44 o
  -2  -6  12        807.23        817.98        47.77 o
  -1  -6  12        238.52        316.62        37.54 o
   0  -6  12        127.70        126.63        27.33 o
   1  -6  12         70.23         57.33        19.74 o
   2  -6  12         75.72         58.12        23.70 o
   3  -6  12         24.27         41.09        18.38 o
   4  -6  12         38.44         28.65        14.97 o
 -15  -5  12        146.57        150.66        21.55 o
 -14  -5  12        208.87        222.43        23.36 o
 -13  -5  12         59.90         70.32        13.48 o
 -12  -5  12        167.92        156.40        15.75 o
 -11  -5  12          4.48         18.59        14.77 o
 -10  -5  12        262.27        320.56        23.44 o
  -9  -5  12        143.29        137.05        17.62 o
  -8  -5  12        164.55        131.75        30.93 o
  -7  -5  12        151.48        146.68        29.38 o
  -6  -5  12         86.80        104.73        27.56 o
  -5  -5  12         19.83         35.17        22.95 o
  -4  -5  12         16.52         30.77        26.37 o
  -3  -5  12         76.69         71.82        26.15 o
  -2  -5  12         78.81        102.17        23.40 o
  -1  -5  12        114.81        119.17        27.30 o
   0  -5  12         83.33        110.94        22.20 o
   1  -5  12         57.80         85.01        19.79 o
   2  -5  12         16.66         20.38        10.67 o
   3  -5  12         34.89         28.27        20.52 o
   4  -5  12         61.12         49.35        17.30 o
   5  -5  12         27.01         37.15        14.63 o
 -16  -4  12         15.21         17.67         9.64 o
 -15  -4  12        119.63        149.19        25.66 o
 -14  -4  12        110.46        106.90        19.52 o
 -13  -4  12        588.41        654.89        40.50 o
 -12  -4  12        325.98        374.70        31.94 o
 -11  -4  12        116.86        128.25        19.19 o
 -10  -4  12          2.68         11.08         9.28 o
  -9  -4  12        145.56        115.34        18.32 o
  -8  -4  12         74.38         84.41        11.01 o
  -7  -4  12         31.94         12.00        31.32 o
  -6  -4  12         11.98          4.90         6.69 o
  -5  -4  12        136.37        160.16        18.30 o
  -4  -4  12          0.60          6.20        11.71 o
  -3  -4  12         88.71         88.96        19.30 o
  -2  -4  12         47.37         28.32        12.26 o
  -1  -4  12        145.48        177.18        23.15 o
   0  -4  12         28.73         35.43        19.16 o
   1  -4  12        103.70        103.33        30.49 o
   2  -4  12         24.60         53.33        19.70 o
   3  -4  12         68.38         40.13        20.23 o
   4  -4  12         12.95         12.74        11.07 o
   5  -4  12         29.82         35.76        16.05 o
   6  -4  12          7.68         12.59         8.34 o
 -17  -3  12          1.72         11.53         6.71 o
 -16  -3  12         70.75        100.47        21.07 o
 -15  -3  12          6.45         -3.75        20.89 o
 -14  -3  12         50.40         34.62        22.45 o
 -13  -3  12        109.12        114.10        27.71 o
 -12  -3  12        234.57        240.49        30.51 o
 -11  -3  12        552.56        593.43        36.21 o
 -10  -3  12         19.24         25.08        10.81 o
  -9  -3  12         56.01         68.34        11.91 o
  -8  -3  12        119.59        138.36        13.48 o
  -7  -3  12        847.51        897.14        29.89 o
  -6  -3  12        423.83        383.85        19.53 o
  -5  -3  12        517.13        502.65        23.59 o
  -4  -3  12        146.52        166.01        25.09 o
  -3  -3  12        365.85        424.75        25.22 o
  -2  -3  12        369.65        401.21        47.50 o
  -1  -3  12         52.83         53.42        23.45 o
   0  -3  12         27.34         28.22        18.95 o
   1  -3  12        500.21        518.51        39.13 o
   2  -3  12        179.67        196.91        31.79 o
   3  -3  12         71.42         89.94        26.70 o
   4  -3  12         85.09        106.97        23.21 o
   5  -3  12         20.62         -3.57        18.52 o
   6  -3  12         18.09         20.69        13.70 o
 -16  -2  12         17.00         16.25        18.57 o
 -15  -2  12        218.28        258.51        28.98 o
 -14  -2  12         21.04          9.35        20.84 o
 -13  -2  12        215.01        249.11        32.30 o
 -12  -2  12         32.40         33.18        27.44 o
 -11  -2  12         73.44         67.55        15.26 o
 -10  -2  12         30.95         35.57        10.23 o
  -9  -2  12        469.85        473.45        19.75 o
  -8  -2  12         44.75         51.91         8.08 o
  -7  -2  12        334.54        317.87        15.90 o
  -6  -2  12         27.38         29.89        12.25 o
  -5  -2  12        346.16        358.41        29.42 o
  -4  -2  12        912.43        880.28        28.74 o
  -3  -2  12        578.86        586.13        40.30 o
  -2  -2  12         17.95         13.05        11.31 o
  -1  -2  12        211.83        215.83        24.86 o
   0  -2  12        535.28        545.26        36.66 o
   1  -2  12        133.41        120.74        25.03 o
   2  -2  12        170.89        208.69        29.79 o
   3  -2  12         79.31         70.68        31.07 o
   4  -2  12        179.95        192.07        30.51 o
   5  -2  12         71.80         69.72        20.38 o
   6  -2  12          3.72         11.19        15.60 o
   7  -2  12         24.31         10.13        12.12 o
 -17  -1  12         91.28         99.35        16.32 o
 -16  -1  12         11.26          3.05        17.76 o
 -15  -1  12         59.90         72.49        24.50 o
 -14  -1  12        297.96        317.65        34.08 o
 -13  -1  12        195.31        215.21        27.78 o
 -12  -1  12        169.22        152.54        26.63 o
 -11  -1  12         51.03         59.98        11.74 o
 -10  -1  12        671.78        683.68        22.18 o
  -9  -1  12        166.41        152.93        13.08 o
  -8  -1  12         88.07         99.68        11.32 o
  -7  -1  12        711.43        682.05        21.31 o
  -6  -1  12       1354.36       1331.29        34.34 o
  -5  -1  12         64.70         32.12        10.68 o
  -4  -1  12        596.18        584.16        24.83 o
  -3  -1  12       1386.81       1378.17        40.34 o
  -2  -1  12        160.31        160.41        15.12 o
  -1  -1  12        184.41        193.72        21.03 o
   0  -1  12         16.65         -7.84         7.84 o
   1  -1  12          7.86         -8.91         8.91 o
   2  -1  12        131.48        135.39        22.49 o
   3  -1  12          3.74         19.93        11.92 o
   4  -1  12          9.81         19.31        11.37 o
   5  -1  12         69.78        137.86        25.00 o
   6  -1  12         80.52         84.16        20.08 o
   7  -1  12         40.52         34.36        12.81 o
 -16   0  12         78.09         58.91        11.60 o
 -15   0  12         12.46         14.51        19.63 o
 -14   0  12         52.54         63.64        23.12 o
 -13   0  12        290.76        348.31        30.89 o
 -12   0  12       1110.65       1185.66        51.80 o
 -11   0  12        121.19         87.07        21.35 o
 -10   0  12        128.67        137.14        16.05 o
  -9   0  12        224.92        204.27        15.59 o
  -8   0  12        715.03        674.56        20.20 o
  -7   0  12        567.16        567.15        23.47 o
  -6   0  12        247.13        188.40        15.72 o
  -5   0  12        515.26        473.69        22.73 o
  -4   0  12         99.04        111.71        12.55 o
  -3   0  12         21.42         39.23        10.01 o
  -2   0  12         25.54         12.53         5.48 o
  -1   0  12         19.55         15.62        10.94 o
   0   0  12         18.50         -8.21        14.65 o
   1   0  12        193.14        171.91        22.09 o
   2   0  12          0.04          3.00        10.45 o
   3   0  12          2.11         11.44         6.00 o
   4   0  12         42.90         32.93        12.52 o
   5   0  12        232.98        243.82        30.26 o
   6   0  12         86.93         88.53        18.23 o
   7   0  12         26.53         34.47        13.40 o
 -17   1  12         90.37         90.61        17.84 o
 -16   1  12         11.46        -11.64        11.64 o
 -15   1  12         59.74         44.83        18.76 o
 -14   1  12        297.99        330.79        28.17 o
 -13   1  12        195.04        232.24        29.14 o
 -12   1  12        168.31        171.33        23.67 o
 -11   1  12         49.74         43.72        14.10 o
 -10   1  12        671.85        644.87        36.89 o
  -9   1  12        168.89        156.11        16.53 o
  -8   1  12         89.17         81.23        16.56 o
  -7   1  12        710.93        640.35        25.43 o
  -6   1  12       1354.62       1310.28        35.06 o
  -5   1  12         64.75         35.76        13.55 o
  -4   1  12        595.41        602.81        37.72 o
  -3   1  12       1386.66       1342.71        33.98 o
  -2   1  12        161.00        184.01        15.96 o
  -1   1  12        183.48        166.33        15.20 o
   0   1  12         16.43         15.80        16.37 o
   1   1  12          8.01          5.43        12.52 o
   2   1  12        131.55        127.21        21.72 o
   3   1  12          3.76         17.92         7.61 o
   4   1  12          9.68          4.02         9.67 o
   5   1  12         69.99         72.04        20.97 o
   6   1  12         80.96         77.28        17.25 o
   7   1  12         40.32         67.33        11.08 o
 -17   2  12         50.78         43.40        14.04 o
 -15   2  12        216.79        238.93        20.94 o
 -14   2  12         19.60          4.33         8.16 o
 -13   2  12        213.58        203.66        20.60 o
 -12   2  12         32.04         19.24        18.73 o
 -11   2  12         74.12         46.66        14.31 o
 -10   2  12         31.13         10.37         9.45 o
  -9   2  12        473.85        432.02        28.13 o
  -8   2  12         44.88         35.12        16.86 o
  -7   2  12        333.15        336.40        21.14 o
  -6   2  12         28.96         33.05        14.94 o
  -5   2  12        346.71        333.83        43.80 o
  -4   2  12        911.95        939.79        44.77 o
  -3   2  12        582.10        572.96        38.93 o
  -2   2  12         17.66         11.29         8.69 o
  -1   2  12        211.59        179.52        26.75 o
   0   2  12        535.01        532.75        34.49 o
   1   2  12        133.52        124.61        20.67 o
   2   2  12        169.56        209.73        19.94 o
   3   2  12         79.52        108.88        16.83 o
   4   2  12        180.14        195.89        23.62 o
   5   2  12         72.18         95.69        15.73 o
   6   2  12          3.82         16.96         4.97 o
   7   2  12         24.44         23.04        11.69 o
 -17   3  12          1.82          6.07        11.33 o
 -13   3  12        109.15        140.86        16.70 o
 -12   3  12        236.02        221.42        22.05 o
 -11   3  12        549.82        515.67        32.06 o
 -10   3  12         19.81         27.50         7.09 o
  -9   3  12         55.61          5.17        18.61 o
  -8   3  12        119.02        108.56        17.49 o
  -7   3  12        846.45        822.53        67.69 o
  -6   3  12        424.15        397.99        49.22 o
  -5   3  12        517.87        461.13        33.23 o
  -4   3  12        146.92        130.07        28.38 o
  -3   3  12        368.13        373.91        31.85 o
  -2   3  12        369.03        290.15        28.12 o
 -10   4  12          2.97         15.47         8.86 o
  -9   4  12        145.86        116.91        13.98 o
  -8   4  12         73.92         53.78        16.94 o
  -7   4  12         31.78         38.42         9.92 o
  -6   4  12         12.82         44.22         8.48 o
  -5   4  12        138.67        162.26        18.68 o
  -6   5  12         87.09         76.81        15.74 o
  -5   5  12         19.83         42.99        14.68 o
 -15   6  12         39.07         47.62         6.36 o
  -4   6  12        100.99         97.75        16.42 o
  -8  -9  13          6.72          8.57        13.94 o
  -7  -9  13          5.10         -8.54         8.54 o
  -6  -9  13         49.24          4.82         6.57 o
  -5  -9  13          0.52         -2.74         2.74 o
  -4  -9  13          1.57         11.92         5.68 o
 -11  -8  13          1.55          7.95         9.45 o
 -10  -8  13          4.69         -2.62         7.16 o
  -9  -8  13          9.36          4.38         8.72 o
  -8  -8  13          3.48         -2.57        11.01 o
  -7  -8  13          5.64         -6.38        12.09 o
  -6  -8  13          0.35          2.63        12.71 o
  -5  -8  13          3.36          5.24        12.86 o
  -4  -8  13         38.44         51.76        16.88 o
  -3  -8  13         41.97         63.93        13.37 o
  -2  -8  13         43.92         43.28        11.02 o
  -1  -8  13         13.35          3.72        11.74 o
   0  -8  13         67.38        106.57        12.08 o
 -13  -7  13          0.05         -4.26         8.87 o
 -12  -7  13          0.91          7.72        10.92 o
 -11  -7  13          1.16         -3.15        11.36 o
 -10  -7  13          4.44         -0.40        16.86 o
  -9  -7  13          5.94          9.13        11.93 o
  -8  -7  13         11.11         22.00        15.10 o
  -7  -7  13          4.56          2.95        15.90 o
  -6  -7  13          4.74         12.63        15.24 o
  -5  -7  13          5.74         12.97        13.56 o
  -4  -7  13          1.53        -10.50        13.93 o
  -3  -7  13          9.78          0.35        18.95 o
  -2  -7  13         37.57         41.21        19.58 o
  -1  -7  13         34.90         59.32        20.74 o
   0  -7  13         10.23          3.63        15.17 o
   1  -7  13         44.15         47.92        19.07 o
   2  -7  13         16.92         35.30        10.32 o
 -14  -6  13          9.59         -8.04         8.04 o
 -13  -6  13         18.59         32.88        11.05 o
 -12  -6  13          3.17         -6.19        13.46 o
 -11  -6  13          6.79          1.59        11.76 o
 -10  -6  13          3.91         10.13        17.07 o
  -9  -6  13         22.90          6.85        14.82 o
  -8  -6  13         20.52          3.94        10.62 o
  -7  -6  13          6.72          7.53        10.97 o
  -6  -6  13          0.55        -11.75        23.19 o
  -5  -6  13          6.43         21.16        23.72 o
  -4  -6  13          8.81         26.16        23.44 o
  -3  -6  13        106.64         81.46        23.60 o
  -2  -6  13         85.06        103.96        27.60 o
  -1  -6  13         12.32         26.74        25.05 o
   0  -6  13         47.21         37.06        20.81 o
   1  -6  13          6.74          9.32        20.49 o
   2  -6  13          4.91         15.40        14.67 o
   3  -6  13          3.23         13.73        14.04 o
 -15  -5  13          1.76          2.76        15.63 o
 -14  -5  13         23.12         -0.34        14.54 o
 -13  -5  13          3.91         -9.79         9.79 o
 -12  -5  13          4.18         -0.89        14.18 o
 -11  -5  13          2.72          8.75         9.13 o
 -10  -5  13         24.95         32.08        13.60 o
  -9  -5  13          5.86        -14.01        23.47 o
  -8  -5  13          8.64         13.37        18.52 o
  -7  -5  13          1.72          1.04        25.27 o
  -6  -5  13          3.05         -4.17        21.65 o
  -5  -5  13         11.51          7.02        20.20 o
  -4  -5  13         48.66         32.49        21.35 o
  -3  -5  13        118.70        163.56        22.74 o
  -2  -5  13        109.35        127.73        28.58 o
  -1  -5  13         30.87         48.71        16.51 o
   0  -5  13         20.24          5.39        12.38 o
   1  -5  13         17.93         15.78        21.27 o
   2  -5  13          9.39          4.14        12.48 o
   3  -5  13         22.39         22.36        15.82 o
   4  -5  13          6.09          2.88        10.15 o
 -16  -4  13          9.87          9.88        13.59 o
 -15  -4  13          7.09         -2.47        14.66 o
 -14  -4  13          1.07         -8.07        17.82 o
 -13  -4  13          8.20         28.75        16.59 o
 -12  -4  13         40.89         37.11        24.76 o
 -11  -4  13         43.94         40.40        14.33 o
 -10  -4  13         25.10         19.80         9.81 o
  -9  -4  13         28.66         23.57        13.56 o
  -8  -4  13         57.01         67.24        35.71 o
  -7  -4  13         90.47        117.26        17.69 o
  -6  -4  13         36.05         36.23        14.78 o
  -5  -4  13         29.53         14.25        17.81 o
  -4  -4  13         50.51         45.96        13.96 o
  -3  -4  13         32.48         39.35         9.59 o
  -2  -4  13          9.87         10.55        12.41 o
  -1  -4  13         30.37          0.09        15.55 o
   0  -4  13         32.72         45.79        12.06 o
   1  -4  13         49.49         43.23        14.97 o
   2  -4  13         55.63         87.55        20.72 o
   3  -4  13         35.01         44.22        13.98 o
   4  -4  13         18.16          9.48         9.57 o
   5  -4  13          4.90          6.38         7.55 o
 -16  -3  13          1.44          3.75        13.45 o
 -15  -3  13         20.87         27.39        19.05 o
 -14  -3  13          1.66         10.88        15.31 o
 -13  -3  13        182.70        214.36        28.80 o
 -12  -3  13         23.57         21.75        28.14 o
 -11  -3  13         14.56         11.99         9.34 o
 -10  -3  13          6.99          6.26         5.86 o
  -9  -3  13          8.89          7.76        11.74 o
  -8  -3  13         11.62         15.92        11.36 o
  -7  -3  13          0.01         26.78         7.12 o
  -6  -3  13        102.06         95.14        12.53 o
  -5  -3  13         22.05         45.11        12.10 o
  -4  -3  13        205.57        196.60        20.09 o
  -3  -3  13        123.44        140.66        22.73 o
  -2  -3  13         68.61         57.96        11.04 o
  -1  -3  13         33.63         26.63        11.95 o
   0  -3  13         18.97         32.81        16.63 o
   1  -3  13        196.89        205.04        32.84 o
   2  -3  13          8.31          9.19        20.22 o
   3  -3  13         98.47         94.08        18.36 o
   4  -3  13         20.52         35.14        18.08 o
   5  -3  13          7.56         11.06         6.48 o
 -16  -2  13         10.65          0.96        14.93 o
 -15  -2  13         44.84         49.21        26.66 o
 -14  -2  13          1.51         14.72        22.35 o
 -13  -2  13         24.62         38.94        26.25 o
 -12  -2  13         17.82          7.86        28.66 o
 -11  -2  13          7.12          8.60        10.52 o
 -10  -2  13          2.29         -8.67        10.37 o
  -9  -2  13         67.22         76.50        11.03 o
  -8  -2  13         27.96         30.95        11.00 o
  -7  -2  13         44.61         47.43        11.55 o
  -6  -2  13         52.26         72.44        16.43 o
  -5  -2  13         12.43         23.45         7.28 o
  -4  -2  13        122.69         91.64        12.53 o
  -3  -2  13         25.08         28.78         9.27 o
  -2  -2  13         21.24         16.13         7.90 o
  -1  -2  13        112.31        112.03        15.78 o
   0  -2  13         19.85         -8.72        16.48 o
   1  -2  13         47.59         43.23        16.07 o
   2  -2  13        167.43        212.60        33.04 o
   3  -2  13         36.54         32.20        18.16 o
   4  -2  13        100.69        116.68        24.52 o
   5  -2  13         29.99         48.52        15.65 o
 -17  -1  13         10.35         19.09        10.12 o
 -16  -1  13         16.02          8.90        16.99 o
 -15  -1  13          5.62         10.93        20.98 o
 -14  -1  13         12.62         21.24        23.46 o
 -13  -1  13         15.70          5.93        21.87 o
 -12  -1  13         32.95         15.86        13.14 o
 -11  -1  13         67.29         57.11        12.60 o
 -10  -1  13         25.64         29.21         9.88 o
  -9  -1  13         22.27          5.74        14.69 o
  -8  -1  13         36.59         36.19        12.68 o
  -7  -1  13         16.07         12.54         9.89 o
  -6  -1  13         98.74         67.67        27.08 o
  -5  -1  13         87.39         80.09        12.03 o
  -4  -1  13        105.00        122.86        13.70 o
  -3  -1  13        153.92        149.06        11.84 o
  -2  -1  13          0.59         -5.67         7.01 o
  -1  -1  13          2.83         -4.61         4.61 o
   0  -1  13          2.98        -10.69        13.05 o
   1  -1  13         62.95         57.78        18.71 o
   2  -1  13         22.45         25.46        15.44 o
   3  -1  13         46.80         47.17        21.29 o
   4  -1  13          4.54         -5.49        16.68 o
   5  -1  13         43.49         74.19        17.11 o
   6  -1  13         48.87         79.80        14.50 o
 -17   0  13         48.01         41.53        12.56 o
 -16   0  13          0.65         -8.53         8.53 o
 -15   0  13          9.50         13.10        16.71 o
 -14   0  13          6.03          0.36        20.53 o
 -13   0  13         99.81        103.15        21.65 o
 -12   0  13        133.71        160.50        25.70 o
 -11   0  13         11.53          0.41        15.09 o
 -10   0  13          0.90         26.10        12.42 o
  -9   0  13         19.83         40.09        15.02 o
  -8   0  13          1.92         16.40        21.03 o
  -7   0  13         34.01         29.16        15.97 o
  -6   0  13         73.47         60.58        21.49 o
  -5   0  13         10.92         34.24        20.41 o
  -4   0  13         35.83         51.54        19.24 o
  -3   0  13        226.29        193.66        27.88 o
  -2   0  13          0.66          2.10         8.52 o
  -1   0  13          0.57         -3.16        16.82 o
   0   0  13         68.63         53.75        15.30 o
   1   0  13          3.00         14.57        14.20 o
   2   0  13         17.25         54.86        12.21 o
   3   0  13         74.72        101.75        25.73 o
   4   0  13          0.80          5.37        17.36 o
   5   0  13          7.44          1.24         9.88 o
   6   0  13         23.10         16.49        11.32 o
 -17   1  13         10.49         10.05         6.67 o
 -16   1  13         16.14          9.94        10.84 o
 -15   1  13          5.61         55.09        15.82 o
 -14   1  13         12.81          2.00        15.12 o
 -13   1  13         15.70          4.64        13.27 o
 -12   1  13         33.08         19.20        17.39 o
 -11   1  13         67.46         37.66        19.36 o
 -10   1  13         25.77         15.00        20.49 o
  -9   1  13         22.24         -4.88        19.65 o
  -8   1  13         36.82         17.24        16.74 o
  -7   1  13         16.21          2.53         8.45 o
  -6   1  13         98.71         89.48        16.93 o
  -5   1  13         87.62         78.95        16.69 o
  -4   1  13        104.81        114.25        22.66 o
  -3   1  13        154.81        150.08        15.10 o
  -2   1  13          0.52          2.20        10.09 o
  -1   1  13          2.70         -2.72         9.38 o
   0   1  13          2.82          4.11        11.39 o
   1   1  13         63.28         47.65        14.47 o
   2   1  13         22.04         39.41        12.84 o
   3   1  13         46.81         33.87        16.23 o
   4   1  13          4.38          5.69        13.77 o
   5   1  13         44.39         43.24        14.70 o
   6   1  13         49.35         64.78         9.59 o
 -17   2  13         24.10         29.05        10.87 o
 -15   2  13         44.79         51.79        15.81 o
 -14   2  13          1.55          4.42        11.51 o
 -13   2  13         24.51         24.94        12.30 o
 -12   2  13         17.75         33.47        15.52 o
 -11   2  13          7.10        -15.54        15.54 o
 -10   2  13          2.29         -0.47        19.86 o
  -9   2  13         67.49         75.46        17.17 o
  -8   2  13         28.11         23.43        18.81 o
  -7   2  13         44.83         20.91        15.27 o
  -6   2  13         51.86         49.62        16.41 o
  -5   2  13         12.56         20.88        15.64 o
  -4   2  13        122.47         89.79        24.58 o
  -1   2  13        112.98        107.13        21.04 o
   0   2  13         19.99         21.41        15.95 o
   1   2  13         47.34         90.85        17.80 o
   2   2  13        167.52        171.20        18.98 o
   3   2  13         36.21         35.15        10.31 o
   4   2  13        101.30        128.64        18.42 o
   5   2  13         29.97          3.91         8.76 o
 -13   3  13        183.11        216.12        21.40 o
 -12   3  13         23.84         -9.16         9.16 o
 -11   3  13         14.63        -13.78        14.99 o
 -10   3  13          7.11         11.42        16.37 o
  -9   3  13          8.84          2.34        16.03 o
  -8   3  13         11.48        -20.85        20.85 o
  -7   3  13          0.02        -10.51        10.51 o
  -6   3  13        102.20         89.00        22.40 o
  -5   3  13         21.89         18.09        21.09 o
 -10   4  13         25.14         -1.40        17.93 o
  -9   4  13         29.03         12.03        16.47 o
  -8   4  13         57.20         55.99        15.64 o
  -7   4  13         90.53         91.55        25.14 o
  -6   4  13         36.38         59.88        21.33 o
  -5   4  13         29.84         45.35        19.83 o
  -7   5  13          1.72         -3.99         3.99 o
  -6   5  13          3.21         -1.76        10.05 o
  -5   5  13         11.28         30.44        12.12 o
  -4   5  13         48.75         38.68        16.88 o
  -4   6  13          8.77         14.45        11.81 o
  -3   6  13        106.97        121.09        14.63 o
  -1   7  13         34.90         28.59        11.19 o
   0   7  13         10.06          3.94         6.01 o
   2   7  13         16.80         -2.99         8.80 o
  -9  -8  14         52.60         60.96         9.93 o
  -8  -8  14         22.80         -1.33        14.73 o
  -7  -8  14          1.09        -13.41        13.41 o
  -6  -8  14         16.90         26.60        12.93 o
  -5  -8  14          9.96         -2.83         9.75 o
  -4  -8  14         52.34         42.21        14.49 o
  -3  -8  14          0.17         -2.06        12.40 o
 -12  -7  14          7.32         -7.10         7.74 o
 -11  -7  14         69.83         83.47        23.22 o
 -10  -7  14         67.84         71.84        10.72 o
  -9  -7  14         16.93         -5.50        24.69 o
  -8  -7  14         28.06         48.61        18.88 o
  -7  -7  14         67.17        114.89        24.21 o
  -6  -7  14         43.43         42.66        24.19 o
  -5  -7  14         38.30         34.90        25.16 o
  -4  -7  14         10.94          6.80        15.22 o
  -3  -7  14        320.40        337.12        25.97 o
  -2  -7  14        188.81        193.62        24.13 o
  -1  -7  14         22.86          8.42        10.69 o
   0  -7  14         29.43         24.24         9.71 o
 -13  -6  14        340.68        372.12        34.23 o
 -12  -6  14        111.26        134.42        18.10 o
 -11  -6  14        213.34        258.83        19.47 o
 -10  -6  14         65.36         67.48        26.88 o
  -9  -6  14        130.85         90.54        14.61 o
  -8  -6  14         19.96         15.27        14.62 o
  -7  -6  14         19.20         26.01        24.26 o
  -6  -6  14        150.78        154.75        27.91 o
  -5  -6  14         90.30         93.05        25.57 o
  -4  -6  14         61.49         73.39        23.42 o
  -3  -6  14        143.59        148.27        20.06 o
  -2  -6  14        111.90        153.01        24.71 o
  -1  -6  14         10.03         25.89        15.03 o
   0  -6  14          6.14         22.25        14.55 o
   1  -6  14          1.98          3.52        10.68 o
 -15  -5  14          1.70          4.52        12.66 o
 -14  -5  14          5.11         -9.91         9.91 o
 -13  -5  14        131.10        143.43        13.41 o
 -12  -5  14        118.76        128.38        18.91 o
 -11  -5  14         28.14         32.84        11.01 o
 -10  -5  14         40.79         13.76        17.79 o
  -9  -5  14         63.92         31.86        11.02 o
  -8  -5  14         75.10        102.17        27.64 o
  -7  -5  14         31.39         34.55        24.36 o
  -6  -5  14          4.82          9.16        15.07 o
  -5  -5  14        101.14         83.55        24.93 o
  -4  -5  14        174.19        174.53        25.19 o
  -3  -5  14        182.39        183.41        31.21 o
  -2  -5  14         74.73         85.03        22.93 o
  -1  -5  14          1.10         10.87        18.40 o
   0  -5  14         10.58          8.91        15.83 o
   1  -5  14         12.50         18.87        16.33 o
   2  -5  14         67.13         90.79        18.96 o
 -15  -4  14        185.24        220.21        19.83 o
 -14  -4  14         11.82         12.76        16.06 o
 -13  -4  14        296.20        344.89        31.13 o
 -12  -4  14         49.10         47.62        23.16 o
 -11  -4  14         65.32         57.53        16.96 o
 -10  -4  14         52.86         42.64        13.24 o
  -9  -4  14         40.93         34.18        13.82 o
  -8  -4  14         48.45         41.04        12.64 o
  -7  -4  14         82.88         80.32        15.54 o
  -6  -4  14         26.41         32.51        18.60 o
  -5  -4  14        205.89        237.31        27.77 o
  -4  -4  14         34.62         26.54        10.23 o
  -3  -4  14         27.63         80.76        22.46 o
  -2  -4  14         32.08         39.62        18.94 o
  -1  -4  14         94.22         96.75        21.93 o
   0  -4  14        117.11        129.21        26.05 o
   1  -4  14         53.41         60.89        21.04 o
   2  -4  14         76.58         95.36        14.85 o
   3  -4  14         37.44         46.29        11.40 o
 -16  -3  14         58.03         68.44        15.64 o
 -15  -3  14        412.04        495.75        30.32 o
 -14  -3  14        487.28        553.26        34.62 o
 -13  -3  14         74.98         73.88        23.80 o
 -12  -3  14         96.40         82.96        26.67 o
 -11  -3  14         93.97        104.35        15.94 o
 -10  -3  14         60.27         56.75        14.07 o
  -9  -3  14          9.44         -7.23        10.32 o
  -8  -3  14        112.42        116.78        13.09 o
  -7  -3  14        411.79        436.96        27.49 o
  -6  -3  14         80.16         92.47        15.86 o
  -5  -3  14          0.49         -2.05        16.68 o
  -4  -3  14        223.78        297.28        26.25 o
  -3  -3  14        103.40        109.85        20.97 o
  -2  -3  14        155.44        154.11        19.00 o
  -1  -3  14        203.55        231.85        21.31 o
   0  -3  14          6.62          9.61        10.49 o
   1  -3  14          6.10         14.53        13.94 o
   2  -3  14         15.02          4.51         8.69 o
   3  -3  14          1.36         -2.64         8.88 o
   4  -3  14         13.64         29.95         5.73 o
 -16  -2  14         26.17         28.83        15.55 o
 -15  -2  14         47.97         58.62        21.92 o
 -14  -2  14        230.52        262.25        28.47 o
 -13  -2  14         77.24         71.92        25.53 o
 -12  -2  14         61.46         51.61        23.52 o
 -11  -2  14         58.22         55.53        17.14 o
 -10  -2  14        687.25        664.99        29.02 o
  -9  -2  14        168.71        157.58        22.37 o
  -8  -2  14        922.68        963.86        33.77 o
  -7  -2  14        123.36        137.53        14.76 o
  -6  -2  14        437.47        425.21        29.64 o
  -5  -2  14        536.67        514.21        30.07 o
  -4  -2  14        416.24        487.33        35.33 o
  -3  -2  14         39.45         34.61         9.83 o
  -2  -2  14         44.57         53.62         7.84 o
  -1  -2  14         24.51         19.83        12.83 o
   0  -2  14        126.60        146.19        15.00 o
   1  -2  14         75.13         99.42        29.51 o
   2  -2  14          5.35         24.83        13.30 o
   3  -2  14         86.59        106.56        11.85 o
   4  -2  14         48.38         36.78         5.86 o
 -17  -1  14         14.34         16.31        10.28 o
 -16  -1  14          3.01          2.25        15.10 o
 -15  -1  14         80.14         87.58        21.00 o
 -14  -1  14         57.10         67.77        25.80 o
 -13  -1  14         16.87          8.31        24.58 o
 -12  -1  14        115.84         94.27        30.43 o
 -11  -1  14        152.51        157.10        22.18 o
 -10  -1  14        183.74        199.79        16.32 o
  -9  -1  14        121.47        107.79        14.75 o
  -8  -1  14        417.39        421.75        46.72 o
  -7  -1  14        206.07        202.09        15.66 o
  -6  -1  14         48.57         69.07        17.53 o
  -5  -1  14        369.24        379.30        37.94 o
  -4  -1  14        109.96         97.75        12.03 o
  -3  -1  14        489.57        501.40        24.67 o
  -2  -1  14          5.76          3.64         7.94 o
  -1  -1  14         54.30         42.22         7.93 o
   0  -1  14         59.31         65.24        10.35 o
   1  -1  14         15.80         18.45         7.13 o
   2  -1  14          4.77         14.39         8.10 o
   3  -1  14         65.63         91.31        11.30 o
   4  -1  14          2.77         21.06        12.73 o
 -17   0  14         21.06         12.93         8.30 o
 -15   0  14         11.88         17.12        14.29 o
 -14   0  14          0.93        -12.20        17.97 o
 -13   0  14         11.26         -6.46        16.05 o
 -12   0  14          0.17         10.69        21.34 o
 -11   0  14        675.53        714.11        43.61 o
 -10   0  14        499.30        555.96        39.54 o
  -9   0  14        427.42        447.83        35.70 o
  -8   0  14        397.92        442.75        39.65 o
  -7   0  14         43.00         28.46        21.27 o
  -6   0  14          2.48         10.62        20.43 o
  -5   0  14        101.38         77.26        27.97 o
  -4   0  14        916.50        975.46        47.41 o
  -3   0  14          2.19         10.78        19.78 o
  -2   0  14          8.21         14.15         6.35 o
  -1   0  14          0.36          6.73        15.15 o
   0   0  14         18.98         54.45        15.42 o
   1   0  14          8.16         22.80        15.70 o
   2   0  14         42.75         84.59        20.23 o
   3   0  14        159.96        184.34        20.48 o
   4   0  14          9.01          6.22         8.83 o
   5   0  14         19.16         13.31         5.03 o
 -16   1  14          3.03         18.68        16.29 o
 -15   1  14         79.62         92.45        17.82 o
 -14   1  14         56.84         50.22        19.57 o
 -13   1  14         16.19         12.50        15.17 o
 -12   1  14        116.80         79.98        24.41 o
 -11   1  14        152.53        143.00        21.79 o
 -10   1  14        184.33        185.88        29.20 o
  -9   1  14        121.61         94.30        19.74 o
  -8   1  14        416.44        405.91        31.59 o
  -7   1  14        207.70        172.28        25.98 o
  -6   1  14         48.45         51.04        23.66 o
  -5   1  14        366.77        323.44        35.36 o
  -4   1  14        107.97        113.27        26.61 o
  -2   1  14          5.94         46.96        18.51 o
  -1   1  14         54.27         54.94        11.50 o
   0   1  14         59.53         39.66        15.44 o
   1   1  14         15.88          7.42        12.69 o
   2   1  14          4.77          9.53        13.95 o
   3   1  14         65.49         76.66        16.20 o
   4   1  14          2.77         13.24        11.41 o
 -16   2  14         26.38         19.62         9.31 o
 -15   2  14         47.84         59.33        16.08 o
 -14   2  14        229.93        266.26        23.37 o
 -13   2  14         78.12         86.68        21.41 o
 -12   2  14         61.86         72.19        19.07 o
 -11   2  14         58.27         40.89        19.30 o
 -10   2  14        691.56        662.94        40.52 o
  -9   2  14        168.82        155.49        24.21 o
  -8   2  14        921.79        915.98        43.91 o
  -7   2  14        122.24        106.62        24.25 o
  -6   2  14        438.21        449.81        31.85 o
  -5   2  14        537.44        484.56        35.89 o
  -4   2  14        417.61        412.34        31.98 o
  -1   2  14         24.86         25.23        15.82 o
   0   2  14        126.75        132.79        20.55 o
   1   2  14         74.76         65.56        13.08 o
   2   2  14          5.33         26.39        13.11 o
   3   2  14         86.68         85.07        11.69 o
   4   2  14         48.15         25.46         5.96 o
 -14   3  14        484.00        476.03        26.99 o
 -13   3  14         75.41         78.61        15.49 o
 -12   3  14         96.82         76.38        19.85 o
 -11   3  14         94.74         82.37        22.98 o
 -10   3  14         61.17         47.87        21.35 o
  -9   3  14          9.14         -0.91         3.99 o
  -8   3  14        112.81        100.52        19.56 o
  -7   3  14        412.69        442.42        34.03 o
  -6   3  14         80.79         87.79        23.33 o
  -5   3  14          0.53         18.23        14.74 o
  -4   3  14        223.16        217.95        28.56 o
 -11   4  14         66.19         90.46        12.77 o
 -10   4  14         53.61         66.13        14.39 o
  -9   4  14         41.82         33.52        11.84 o
  -8   4  14         47.78         31.80        15.58 o
  -7   4  14         83.18         88.95        21.05 o
  -6   4  14         26.75         35.68        16.57 o
  -5   4  14        205.61        214.70        25.29 o
  -4   4  14         35.36         46.71        22.10 o
  -8   5  14         74.10         90.43        17.50 o
  -7   5  14         30.51         20.90        12.95 o
  -6   5  14          4.64          3.58         3.34 o
  -5   5  14        100.80         91.73        17.45 o
  -4   5  14        172.77        165.28        20.09 o
  -3   5  14        181.89        185.16        24.19 o
  -5   6  14         90.97         72.43        17.23 o
  -4   6  14         61.01         87.50        16.72 o
  -3   6  14        143.05        137.26        20.00 o
  -2   6  14        112.47        132.80        18.45 o
  -1   6  14         10.28         -0.56        13.17 o
 -11  -7  15          0.15         18.14         6.86 o
 -10  -7  15          0.30         -1.60        12.74 o
  -9  -7  15          5.65         13.97         8.94 o
  -8  -7  15         28.38         43.81        15.38 o
  -7  -7  15         10.67          4.44        17.65 o
  -6  -7  15          0.48        -15.66        16.55 o
  -5  -7  15          4.66         22.67        14.43 o
  -4  -7  15         23.44         20.97        14.14 o
  -3  -7  15         78.52        100.68        17.37 o
  -2  -7  15          1.61         -2.52         7.63 o
 -12  -6  15          4.66          8.70         9.61 o
 -11  -6  15          1.65          5.45        10.13 o
 -10  -6  15         18.06         18.39        10.40 o
  -9  -6  15          2.86         -3.59        16.27 o
  -8  -6  15          2.84        -13.42        15.78 o
  -7  -6  15          8.98          4.83        18.94 o
  -6  -6  15          8.92          7.64        20.47 o
  -5  -6  15          8.81         24.42        20.23 o
  -4  -6  15         11.14         -9.50        18.88 o
  -3  -6  15         28.19         35.52        15.59 o
  -2  -6  15         73.35         70.89        20.03 o
  -1  -6  15         25.95         32.28        12.54 o
   0  -6  15         15.55         25.19        12.52 o
 -14  -5  15          1.97         -5.53        17.94 o
 -13  -5  15         15.01         14.51        10.60 o
 -12  -5  15          0.21         -7.01         7.01 o
 -11  -5  15         11.06          6.39        17.61 o
 -10  -5  15          8.86         12.89        20.21 o
  -9  -5  15          6.17          0.29        18.43 o
  -8  -5  15          7.12          8.78        19.06 o
  -7  -5  15          3.81         -4.62        20.15 o
  -6  -5  15          2.34          0.52        17.59 o
  -5  -5  15         16.35         25.24        24.23 o
  -4  -5  15         65.13         77.69        24.14 o
  -3  -5  15         46.60         63.32        20.47 o
  -2  -5  15         32.19         29.45        20.28 o
  -1  -5  15         16.46         24.66        16.00 o
   0  -5  15         17.96         10.40        14.07 o
   1  -5  15          6.72          1.40         8.51 o
 -15  -4  15         19.94         21.10        12.11 o
 -14  -4  15          1.28         -7.86        11.78 o
 -13  -4  15         32.25         37.83        16.21 o
 -12  -4  15          4.74          0.84        10.09 o
 -11  -4  15          6.60          9.30        10.49 o
 -10  -4  15          0.43         11.48        15.47 o
  -9  -4  15         10.06         16.18         8.04 o
  -8  -4  15         54.13         40.58        12.48 o
  -7  -4  15          3.70        -13.49        13.49 o
  -6  -4  15         26.73         22.56        10.65 o
  -5  -4  15         60.43         50.23        12.64 o
  -4  -4  15          6.28         -4.72        13.80 o
  -3  -4  15          6.50         11.30        19.64 o
  -2  -4  15         40.96          0.92        18.87 o
  -1  -4  15         73.24        104.74        23.67 o
   0  -4  15         67.79        114.02        19.99 o
   1  -4  15         35.71         53.59        17.41 o
   2  -4  15         58.96        102.60        14.25 o
 -15  -3  15          7.45          9.03        10.32 o
 -14  -3  15         35.62         47.91        16.21 o
 -13  -3  15          0.57          6.83        18.58 o
 -12  -3  15          0.06          1.64        15.69 o
 -11  -3  15         12.96         19.69        13.98 o
 -10  -3  15          5.91         16.04        14.19 o
  -9  -3  15         25.08         19.44        13.98 o
  -8  -3  15          6.98          8.42         8.64 o
  -7  -3  15         21.03         22.60         8.69 o
  -6  -3  15         12.28         17.67        11.83 o
  -5  -3  15         16.74         19.95         8.73 o
  -4  -3  15         34.04         29.28        10.01 o
  -3  -3  15        101.96        137.23        22.81 o
  -2  -3  15         31.50         40.52        22.62 o
  -1  -3  15          8.51         21.72        19.97 o
   0  -3  15         43.68         42.22         9.42 o
   1  -3  15         65.32         45.76        14.30 o
   2  -3  15         24.91         24.84         8.96 o
 -16  -2  15         13.88         10.49        14.32 o
 -15  -2  15          6.95          3.52        16.02 o
 -14  -2  15         14.11         21.59        19.76 o
 -13  -2  15         24.19         30.36        20.65 o
 -12  -2  15         50.92         49.72        22.39 o
 -11  -2  15         16.47          8.29        21.67 o
 -10  -2  15          5.23         10.72        10.29 o
  -9  -2  15         10.07         -5.58        13.06 o
  -8  -2  15          8.44          7.90        12.76 o
  -7  -2  15         19.69         13.60         6.11 o
  -6  -2  15        138.46        175.54        20.01 o
  -5  -2  15         70.25         91.37        21.20 o
  -4  -2  15          6.72          2.03        12.26 o
  -3  -2  15         39.48         47.15         9.28 o
  -2  -2  15          3.84         -4.19        10.06 o
  -1  -2  15         69.29         96.41        19.07 o
   0  -2  15         78.38         68.64        14.51 o
   1  -2  15         33.57         50.26        27.60 o
   2  -2  15         19.40         49.45         8.08 o
 -16  -1  15          1.14          9.57         8.50 o
 -15  -1  15         12.62         22.59        18.08 o
 -14  -1  15          5.04         -9.22        20.69 o
 -13  -1  15          1.63         -2.86        19.41 o
 -12  -1  15          0.25          0.75        26.76 o
 -11  -1  15         31.20         47.59        11.51 o
 -10  -1  15         18.02          8.95         4.98 o
  -9  -1  15         28.27         44.40        11.55 o
  -8  -1  15         27.32         26.14         9.89 o
  -7  -1  15          1.95          5.27        10.64 o
  -6  -1  15         68.08         78.68        12.00 o
  -5  -1  15         18.08         22.66        12.54 o
  -4  -1  15        227.43        233.81        23.55 o
  -3  -1  15         17.60         25.36         6.36 o
  -2  -1  15         64.26         94.23        23.90 o
  -1  -1  15          2.43          1.80        11.51 o
   0  -1  15          0.40         -1.79         3.87 o
   1  -1  15         28.64         23.78        11.58 o
   2  -1  15         15.31         -3.22         9.22 o
   3  -1  15         79.59         82.80        13.46 o
 -16   0  15          0.42          3.25        13.30 o
 -15   0  15          9.02         -0.43        14.01 o
 -14   0  15          8.09         -1.44        20.24 o
 -13   0  15          2.34        -19.12        23.23 o
 -12   0  15          3.96          6.98        24.11 o
 -11   0  15          1.78        -15.78        20.33 o
 -10   0  15          3.33         17.03        17.20 o
  -9   0  15          2.36         -4.44        23.57 o
  -8   0  15         13.48         18.49        24.40 o
  -7   0  15         23.28         11.64        24.68 o
  -6   0  15         44.21         60.49        20.16 o
  -5   0  15         63.88         56.16        22.25 o
  -4   0  15         29.98         20.11        19.25 o
  -3   0  15          0.19         -4.90        19.04 o
  -2   0  15          8.81         -5.39        20.48 o
  -1   0  15          6.06         14.41         9.91 o
   0   0  15          7.79         -8.23        11.00 o
   1   0  15         18.81         19.09         9.25 o
   2   0  15         74.50         93.80        12.71 o
   3   0  15          0.61         17.90        10.02 o
 -16   1  15          1.13          9.82        10.44 o
 -15   1  15         12.55         18.73        12.97 o
 -14   1  15          5.03          1.31        15.06 o
 -13   1  15          1.66         -5.79        17.94 o
 -12   1  15          0.25         -9.19        20.43 o
 -11   1  15         31.23          6.17        14.82 o
 -10   1  15         18.29         26.02        18.39 o
  -9   1  15         28.29         17.88        20.77 o
  -8   1  15         27.28         15.41        20.91 o
  -7   1  15          1.84         -2.66        15.26 o
  -6   1  15         67.89         66.66        27.89 o
  -5   1  15         18.12         26.20        26.63 o
  -4   1  15        226.91        229.63        32.72 o
  -3   1  15         17.86         28.61        19.42 o
  -2   1  15         64.77         72.81        25.22 o
   0   1  15          0.41          9.82        17.26 o
   1   1  15         28.95         40.39        15.17 o
   2   1  15         15.29          9.53        10.69 o
   3   1  15         79.17         98.19        14.21 o
 -15   2  15          7.05         22.63         6.86 o
 -14   2  15         14.22          8.65        11.54 o
 -13   2  15         24.12         49.93        15.42 o
 -12   2  15         50.89         63.31        20.56 o
 -11   2  15         16.49         13.06        10.35 o
 -10   2  15          5.13        -10.98        18.59 o
  -9   2  15          9.98          7.74        20.16 o
  -8   2  15          8.56          7.59        21.37 o
  -7   2  15         19.61         42.10        19.45 o
  -6   2  15        138.41        132.44        27.93 o
  -5   2  15         70.77         91.39        28.24 o
  -4   2  15          6.81          7.12        16.36 o
  -3   2  15         39.60         36.35        22.38 o
   3   2  15         43.13         51.68        12.08 o
 -14   3  15         35.71         35.59         6.11 o
 -13   3  15          0.55         -1.96        15.61 o
 -12   3  15          0.07         -6.28        13.21 o
 -11   3  15         13.15         28.32        17.76 o
 -10   3  15          5.93         -0.07        15.79 o
  -9   3  15         25.42          4.51        13.84 o
  -8   3  15          7.23          6.34        17.62 o
  -7   3  15         20.86         25.12        14.12 o
  -6   3  15         12.43         22.18        20.24 o
  -5   3  15         16.54         26.92        15.99 o
  -4   3  15         33.92         29.90        20.00 o
  -3   3  15        101.61        115.55        25.98 o
 -11   4  15          6.61          6.10         4.68 o
 -10   4  15          0.42          3.34         9.21 o
  -9   4  15         10.18         17.95         9.69 o
  -8   4  15         54.29         47.25        16.89 o
  -7   4  15          3.60          0.48        17.09 o
  -6   4  15         26.38          1.40         6.41 o
  -5   4  15         60.74         52.25        15.23 o
  -4   4  15          6.43         -5.09        19.17 o
  -3   4  15          6.64         38.52        20.29 o
  -2   4  15         40.69         53.44        22.05 o
  -9   5  15          6.08         -1.52        13.33 o
  -8   5  15          7.05         -0.38         7.65 o
  -7   5  15          3.58         32.88        16.81 o
  -6   5  15          2.29         -5.09        10.42 o
  -5   5  15         16.30          2.95        16.70 o
  -4   5  15         65.24         90.40        24.70 o
  -3   5  15         46.19         62.39        16.82 o
  -2   5  15         31.98         22.80        18.36 o
  -1   5  15         16.71          2.35        14.15 o
   0   5  15         18.11         20.73        13.88 o
   1   5  15          6.76         25.41        13.33 o
  -5   6  15          9.04         31.95         9.61 o
  -4   6  15         11.20         -9.51        15.90 o
  -3   6  15         28.15         32.02        12.80 o
  -2   6  15         72.83         35.22        13.49 o
  -1   6  15         26.23          0.83        12.12 o
   0   6  15         15.50         12.95         8.16 o
 -11  -6  16         78.70         98.89        14.17 o
 -10  -6  16         10.81         16.32        11.31 o
  -9  -6  16          3.99         14.73        15.78 o
  -8  -6  16         23.15         30.27        19.67 o
  -7  -6  16         40.40         48.30        17.83 o
  -6  -6  16        104.01        106.28        20.47 o
  -5  -6  16        163.49        139.81        20.54 o
  -4  -6  16        338.07        412.47        26.03 o
  -3  -6  16        221.94        275.11        20.82 o
 -13  -5  16         56.12         39.72        15.16 o
 -12  -5  16         45.34         30.51        12.93 o
 -11  -5  16         68.27         79.72        11.55 o
 -10  -5  16         13.96          0.58        11.78 o
  -9  -5  16         58.34         71.38        20.00 o
  -8  -5  16         21.55         15.99        19.65 o
  -7  -5  16          3.63        -19.86        19.86 o
  -6  -5  16         47.31         83.90        22.06 o
  -5  -5  16         82.14         90.19        20.33 o
  -4  -5  16        211.27        250.72        22.40 o
  -3  -5  16         47.34         54.51        17.27 o
  -2  -5  16          6.58         -5.86        12.54 o
  -1  -5  16          1.40          0.75         8.52 o
 -14  -4  16        153.95        162.64        15.01 o
 -13  -4  16         73.79        102.15        17.69 o
 -12  -4  16         18.33         22.94        15.15 o
 -11  -4  16         75.29         71.11        12.36 o
 -10  -4  16          3.36          3.52        11.38 o
  -9  -4  16        110.34        116.34        13.47 o
  -8  -4  16          1.07         -6.28        17.51 o
  -7  -4  16         51.91         54.77        20.34 o
  -6  -4  16         13.19         21.70        14.59 o
  -5  -4  16         24.63         40.19        18.91 o
  -4  -4  16         16.27         20.30        15.36 o
  -3  -4  16         73.97         83.27        17.92 o
  -2  -4  16         22.49         22.09        16.29 o
  -1  -4  16         38.36         49.68        13.20 o
   0  -4  16         56.65         31.78        10.09 o
 -14  -3  16         97.20        109.24        20.97 o
 -13  -3  16         79.86         91.54        20.06 o
 -12  -3  16         95.13         83.20        21.24 o
 -11  -3  16         60.57         69.66        22.92 o
 -10  -3  16         82.39         72.85        27.25 o
  -9  -3  16         75.67         86.46        16.88 o
  -8  -3  16        293.27        290.60        21.60 o
  -7  -3  16        389.60        415.19        23.68 o
  -6  -3  16        183.61        221.33        57.13 o
  -5  -3  16         44.10         63.33        25.47 o
  -4  -3  16         98.50        112.84        22.11 o
  -3  -3  16        159.04        192.16        20.18 o
  -2  -3  16         14.13         13.72         5.55 o
  -1  -3  16         22.75         12.67         8.80 o
   0  -3  16        185.75        185.81        17.22 o
   1  -3  16         20.00         37.32         5.21 o
 -15  -2  16         59.09         55.30        16.65 o
 -14  -2  16          9.53         23.81        15.33 o
 -13  -2  16        146.65        125.79        23.95 o
 -12  -2  16          8.41         18.31        21.89 o
 -11  -2  16          8.00         16.52        13.92 o
 -10  -2  16         26.59         54.99        13.42 o
  -9  -2  16        369.53        354.70        31.50 o
  -8  -2  16         74.64         51.68        13.26 o
  -7  -2  16        297.02        309.27        18.56 o
  -6  -2  16        219.25        190.48        15.21 o
  -5  -2  16        194.06        196.35        18.07 o
  -4  -2  16         58.25         45.43         8.96 o
  -3  -2  16         85.71        128.53        12.80 o
  -2  -2  16         39.63         26.71        11.27 o
  -1  -2  16         36.49         38.28        12.10 o
   0  -2  16         52.81         48.69         7.61 o
 -15  -1  16         19.69         14.41        13.84 o
 -14  -1  16         52.37         56.00        17.11 o
 -13  -1  16        173.00        180.35        25.27 o
 -12  -1  16          3.42         -5.88        20.86 o
 -11  -1  16         75.13        100.71        29.47 o
 -10  -1  16         73.12         59.58        10.51 o
  -9  -1  16         83.24         81.52        26.08 o
  -8  -1  16         60.81         85.54        28.75 o
  -7  -1  16        120.48        131.02        25.63 o
  -6  -1  16         61.21         74.42        21.64 o
  -5  -1  16        108.32         87.93        24.92 o
  -4  -1  16        364.80        328.26        29.81 o
  -3  -1  16         52.11         28.13        23.48 o
  -2  -1  16        111.55        120.38        17.88 o
  -1  -1  16          6.99         12.17         9.82 o
   0  -1  16          5.61        -11.47        11.47 o
 -15   0  16        124.88        118.41        15.72 o
 -14   0  16         54.53         51.33        20.40 o
 -13   0  16         12.02         -0.50        19.01 o
 -12   0  16          8.54          1.29        17.31 o
 -11   0  16         10.41         34.48        23.56 o
 -10   0  16          5.68         23.39        26.31 o
  -9   0  16          2.06         11.96        26.38 o
  -8   0  16         83.12         66.69        24.79 o
  -7   0  16          2.08         -5.65        20.97 o
  -6   0  16        124.29        140.15        29.53 o
  -5   0  16         45.91         62.15        24.53 o
  -4   0  16         33.13         44.34        22.49 o
  -3   0  16        123.64        199.48        22.83 o
  -2   0  16          6.20         39.53        17.32 o
  -1   0  16          9.73         22.85        16.85 o
   0   0  16         19.04         55.15        14.54 o
   1   0  16          5.61         -1.13        12.05 o
 -15   1  16         19.52         28.29        10.12 o
 -14   1  16         52.17         58.28        16.58 o
 -13   1  16        172.17        190.85        25.88 o
 -12   1  16          3.59          6.54        18.66 o
 -11   1  16         73.88        106.37        26.52 o
 -10   1  16         73.35         75.30        25.10 o
  -9   1  16         83.92         65.56        23.53 o
  -8   1  16         61.50         66.09        24.17 o
  -7   1  16        120.17        166.20        26.70 o
  -6   1  16         60.95         72.86        29.60 o
  -5   1  16        108.54        102.89        31.80 o
  -4   1  16        364.35        373.90        36.35 o
  -3   1  16         52.26         39.77        23.50 o
  -2   1  16        111.10        118.70        24.33 o
  -1   1  16          7.13          0.94        17.61 o
   0   1  16          5.71        -11.92        11.92 o
   1   1  16         13.73          8.33        14.43 o
 -15   2  16         58.85         65.42        10.36 o
 -14   2  16          9.31         11.70         8.95 o
 -13   2  16        144.38        138.26        14.41 o
 -12   2  16          8.61         14.13        17.31 o
 -11   2  16          8.14         15.27        19.78 o
 -10   2  16         26.29         26.97        19.09 o
  -9   2  16        369.46        348.59        30.60 o
  -8   2  16         75.31         65.44        21.46 o
  -7   2  16        295.60        270.12        31.69 o
  -6   2  16        219.44        190.94        26.57 o
  -5   2  16        195.15        161.82        30.88 o
  -4   2  16         58.20         38.23        25.69 o
  -3   2  16         85.30        117.78        25.48 o
  -2   2  16         39.57         20.42        22.33 o
  -1   2  16         36.41         43.15        21.56 o
   0   2  16         53.14         36.16        16.96 o
   1   2  16         42.61         22.68        14.67 o
 -14   3  16         97.66        102.13        14.03 o
 -13   3  16         78.76         78.20        13.15 o
 -12   3  16         95.51         65.95        13.45 o
 -11   3  16         61.29         62.85        19.12 o
 -10   3  16         83.63         74.58        20.11 o
  -9   3  16         75.37         79.37        21.98 o
  -8   3  16        294.41        292.91        30.44 o
  -7   3  16        388.92        389.98        33.54 o
  -6   3  16        184.64        182.64        32.30 o
  -5   3  16         43.61         24.59        26.41 o
  -4   3  16         98.39        102.50        26.29 o
  -3   3  16        158.67        169.50        25.83 o
  -2   3  16         14.05         13.12        20.88 o
  -1   3  16         22.73         21.01        16.00 o
   0   3  16        186.42        210.95        22.27 o
   1   3  16         20.14         30.48        13.37 o
 -11   4  16         75.23         77.98        14.09 o
 -10   4  16          3.25          6.92        10.77 o
  -9   4  16        110.49         86.09        17.10 o
  -8   4  16          0.97          7.11        15.88 o
  -7   4  16         51.85         44.69        20.57 o
  -6   4  16         13.27          1.86        17.68 o
  -5   4  16         24.83          5.09        20.29 o
  -4   4  16         16.15         17.12        18.85 o
  -3   4  16         74.38         66.38        22.22 o
  -2   4  16         22.46         32.40        19.35 o
  -1   4  16         38.24         38.05        18.26 o
   0   4  16         57.13         46.49        16.43 o
  -9   5  16         59.01         69.24        13.64 o
  -8   5  16         22.36         21.68        11.82 o
  -7   5  16          3.86         -6.43        10.77 o
  -6   5  16         47.38         40.09        16.22 o
  -5   5  16         81.52         73.15        15.66 o
  -4   5  16        210.55        215.96        22.07 o
  -3   5  16         46.96         74.48        17.46 o
  -2   5  16          6.76         10.63        12.38 o
  -1   5  16          1.41          7.61         8.73 o
  -5   6  16        163.03        132.00        14.60 o
  -4   6  16        339.31        298.69        19.07 o
  -3   6  16        220.90        207.95        16.46 o
 -10  -5  17          0.76         -7.77         8.55 o
  -9  -5  17          1.45         -1.52        12.97 o
  -8  -5  17          6.05         14.97        12.76 o
  -7  -5  17          2.87          6.80        13.90 o
  -6  -5  17          0.66         -7.45        15.19 o
  -5  -5  17          0.77          3.87        11.50 o
  -4  -5  17         20.96         41.68        14.70 o
 -12  -4  17          5.93          1.67         2.56 o
 -11  -4  17          5.29          5.13         9.14 o
 -10  -4  17          4.49        -12.14        12.14 o
  -9  -4  17          4.08         11.83        11.66 o
  -8  -4  17         37.96         51.71        20.76 o
  -7  -4  17         10.60          6.01        18.29 o
  -6  -4  17          0.53         -2.01        12.46 o
  -5  -4  17          9.31         20.42        14.44 o
  -4  -4  17         37.95         69.54        15.37 o
  -3  -4  17          0.65          7.31        11.39 o
  -2  -4  17         10.29         17.53        11.52 o
 -13  -3  17          8.59         -5.99        12.97 o
 -12  -3  17         11.65         16.96        16.52 o
 -11  -3  17         13.35         16.71        12.25 o
 -10  -3  17          1.04          1.72         7.86 o
  -9  -3  17          4.79          9.13        14.26 o
  -8  -3  17         17.18          6.55         7.54 o
  -7  -3  17          2.30          6.63         7.16 o
  -6  -3  17          3.86          4.07        11.56 o
  -5  -3  17         45.62         48.10        16.90 o
  -4  -3  17          9.57          8.37        13.86 o
  -3  -3  17         12.77          8.76         9.57 o
  -2  -3  17         35.75         38.17         7.05 o
  -1  -3  17         99.58        100.21         8.04 o
 -14  -2  17         10.36        -13.58        13.58 o
 -13  -2  17          0.81          9.30        15.80 o
 -12  -2  17         10.74          8.67        14.22 o
 -11  -2  17          1.73        -16.14        16.14 o
 -10  -2  17          6.44         17.27         9.44 o
  -9  -2  17          2.62          4.73        11.32 o
  -8  -2  17          9.40         22.72         9.36 o
  -7  -2  17         28.37         29.13         8.73 o
  -6  -2  17          8.76         -1.76        11.40 o
  -5  -2  17         31.54         11.31        11.13 o
  -4  -2  17          5.26         -2.07        19.19 o
 -14  -1  17          0.18        -13.60        13.60 o
 -13  -1  17          2.83         -0.05        16.23 o
 -12  -1  17          1.42          1.42        19.47 o
 -11  -1  17         17.50         39.82        18.84 o
 -10  -1  17         27.07          9.85        17.70 o
  -9  -1  17         14.95         28.04        19.34 o
  -8  -1  17         17.27         27.41        20.34 o
  -7  -1  17          0.74         -6.38        19.40 o
  -6  -1  17        126.89        122.15        24.04 o
  -5  -1  17        172.42        173.37        22.75 o
  -4  -1  17         45.21         40.72        15.76 o
  -3  -1  17          3.89          4.52        15.72 o
  -2  -1  17          5.68          8.88         7.68 o
 -14   0  17          0.66          1.69        13.11 o
 -13   0  17          1.61          2.22        15.40 o
 -12   0  17          0.19          8.45        19.34 o
 -11   0  17          1.73         -1.56        20.00 o
 -10   0  17          1.71          3.92        17.34 o
  -9   0  17         29.33         38.97        21.73 o
  -8   0  17          4.35          7.86        19.91 o
  -7   0  17          6.13         -8.47        19.74 o
  -6   0  17         67.30         70.40        23.88 o
  -5   0  17         44.17         46.03        15.68 o
  -4   0  17         41.22         33.84        19.38 o
  -3   0  17          3.13         -6.20        15.46 o
  -2   0  17          0.09        -13.67        13.67 o
  -1   0  17          6.94          9.94        11.62 o
   0   0  17          0.03         -3.47         3.47 o
 -14   1  17          0.18         -6.51         9.59 o
 -13   1  17          2.81         21.65        13.54 o
 -12   1  17          1.43          4.87        15.28 o
 -11   1  17         17.71         40.61        22.16 o
 -10   1  17         27.03         31.27        21.05 o
  -9   1  17         14.91         -3.60        17.68 o
  -8   1  17         17.21         34.59        16.09 o
  -7   1  17          0.75          8.46        24.15 o
  -6   1  17        127.18        115.12        26.84 o
  -5   1  17        172.51        182.95        28.39 o
  -4   1  17         45.33         36.49        18.97 o
  -3   1  17          3.68          5.79        16.84 o
  -2   1  17          5.78          2.91        10.04 o
  -1   1  17          2.77         -3.17        13.88 o
   0   1  17          2.62         -7.96        11.88 o
 -14   2  17         10.35         16.70         4.87 o
 -13   2  17          0.81         13.05        11.58 o
 -12   2  17         10.79         17.18        14.37 o
 -11   2  17          1.76         -7.01        12.88 o
 -10   2  17          6.36         19.22        18.66 o
  -9   2  17          2.56          7.45        20.90 o
  -8   2  17          9.39         16.16        17.74 o
  -7   2  17         28.22         25.93        21.80 o
  -6   2  17          8.55         14.23        17.75 o
  -5   2  17         31.38         31.41        21.14 o
  -4   2  17          5.13         -2.38        21.68 o
  -3   2  17         27.30         22.16        21.35 o
  -2   2  17         26.57         21.95        13.34 o
  -1   2  17          3.10         17.43        12.31 o
 -13   3  17          8.50         -7.27         7.27 o
 -12   3  17         11.43         14.82        10.60 o
 -11   3  17         13.42         19.55        15.43 o
 -10   3  17          1.01         -7.77        13.35 o
  -9   3  17          4.69        -17.66        17.66 o
  -8   3  17         17.35         19.82        15.20 o
  -7   3  17          2.28          5.92        20.70 o
  -6   3  17          3.83          9.47        18.71 o
  -5   3  17         45.83         46.57        20.42 o
  -4   3  17          9.43         -2.93        17.24 o
  -3   3  17         12.59          0.41        15.89 o
  -2   3  17         35.59         25.30        17.92 o
  -1   3  17        100.24         94.84        15.09 o
 -11   4  17          5.29         16.92         8.27 o
 -10   4  17          4.57         15.32         5.05 o
  -9   4  17          4.02          1.44         8.10 o
  -8   4  17         38.44         45.64        17.48 o
  -7   4  17         10.62         12.47        14.42 o
  -6   4  17          0.54          8.04        15.31 o
  -5   4  17          8.95          1.25        13.05 o
  -4   4  17         38.05         42.70        17.70 o
  -3   4  17          0.63        -13.47        13.47 o
  -2   4  17         10.21         -6.45        14.05 o
  -8   5  17          6.05         10.03         5.24 o
  -7   5  17          2.87          8.46         5.03 o
  -6   5  17          0.61          8.91         8.53 o
  -5   5  17          0.77         21.73        13.24 o
  -4   5  17         20.94         31.48        11.63 o
 -10  -4  18         56.49         56.64         9.70 o
  -9  -4  18          8.14         -2.26         6.55 o
  -8  -4  18         46.53         76.39        13.50 o
  -7  -4  18         11.47         -5.36         6.08 o
  -6  -4  18         39.91         42.13         8.65 o
 -12  -3  18        135.20        141.88        11.41 o
 -11  -3  18          1.72          2.70         6.65 o
 -10  -3  18         22.29         21.36        22.36 o
  -9  -3  18         32.08         35.75         6.99 o
  -8  -3  18         41.92         33.00        21.66 o
  -7  -3  18          3.49         -0.04        11.00 o
  -6  -3  18         67.48         50.08         8.53 o
  -5  -3  18        113.72        113.55        11.61 o
 -12  -2  18        254.60        257.95        21.60 o
 -11  -2  18        159.16        154.75        17.29 o
 -10  -2  18         98.16         87.05        17.80 o
  -9  -2  18         50.87         33.73        15.23 o
  -8  -2  18        111.08        120.62        18.76 o
  -7  -2  18        153.96        113.62        17.79 o
  -6  -2  18        129.13         38.89         7.55 o
  -5  -2  18         11.36          5.78         5.19 o
 -13  -1  18         26.42         18.84        13.73 o
 -12  -1  18        113.34        123.33        20.53 o
 -11  -1  18         23.48         23.51        14.81 o
 -10  -1  18         46.21         53.17        16.86 o
  -9  -1  18         32.37         28.14        15.70 o
  -8  -1  18          8.55         -3.14        14.11 o
  -7  -1  18        109.14        107.06        20.84 o
  -6  -1  18         58.17         32.91        15.27 o
  -5  -1  18         26.04         18.44        11.92 o
  -4  -1  18         84.27        103.93        13.90 o
  -3  -1  18          0.42         -7.49         7.49 o
 -13   0  18         61.50         49.15        14.03 o
 -12   0  18          6.97         12.17        14.27 o
 -11   0  18          8.36         -0.96        18.13 o
 -10   0  18          0.08          7.38        19.16 o
  -9   0  18         12.49         13.53        20.80 o
  -8   0  18        142.83        225.17        22.35 o
  -7   0  18         63.03         22.56        16.73 o
  -6   0  18         12.96         24.00        15.11 o
  -5   0  18          5.31         -8.42        15.32 o
  -4   0  18          1.58         26.44        16.39 o
  -3   0  18          0.04         19.14        13.49 o
  -2   0  18         14.67          9.21         3.42 o
 -13   1  18         26.50         26.15        11.45 o
 -12   1  18        113.04        116.47        19.04 o
 -11   1  18         23.11         35.02        18.33 o
 -10   1  18         46.07         64.10        18.37 o
  -9   1  18         32.92         50.28        17.07 o
  -8   1  18          8.49         22.09        19.28 o
  -7   1  18        107.90        110.07        21.13 o
  -6   1  18         58.28         45.95        22.59 o
  -5   1  18         25.89         19.13        15.06 o
  -4   1  18         84.73        102.19        18.06 o
  -3   1  18          0.44          5.59        13.38 o
 -12   2  18        254.74        234.44        19.73 o
 -11   2  18        159.61        191.35        18.45 o
 -10   2  18         97.73        126.71        21.56 o
  -9   2  18         50.98         48.84        15.55 o
  -8   2  18        110.85        120.62        19.52 o
  -7   2  18        154.44        140.12        21.30 o
  -6   2  18        128.98        177.71        21.37 o
  -5   2  18         11.34         16.03        14.54 o
  -4   2  18         60.20         43.97        15.20 o
  -3   2  18         49.19         35.94        13.73 o
 -12   3  18        134.59        118.59        10.41 o
 -11   3  18          1.77         17.42         9.69 o
 -10   3  18         22.26         15.90        13.02 o
  -9   3  18         32.37         50.86        14.15 o
  -8   3  18         42.18         41.57        14.56 o
  -7   3  18          3.58         -0.14        14.12 o
  -6   3  18         67.33         38.31        17.11 o
  -5   3  18        114.17        126.86        16.90 o
  -4   3  18         19.79          6.91         9.98 o
 -10   4  18         55.93         50.02        11.11 o
  -9   4  18          8.51         25.18        10.95 o
  -8   4  18         47.11         69.64        12.51 o
  -7   4  18         11.24         40.22        10.04 o
  -6   4  18         40.53         37.34        10.09 o
  -9  -2  19          0.08         -0.19         8.15 o
  -8  -2  19         14.92         -2.78         2.78 o
 -10  -1  19         15.72         12.77        11.48 o
  -9  -1  19          4.06         17.25        11.51 o
  -8  -1  19          6.99         11.96        12.98 o
  -7  -1  19         12.58         -1.94        11.43 o
  -6  -1  19         14.51         27.40         7.03 o
 -11   0  19          0.17        -12.58        12.58 o
 -10   0  19          2.98          6.37        14.25 o
  -9   0  19          0.85          3.36        12.78 o
  -8   0  19         44.82         51.18        13.12 o
  -7   0  19          0.97          8.93         9.98 o
  -6   0  19         55.73         56.82        14.29 o
 -10   1  19         15.78          2.14        12.52 o
  -9   1  19          4.14          7.76        12.39 o
  -8   1  19          7.01          8.04        15.27 o
  -7   1  19         12.41         14.78        13.53 o
  -6   1  19         14.31         27.11        13.82 o
  -9   2  19          0.08         13.65        10.63 o
  -8   2  19         15.12         20.05         9.58 o
                                                
